# Supplementary material for: Dietary wheat and reduced methane yield are linked to rumen microbiome changes in dairy cows
Source: PLoS One. 2022 May 19;17(5):e0268157. doi: 10.1371/journal.pone.0268157 (PMC9119556; doi:10.1371/journal.pone.0268157)
Supplement: S2 Table — a. The 46 families with abundance at least 100cpm in at least 5 cows, showing abundance in cpm for each family (using Silva 16s taxonomy database) in each cow. Note there are 33 columns in this table. # indicates core families. b. Welch t-test results for Family abundance comparisons. (ZIP) [file pone.0268157.s006.zip]

Archive with 2 entries (2 files):
- S2a_Table.csv
- S2b_Table.csv
