# Supplementary material for: Dietary wheat and reduced methane yield are linked to rumen microbiome changes in dairy cows
Source: PLoS One. 2022 May 19;17(5):e0268157. doi: 10.1371/journal.pone.0268157 (PMC9119556; doi:10.1371/journal.pone.0268157)
Supplement: S2 Table — a. The 46 families with abundance at least 100cpm in at least 5 cows, showing abundance in cpm for each family (using Silva 16s taxonomy database) in each cow. Note there are 33 columns in this table. # indicates core families. b. Welch t-test results for Family abundance comparisons. (ZIP) [file pone.0268157.s006.zip › S2a_Table.csv]

Cow	bs1226	bs1293	bs1308	bs2287	bs2303	bs2309	bs2326	bs9570	bd0645	bd0675	bd1252	bd1282	bd2306	bd2322	bd2374	bd6803	cn0663	cn2317	cn2319	cn2378	cn2387	cn7306	cn9551	cn9564	wt1263	wt1288	wt2334	wt2355	wt2357	wt6838	wt9534	wt9543
Acholeplasmataceae	6308	1465	3733	2086	1623	2705	254	164	2262	2289	2534	1360	1177	1295	1409	2203	900	762	524	1158	506	1286	634	1603	0	0	0	0	0	12	13	1933
#Acidaminococcaceae	28333	42745	26268	48815	59452	47840	42741	51081	37947	47715	30473	47923	62814	40755	43187	35893	43091	49798	38338	87670	44441	26904	48516	40011	93875	88385	53336	62698	56861	72681	42585	40010
Anaerolineaceae	5639	1013	929	868	487	1648	147	114	1118	1216	2551	600	261	1198	1014	1256	467	342	320	907	352	784	432	1515	44	85	16	15	12	123	143	2499
#Anaerovoracaceae	4219	1944	1542	2008	2074	1912	1419	6105	1709	1602	2534	2366	1264	1552	2146	2466	2545	1919	801	2085	1154	1301	1539	3931	990	4441	1473	1272	3075	4681	2566	2310
#Atopobiaceae	533	424	403	350	505	529	495	910	707	286	297	547	494	415	395	186	364	789	248	1930	183	251	405	461	3190	1537	950	473	3476	2735	2644	456
Bacteroidales	5830	20606	6011	14432	11724	13402	8262	14195	13287	13349	12668	11442	15994	15068	10099	26664	13504	4390	6902	1679	7344	20664	9017	21542	3481	127	111	30	122	283	1120	13059
Bifidobacteriaceae	109	466	158	298	180	202	0	25	39	72	157	35	29	49	408	202	17	39	87	926	28	47	54	22	102687	12097	168512	3062	3755	121980	17125	534
Campylobacteraceae	68	27	53	39	36	0	94	126	129	14	0	124	15	86	79	109	69	53	58	58	70	47	40	66	0	42	63	0	49	74	156	16
#Christensenellaceae	29207	17525	13651	13383	12662	18828	10096	14461	14611	13978	20251	14656	9515	12587	16524	15930	15789	13826	7382	21136	14631	12104	15294	45962	1821	846	1568	592	608	3794	5379	17302
Comamonadaceae	164	41	158	52	72	155	0	38	13	43	87	53	58	37	92	78	87	92	15	58	28	125	94	66	29	99	32	0	36	37	13	126
Defluviitaleaceae	4916	1465	10479	3874	4654	1104	790	2098	1645	1560	1153	1978	3051	1735	3200	977	1939	1275	1660	3706	1140	784	1026	1603	393	211	333	89	267	1466	1237	3724
Desulfobulbaceae	464	205	631	259	180	155	121	190	296	286	87	141	203	244	224	140	277	197	306	560	141	110	202	154	117	197	95	44	73	222	104	314
#Desulfovibrionaceae	1939	1314	631	868	938	1819	1071	1100	1169	1145	1276	759	1191	1479	1001	1070	1056	2773	713	3494	1576	878	1390	1713	845	1509	2550	769	1094	3006	2579	676
Elusimicrobiaceae	96	123	0	389	144	124	107	88	218	186	70	141	102	183	0	667	675	197	87	39	155	439	351	307	160	28	32	44	122	37	26	47
#Erysipelatoclostridiaceae	1516	301	1472	557	397	715	428	417	732	730	664	865	334	697	408	729	554	486	626	463	521	690	283	900	495	1325	823	340	608	1109	469	739
#Erysipelotrichaceae	1884	548	771	376	830	1026	428	847	989	830	821	848	232	782	685	714	831	986	524	1448	858	658	526	1010	976	1311	1504	414	1373	2390	1185	974
Eubacteriaceae	109	68	88	26	162	93	174	114	129	186	87	141	87	110	132	47	173	79	58	97	42	172	94	0	393	522	998	74	753	456	130	94
#F082	36812	28602	23990	26921	18272	22560	12480	34711	27255	23951	23816	26416	15907	21923	22252	31286	28185	17177	9362	27698	21215	19410	22422	70249	4428	5654	2296	429	5262	11112	9845	37967
#Fibrobacteraceae	3018	2656	3522	4366	2579	3389	11007	10214	5256	3162	2743	4768	3312	3886	2317	4017	5575	3969	2228	3918	4403	6177	3294	4348	5855	3398	1378	3505	8397	3228	4167	2530
Hungateiclostridiaceae	4165	1643	3014	2138	1551	2114	4245	4386	1940	1660	1276	2348	4126	1271	1554	3816	3203	3943	3145	7007	2392	4531	4536	2459	2797	2918	0	0	12	1392	6863	2954
#Lachnospiraceae	99676	53369	74247	62392	83802	101993	90102	104576	63891	44439	47894	55021	58674	46364	65071	102421	65493	86150	72642	109134	61477	91858	70371	92011	137747	200457	259426	97929	219142	452714	369867	66285
Lactobacillaceae	0	14	88	39	18	16	40	76	154	143	0	0	87	49	13	1458	0	53	44	0	28	31	0	0	73	70	333	89	158	37	300	0
Methanobacteriaceae	19539	685	10216	10636	10931	8784	5905	10618	2467	2017	12808	9676	3675	3507	18868	5243	24272	3838	146	1679	563	345	4522	10848	3627	1466	2249	89	6720	8475	4571	30644
Methanomethylophilaceae	614	123	368	583	451	700	321	152	501	458	489	600	450	587	329	745	398	618	204	97	183	235	270	1230	102	113	16	89	292	62	300	424
Monoglobaceae	109	288	245	285	397	155	415	822	386	229	315	318	189	269	237	140	675	263	146	328	267	63	148	439	277	42	1219	769	595	123	65	503
Moraxellaceae	109	82	18	52	18	155	27	38	141	114	70	18	29	110	40	62	52	53	87	0	155	63	54	0	58	0	16	74	49	62	0	47
#Muribaculaceae	45059	36775	21799	40770	45256	49520	15332	21009	28283	27484	33758	31607	20526	32189	36222	37910	34279	50770	30053	88982	29093	26825	31412	33620	13386	3313	6414	3387	3840	7404	26541	62687
Oligosphaeraceae	27	411	0	168	54	404	13	0	141	86	647	159	29	257	211	698	17	13	29	0	14	110	0	2130	0	0	0	0	0	0	13	47
#Oscillospiraceae	39297	24426	22588	29888	22908	34174	18519	23752	22038	18428	55180	29859	20686	20237	22371	21375	54378	42990	15813	37079	46495	26324	49839	116189	3918	3074	1568	532	1859	11247	9207	37496
p-251-o5	1898	1410	1262	1632	1876	7323	0	0	1593	1245	3337	1572	465	2090	3792	3847	121	670	262	97	422	658	229	2789	0	0	16	0	219	0	0	974
Paracaedibacteraceae	792	137	386	181	36	466	0	0	103	215	664	18	15	49	303	47	17	0	0	97	0	267	13	549	15	0	0	0	12	12	0	110
Peptococcaceae	27	27	280	0	36	16	40	152	26	72	35	18	29	37	13	31	173	53	15	39	42	47	148	395	131	226	333	163	170	86	104	31
Pirellulaceae	2826	1451	1157	855	523	840	281	417	1362	1087	1171	477	567	1027	1277	667	1454	1433	349	1332	211	658	675	725	175	169	364	15	194	1170	378	1917
#Prevotellaceae	490886	574824	634038	554146	530141	482478	554551	564808	619468	654863	588527	574806	644688	607907	600332	499124	544458	523026	553459	436014	578380	543875	578720	241688	439837	330363	267218	500192	443972	120083	303515	476255
Pseudomonadaceae	27	41	105	0	144	31	54	88	193	114	122	18	102	244	53	0	87	13	58	0	84	157	0	88	15	28	79	133	85	86	91	47
#Rikenellaceae	25165	36282	17191	17386	19733	19404	8275	10163	21601	24008	21265	20500	10997	24368	17341	19389	20221	13156	11328	16542	11100	14612	14390	36848	1952	2608	1029	281	1398	4041	4259	33096
#Ruminococcaceae	55368	28738	70199	55656	71122	36926	20099	34635	27384	20188	20968	40400	26323	50715	31245	29456	27856	17401	12464	23857	15320	18610	22152	30941	8346	15565	17958	8475	19893	5026	23780	84200
#Selenomonadaceae	4492	26096	3207	16777	18254	28141	29418	3653	26805	35611	27345	28393	21064	29940	33971	29704	21467	18505	70531	28799	24858	26214	16712	11683	17260	51461	13429	26949	33929	5691	9676	11032
Spirochaetaceae	5448	4012	3207	2617	2670	3623	5718	6510	4986	3362	2027	5244	3225	3519	2989	10579	6596	2668	1995	3725	3728	8278	3550	21411	233	70	95	0	12	37	52	2216
Streptococcaceae	178	14	18	0	18	233	27	38	26	14	17	53	15	0	66	124	138	53	0	116	28	31	13	44	0	0	48	0	24	0	39	157
#Succinivibrionaceae	2267	16594	1595	21311	24188	40813	39969	10517	2172	3090	8125	14532	17766	18746	9559	27455	6613	38731	113353	6679	48760	66773	33100	77737	10924	43312	5495	207262	57918	2304	18024	2750
Sutterellaceae	983	1301	193	1257	1245	1213	1058	367	1002	816	1328	600	436	1931	658	2094	104	53	248	0	141	282	81	900	452	240	206	1168	1470	259	195	440
#Synergistaceae	3250	1985	1490	1736	866	1586	643	341	1503	1517	1800	706	814	1381	1238	822	1472	657	379	1197	422	800	499	2921	117	550	158	118	340	480	169	2247
UCG-010	1256	1821	421	1490	866	1772	750	1024	1928	973	3704	1360	625	1161	1514	2482	1731	1065	568	405	957	1505	999	7269	44	338	238	163	486	185	117	1163
#UCG-011	7046	4559	3820	3705	3680	6079	1071	2339	4356	5508	5661	3302	1612	3703	3634	6484	3549	2694	3334	6621	2490	3841	3807	11134	583	409	412	325	1203	1441	1615	6585
Veillonellaceae	0	14	18	39	18	109	3789	1264	244	215	105	18	261	0	105	155	312	17953	0	1177	0	110	0	66	46275	81237	106133	23636	19517	79234	91213	0
# core families
Acidaminococcaceae
Anaerovoracaceae
Atopobiaceae
Christensenellaceae
Desulfovibrionaceae
Erysipelatoclostridiaceae
Erysipelotrichaceae
F082
Fibrobacteraceae
Lachnospiraceae
Muribaculaceae
Oscillospiraceae
Prevotellaceae
Rikenellaceae
Ruminococcaceae
Selenomonadaceae
Succinivibrionaceae
Synergistaceae
UCG-011
