# Supplementary material for: Dietary wheat and reduced methane yield are linked to rumen microbiome changes in dairy cows
Source: PLoS One. 2022 May 19;17(5):e0268157. doi: 10.1371/journal.pone.0268157 (PMC9119556; doi:10.1371/journal.pone.0268157)
Supplement: S2 Table — a. The 46 families with abundance at least 100cpm in at least 5 cows, showing abundance in cpm for each family (using Silva 16s taxonomy database) in each cow. Note there are 33 columns in this table. # indicates core families. b. Welch t-test results for Family abundance comparisons. (ZIP) [file pone.0268157.s006.zip › S2b_Table.csv]

Welch t-test results for Family abundance comparisons
non-wheat less than wheat
Family	t	df	p-value
Acidaminococcaceae	-3.5668	6.6968	0.004919
Bifidobacteriaceae	-2.3419	5	0.03311
Lachnospiraceae	-2.9951	5.0724	0.01486
Veillonellaceae	-4.0772	5.0302	0.004723
non-wheat greater than wheat
Family	t	df	p-value
Acholeplasmataceae	6.3085	22.002	1.19E-06
Bacteroidales	8.8068	26.954	1.02E-09
Christensenellaceae	9.2414	25.485	6.43E-10
Defluviitaleaceae	4.0368	26.984	0.0002009
F082	7.7305	25.204	2.07E-08
Hungateiclostridiaceae	2.8245	8.0173	0.01114
Methanobacteriaceae	2.1821	16.919	0.02175
Muribaculaceae	8.446	26.911	2.39E-09
Oscillospiraceae	6.5882	26.103	2.70E-07
p-251-o5	4.5705	22.447	7.16E-05
Prevotellaceae	3.2904	5.9998	0.008303
Rikenellaceae	10.836	26.141	1.82E-11
Ruminococcaceae	5.0507	22.995	2.06E-05
Spirochaetaceae	6.0366	22.074	2.21E-06
UCG-011	7.4682	26.852	2.55E-08
