# Supplementary material for: Dietary wheat and reduced methane yield are linked to rumen microbiome changes in dairy cows
Source: PLoS One. 2022 May 19;17(5):e0268157. doi: 10.1371/journal.pone.0268157 (PMC9119556; doi:10.1371/journal.pone.0268157)
Supplement: S3 Table — a. OTU abundances per cow where abundance is >100cpm in at least 5 cows (1260 OTU). Note table is comma-delimited. b. OTU taxonomies determined using BLAST vs the Silva 16s rRNA database. (ZIP) [file pone.0268157.s007.zip]

Archive with 2 entries (2 files):
- S3a_Table.csv
- S3b_Table.txt
