# Supplementary material for: Dietary wheat and reduced methane yield are linked to rumen microbiome changes in dairy cows
Source: PLoS One. 2022 May 19;17(5):e0268157. doi: 10.1371/journal.pone.0268157 (PMC9119556; doi:10.1371/journal.pone.0268157)
Supplement: S3 Table — a. OTU abundances per cow where abundance is >100cpm in at least 5 cows (1260 OTU). Note table is comma-delimited. b. OTU taxonomies determined using BLAST vs the Silva 16s rRNA database. (ZIP) [file pone.0268157.s007.zip › S3a_Table.csv]

Cows	bs1226	bs1293	bs1308	bs2287	bs2303	bs2309	bs2326	bs9570	bd0645	bd0675	bd1252	bd1282	bd2306	bd2322	bd2374	bd6803	cn0663	cn2317	cn2319	cn2378	cn2387	cn7306	cn9551	cn9564	wt1263	wt1288	wt2334	wt2355	wt2357	wt6838	wt9534	wt9543
MeY	26.9	26.4	18.8	24.7	23.3	26.5	19.1	17.3	22.6	22.2	22.8	23.0	20.6	25.6	23.8	26.7	20.3	21.8	18.9	22.6	17.3	22.5	17.6	21.4	11.4	11.8	10.1	12.2	10.9	14.2	17.4	26.1
rs0001	81585.02011	81359.59445	75345.15475	95915.58709	67588.18777	50775.30220	47288.14241	32869.67194	135844.89524	133280.82486	55794.62283	90260.31521	50220.66213	114350.69028	68324.60391	47108.21640	91007.24436	61958.01607	49613.20268	36316.05701	37438.31024	32056.97582	38587.23148	20059.24885	102.51003	115.14768	174.91691	150.19525	49.90580	48.74541	3960.11506	76696.03055
rs0002	1793.36718	61608.35480	28741.08487	6875.89965	7647.42842	10425.40630	22859.28927	133958.93528	7296.18137	19662.03637	6932.95083	9208.42925	126542.08602	17365.18805	53930.85252	23833.46902	7940.93062	5631.34518	47771.31069	8641.30128	58876.85069	62062.95118	95141.72808	828.47961	7263.56793	43.18038	47.70461	90.11715	62.38225	24.37271	17439.98555	77730.61299
rs0003	28983.97837	35485.74753	34024.73336	30755.19227	116865.63145	24921.53755	93972.60642	140.63259	27068.96110	52570.52843	37662.28990	41986.89570	44671.33723	48189.94179	62668.98290	22029.59628	15028.55949	18295.26227	40182.71569	11126.38138	8647.35759	22657.90281	21809.57981	6175.93894	14.64429	43.18038	15.90154	45.05858	0.00000	24.37271	77.39639	16842.39354
rs0004	263.73047	3462.69980	719.75398	15756.73453	16928.46244	27951.27560	39064.70091	10521.87476	705.25479	1116.99842	91.94895	12342.83690	16764.49597	1582.02425	3657.21451	3671.59938	5520.33993	37542.30118	110705.07625	5854.99934	48013.69764	65276.72357	30711.17006	928.90139	10748.90900	43525.82187	5374.71974	207569.84079	58265.02477	2230.10273	17478.68375	760.72238
rs0005	22496.20887	32189.25732	18664.52922	36191.65124	46566.73548	36419.00500	29191.20508	23792.47743	29595.05552	37347.84477	22472.32337	37789.97698	43782.86264	34038.24049	34652.10747	27760.48401	30562.13430	31316.09560	24150.88779	61844.60719	28776.56437	21575.87894	31258.11877	29473.78992	58.57716	0.00000	15.90154	15.01953	12.47645	0.00000	4927.56988	33441.35591
rs0006	224.17090	0.00000	32.71609	12.85215	35.90342	528.26202	871.97993	3004.42353	0.00000	71.60246	0.00000	70.83407	495.21535	49.43826	470.21329	175.59823	957.78768	9425.23266	58.94054	1863.81008	805.74380	968.97660	1613.49869	25.10544	342588.52473	30643.67551	4436.52901	10483.62872	111327.36959	79320.97637	19387.79459	15.21445
rs0007	25357.68445	19003.29649	57645.75018	18725.58092	19567.36379	20990.64665	22845.87419	27551.20305	27787.03870	30474.00831	21221.81765	36001.41668	30280.96188	35644.98387	26671.54295	12355.73009	25877.68181	26464.67851	35467.47219	33172.05414	21395.37561	19831.72106	23559.81568	3037.75859	14.64429	0.00000	79.50769	15.01953	24.95290	12.18635	3547.33434	24799.54965
rs0008	39.55957	27.70160	196.29654	38.55645	0.00000	450.57643	5366.03034	2019.99540	217.98784	14.32049	0.00000	70.83407	136752.26124	197.75303	156.73776	0.00000	992.61633	14395.62183	5407.79489	7417.58759	14316.34077	1291.96880	3787.61982	75.31633	11481.12351	58912.43019	108464.38851	24286.57254	48995.02190	670.24945	32803.16809	15.21445
rs0009	13.18652	27.70160	49.07413	51.40860	17.95171	1165.28386	3729.39109	2416.32361	551.38102	114.56394	18.38979	35.41704	6452.36465	12.35956	130.61480	47.89043	609.50125	14038.70558	14.73514	640.09639	10791.21164	193.79532	1914.32048	125.52721	31206.98240	65072.83091	65212.20602	127756.08291	34784.34455	974.90830	89741.10909	76.07224
rs0010	17841.36612	11232.99814	33272.26330	28043.38885	9047.66179	14076.62907	23691.02397	12337.31366	51496.42243	22282.68652	10059.21512	17017.88560	8462.35635	9887.65156	6791.96980	23163.00305	22952.07579	15188.76904	17475.87121	2993.39195	23021.25149	20978.34337	22233.46506	18502.71139	117.15432	0.00000	0.00000	0.00000	0.00000	24.37271	477.27771	11106.54678
rs0011	18263.33487	16897.97501	17813.91088	21000.41127	13194.50678	13734.81247	8733.21439	5471.88627	66947.91373	37433.76772	5664.05532	21250.22136	7195.18767	30738.23678	16261.54308	7598.61437	16177.90471	17343.48562	19509.31997	6513.92210	21237.10450	10836.38830	16613.56706	2661.17694	0.00000	0.00000	31.80308	15.01953	0.00000	0.00000	25.79880	13845.14735
rs0012	0.00000	0.00000	16.35804	12.85215	0.00000	93.22271	2776.92070	690.37817	0.00000	71.60246	0.00000	17.70852	29.13031	0.00000	91.43036	15.96348	278.62914	17647.52538	0.00000	677.74912	0.00000	16.14961	0.00000	75.31633	42922.41455	59790.43123	102008.36421	14629.01772	12963.03228	75555.39307	89109.03861	0.00000
rs0013	13.18652	0.00000	0.00000	38.55645	35.90342	1429.41487	1529.31865	652.02383	0.00000	85.92296	36.77958	0.00000	10559.73899	148.31477	26.12296	15.96348	4144.60853	2643.82403	88.41082	15795.31977	9467.48968	48.44883	123.06346	50.21089	2401.66359	70312.05020	19081.84521	146605.58726	81234.17050	1523.29422	33590.03135	0.00000
rs0014	26.37305	0.00000	0.00000	38.55645	53.85513	155.37118	13.41508	1201.76941	0.00000	14.32049	0.00000	17.70852	14.56516	12.35956	13.06148	31.92695	87.07161	92.53384	0.00000	94.13182	14.38828	64.59844	13.67372	50.21089	3353.54245	46836.31758	116542.36965	10003.00391	13761.52512	110237.75576	72842.89824	30.42890
rs0015	17946.85831	7673.34275	63878.16528	24624.71725	17879.90306	18178.42827	17842.05090	20634.63653	13027.97938	7690.10454	570.08349	3577.12060	13618.42201	3262.92501	1515.13173	303.30604	644.32990	5380.18190	4376.33537	37652.72888	4906.40422	1405.01607	4949.88582	50.21089	7820.05096	10248.14324	11162.87945	6293.18114	5676.78507	24787.04347	17323.89097	19733.13859
rs0016	158.23828	0.00000	16.35804	38.55645	35.90342	559.33625	3286.69359	19841.98011	0.00000	0.00000	18.38979	17.70852	495.21535	24.71913	13.06148	31.92695	313.45779	753.48985	29.47027	37.65273	2460.39625	96.89766	13.67372	0.00000	67436.95633	64727.38787	37193.69663	45509.16191	45938.29147	53290.92482	19697.38013	0.00000
rs0017	0.00000	0.00000	0.00000	0.00000	0.00000	15.53712	0.00000	25.56956	0.00000	28.64099	0.00000	17.70852	29.13031	0.00000	117.55332	63.85390	17.41432	26.43824	0.00000	771.88094	0.00000	32.29922	0.00000	0.00000	78508.03972	10982.20968	154006.39242	1757.28447	2170.90242	116964.62302	2618.57771	0.00000
rs0018	580.20703	3808.96978	9618.53039	6528.89163	6821.64976	12336.47183	14609.01761	6085.55575	11873.92609	6616.06759	2666.51955	20648.13175	3393.68163	6192.14179	14001.90698	15149.33831	14506.12984	39934.96193	45030.57541	41832.18179	15150.86114	30926.50312	16176.00809	7506.52742	1405.85186	1050.72255	63.60615	1156.50345	9107.80901	938.34924	657.86928	1521.44476
rs0019	1542.82323	14349.42796	981.48269	7389.98561	10070.90925	12942.41944	15695.63876	89.49347	15900.28980	23213.51855	10776.41693	16823.09191	11899.73346	19911.25833	20023.24944	17416.15184	9769.43438	8407.36041	49126.94320	17263.77619	15006.97832	15212.93261	10651.82613	5774.25186	43.93287	28.78692	0.00000	30.03905	0.00000	0.00000	90.29578	2069.16488
rs0020	21388.54091	11745.47771	8506.18334	33685.48221	6247.19505	11217.79932	778.07440	0.00000	13322.90411	34125.73393	16109.45603	11386.57694	1325.42931	18502.26798	12369.22193	9594.04882	14575.78713	5869.28934	9253.66537	30348.09948	3424.41116	8656.19095	8340.96783	3188.39124	0.00000	28.78692	79.50769	15.01953	0.00000	0.00000	38.69819	10543.61221
rs0021	237.35742	0.00000	0.00000	12.85215	0.00000	93.22271	160.98091	23242.73185	0.00000	0.00000	36.77958	35.41704	14.56516	0.00000	65.30740	31.92695	0.00000	13.21912	14.73514	75.30546	14.38828	80.74805	41.02115	25.10544	21600.32803	2144.62548	21832.81123	10633.82397	2669.96045	107203.35368	59737.11028	0.00000
rs0022	0.00000	0.00000	0.00000	0.00000	0.00000	0.00000	0.00000	16351.73489	0.00000	0.00000	0.00000	0.00000	0.00000	0.00000	0.00000	0.00000	0.00000	70431.47208	0.00000	12707.79600	0.00000	0.00000	9489.56012	0.00000	3573.20681	0.00000	20560.68822	55151.69721	18614.86444	0.00000	51339.60244	0.00000
rs0023	26504.91198	10997.53456	7835.50350	11605.49044	10250.42635	12056.80370	389.03720	153.41737	10630.11310	16382.64356	24605.53900	9899.06145	2796.51019	13991.02696	14289.25954	20369.39482	9630.11981	2670.26227	4066.89752	2993.39195	2561.11423	4747.98534	7397.48130	10895.76220	0.00000	0.00000	0.00000	0.00000	0.00000	0.00000	38.69819	10908.75896
rs0024	3441.68260	2811.71224	48125.36806	3765.67962	9819.58532	1491.56334	16446.88301	51.13912	2974.89293	3322.35429	459.74475	7349.03489	1281.73384	2373.03637	3591.90711	5714.92425	7557.81555	21441.41286	7264.42201	48760.28390	22244.28425	2341.69345	13646.37031	702.95240	14.64429	14.39346	0.00000	15.01953	0.00000	24.37271	2541.18133	7166.00484
rs0025	8755.85152	17645.91817	12562.97847	9060.76496	8383.44852	6603.27522	9846.66568	76.70869	12194.49645	13489.90405	16753.09868	10642.81920	3699.54994	11976.41795	7066.26089	19874.52708	18319.86626	4560.59645	6527.66522	1223.71369	4172.60183	7881.00967	9817.72934	6803.57502	0.00000	0.00000	0.00000	0.00000	0.00000	0.00000	0.00000	10756.61448
rs0026	5235.04978	9266.18466	7197.53975	11155.66523	7270.44251	8421.11805	6881.93392	1559.74328	12809.99154	10368.03666	12339.54908	11545.95360	12482.33975	13212.37440	9743.86437	14654.47057	9490.80524	4441.62437	7455.97878	1487.28279	12604.13519	7348.07254	8532.39987	4770.03414	14.64429	0.00000	0.00000	0.00000	0.00000	12.18635	103.19518	5644.56007
rs0027	145.05176	13.85080	16.35804	0.00000	0.00000	466.11355	1690.29956	12823.13534	0.00000	14.32049	0.00000	17.70852	0.00000	0.00000	26.12296	15.96348	208.97186	449.45008	29.47027	0.00000	14.38828	96.89766	0.00000	0.00000	1845.18056	37984.33992	25219.83876	46455.39201	37154.87018	1182.07631	3779.52350	0.00000
rs0028	4153.75486	7839.55234	4792.90715	8778.01768	5188.04416	7706.41061	3233.03328	1406.32591	6898.67412	6215.09380	8238.62591	11174.07473	5039.54440	7922.48081	3382.92342	7247.41791	12015.88186	5314.08629	2755.47042	4555.98019	9280.44201	5361.67052	6987.26977	45516.16791	483.26158	302.26265	429.34152	165.21478	262.00546	597.13133	773.96386	2875.53060
rs0029	3283.44432	14058.56118	3075.31244	6824.49105	6731.89121	8017.15298	1784.20509	11135.54425	10219.78304	8663.89804	8073.11780	4196.91872	6059.10541	9652.81983	7823.82675	14542.72624	5589.99721	1520.19882	3816.40021	527.13820	2100.68920	11902.26256	3021.89162	7180.15666	3324.25387	0.00000	0.00000	15.01953	0.00000	0.00000	515.97590	9128.66858
rs0030	4351.55271	8255.07632	3206.17680	9279.25149	10340.18490	9073.67701	2173.24229	3886.57342	6296.00185	7804.66848	8128.28717	7225.07526	7923.44553	5055.06186	7196.87569	5619.14340	6216.91279	9160.85025	4582.62727	10448.63226	5927.97226	3536.76459	6207.86786	9941.75537	248.95293	518.16455	254.42460	30.03905	187.14676	243.72707	2308.99217	4092.68642
rs0031	0.00000	0.00000	16.35804	0.00000	0.00000	233.05677	6949.00930	831.01076	12.82281	0.00000	0.00000	0.00000	14.56516	0.00000	39.18444	0.00000	104.48593	26.43824	0.00000	0.00000	57.55313	855.92933	0.00000	25.10544	6004.15898	21633.36980	8523.22420	33148.09252	68520.66724	524.01321	1586.62590	0.00000
rs0032	3824.09178	6496.02482	2044.75561	2480.46473	2746.61161	3107.42364	93.90553	12.78478	4500.80784	7647.14306	7797.27096	12094.91766	2869.33597	3485.39717	45271.09103	6257.68242	4301.33742	7521.67936	2269.21093	1826.15735	11539.40231	3181.47317	2967.19675	3640.28921	0.00000	0.00000	15.90154	0.00000	0.00000	0.00000	0.00000	6161.85129
rs0033	18500.69229	2410.03906	34351.89426	9099.32141	37088.23265	2936.51534	456.11258	63.92390	5347.11358	5456.10769	220.67748	9721.97627	4136.50465	1211.23732	6347.87947	2554.15609	2768.87712	846.02369	235.76217	2936.91285	1050.34460	500.63791	1777.58331	1004.21771	29.28858	28.78692	0.00000	0.00000	24.95290	48.74541	64.49699	11243.47681
rs0034	39.55957	0.00000	16.35804	25.70430	0.00000	435.03931	80.49046	958.85857	0.00000	14.32049	18.38979	17.70852	58.26063	12.35956	169.79925	15.96348	191.55754	13.21912	14.73514	18.82636	0.00000	161.49610	13.67372	0.00000	43566.76332	20150.84346	19431.67904	31180.53470	15258.69921	6629.37642	7172.06506	0.00000
rs0035	3665.85350	13864.64999	5659.88353	21861.50524	8275.73826	6183.77303	1126.86637	217.34128	2474.80317	8076.75784	5185.92078	15069.94865	2039.12201	8688.77381	16979.92450	4038.75932	2699.21984	1031.09137	6365.57872	4819.54930	848.90865	904.37816	615.31730	1054.42860	0.00000	0.00000	0.00000	0.00000	0.00000	0.00000	0.00000	2571.24165
rs0036	17894.11222	789.49555	7688.28110	8045.44520	10771.02594	3961.96513	2522.03426	1546.95850	1756.72557	2076.47143	12578.61635	10235.52329	2170.20843	3510.11630	10893.27464	4485.73663	11179.99443	2604.16667	191.55677	301.22183	316.54221	306.84259	1681.86728	11749.34726	937.23457	28.78692	31.80308	0.00000	112.28806	731.18122	1728.51928	19352.77740
rs0037	11854.68451	235.46359	6461.42773	5372.19823	2297.81887	2485.93891	5674.57709	10662.50735	1538.73772	415.29429	845.93034	6693.81973	2388.68579	655.05692	11729.20939	2027.36140	20844.94288	3040.39763	29.47027	4122.97381	561.14301	161.49610	7438.50245	3414.34023	3851.44832	446.19725	2226.21528	105.13668	4678.66901	4959.84596	4630.88374	8885.23742
rs0038	2215.33593	1537.43871	1766.66885	1953.52663	287.22736	590.41049	28574.11159	7479.09688	1692.61149	1389.08778	404.57538	1522.93253	6102.80088	877.52908	483.27477	973.77201	1097.10226	12016.18020	2283.94607	12519.53235	26747.81658	5054.82793	10952.64792	1129.74493	43.93287	0.00000	0.00000	0.00000	12.47645	255.91343	5830.52771	136.93003
rs0039	567.02051	7562.53636	8260.81267	2351.94324	3805.76250	10534.16612	1046.37592	7415.17298	7732.15705	9752.25548	9912.09680	6180.27271	4063.67887	7428.09823	10174.89322	3990.86889	4684.45249	4587.03469	6675.01658	1506.10916	3438.79944	7784.11201	6672.77426	1280.37759	0.00000	0.00000	15.90154	0.00000	0.00000	0.00000	322.48494	1840.94816
rs0040	830.75097	914.15275	556.17353	1940.67448	1669.50902	3045.27516	7016.08468	6047.20141	3757.08460	2305.59931	1894.14837	2638.56915	1194.34289	1742.69859	1227.77916	11988.57015	2542.49094	5115.79949	8958.96265	4010.01563	3654.62367	18442.85461	6412.97362	4719.82326	3016.72378	3180.95457	15.90154	2087.71403	15558.13402	6288.15852	2605.67831	502.07677
rs0041	461.52832	429.37477	1881.17516	436.97306	1059.15088	652.55896	3742.80617	27806.89867	1820.83964	1618.21567	496.52433	1221.88773	6117.36604	1483.14773	457.15181	1356.89542	9473.39092	3106.49323	2976.49746	2805.12830	47207.95384	4634.93807	6754.81657	954.00683	29.28858	14.39346	0.00000	0.00000	0.00000	0.00000	1135.14699	152.14448
rs0042	20149.00771	3684.31258	8702.47988	14767.11906	14989.67777	11668.37575	67.07538	536.96080	1192.52173	5871.40198	1765.41984	3594.82911	1733.25371	3188.76763	7105.44533	1420.74933	296.04347	687.39425	4833.12459	1506.10916	3928.00104	2180.19735	6741.14285	75.31633	0.00000	0.00000	0.00000	0.00000	0.00000	0.00000	77.39639	10132.82213
rs0043	4852.64060	3088.72822	8440.75116	3778.53177	6085.62966	1553.71182	6318.50073	12656.93319	5475.34173	5241.30030	1802.19942	5170.88720	3481.07258	2447.19376	3944.56708	4358.02883	8062.83087	4415.18613	2947.02719	9582.61950	4489.14404	5684.66272	7301.76528	702.95240	175.73148	316.65611	143.11384	0.00000	187.14676	743.36758	141.89337	5325.05667
rs0044	2413.13378	4681.57013	7508.34260	7042.97759	2854.32187	4412.54156	5835.55800	2927.71485	9642.75639	7589.86109	3751.51716	4515.67204	4063.67887	10246.07893	1998.40650	8428.71510	6652.27083	2458.75635	7780.15177	244.74274	6676.16293	4424.99314	4649.06403	1154.85037	0.00000	0.00000	0.00000	0.00000	12.47645	0.00000	51.59759	3438.46517
rs0045	1213.16015	6399.06923	458.02526	3765.67962	5565.03007	7349.05690	0.00000	0.00000	756.54605	1002.43448	5884.73280	1168.76217	495.21535	16055.07422	4297.22705	22109.41366	17.41432	0.00000	132.61622	131.78455	748.19067	936.67738	1996.36279	69968.86925	0.00000	0.00000	15.90154	0.00000	0.00000	12.18635	0.00000	1217.15581
rs0046	13199.70990	4002.88097	2028.39757	3855.64466	3195.40436	2563.62450	18566.46499	8105.55115	2115.76437	5785.47902	3530.83968	3276.07579	5301.71723	4968.54491	5224.59216	5794.74163	7505.57258	1546.63706	898.84329	1374.32460	2417.23141	3827.45757	3842.31469	4192.60896	0.00000	0.00000	0.00000	0.00000	0.00000	0.00000	1160.94578	2814.67281
rs0047	303.29004	3241.08701	8964.20860	2210.56961	4757.20312	1025.44980	10450.34410	13462.37439	3333.93173	3494.20020	0.00000	8021.95856	5185.19597	4659.55580	300.41405	1404.78585	7505.57258	9953.99746	3713.25425	2315.64283	12503.41722	5216.32403	6700.12170	702.95240	0.00000	0.00000	0.00000	0.00000	0.00000	0.00000	0.00000	1582.30255
rs0048	356.03613	2922.51863	2846.29981	2197.71746	1256.61969	2641.31009	6573.38717	14088.82866	1333.57269	2534.72719	2353.89312	5950.06198	3990.85308	2298.87899	2129.02130	3256.54902	4144.60853	5221.55245	4199.51374	2202.68464	13107.72507	6589.04087	22124.07531	3263.70757	0.00000	0.00000	0.00000	0.00000	0.00000	0.00000	1289.93976	1323.65694
rs0049	0.00000	0.00000	16.35804	0.00000	0.00000	139.83406	147.56583	1099.49117	25.64563	28.64099	0.00000	0.00000	43.69547	0.00000	26.12296	47.89043	52.24296	26.43824	0.00000	37.65273	0.00000	16.14961	0.00000	25.10544	22889.02557	20899.30336	14295.48237	15274.85731	9918.77831	16232.22316	11970.64097	0.00000
rs0050	11933.80365	858.74955	10910.81594	11322.74316	11471.14263	4272.70750	93.90553	357.97387	3128.76670	3451.23872	257.45706	4462.54648	6554.32075	1001.12472	5237.65364	2969.20646	1340.90276	304.03976	0.00000	828.36004	244.60080	145.34649	1435.74036	652.74151	0.00000	0.00000	0.00000	0.00000	0.00000	0.00000	0.00000	36545.10323
rs0051	158.23828	124.65719	490.74135	552.64240	376.98591	435.03931	3514.74988	2326.83014	1192.52173	400.97379	478.13454	247.91925	568.04113	135.95521	470.21329	3256.54902	1253.83115	3793.88748	4744.71377	3407.57196	762.57896	403.74025	1381.04549	150.63266	2269.86498	12018.53878	397.53844	3499.54941	12813.31487	30295.27535	14550.52049	334.71785
rs0052	39.55957	0.00000	32.71609	0.00000	0.00000	46.61135	308.54674	2710.37357	0.00000	0.00000	0.00000	35.41704	87.39094	0.00000	0.00000	31.92695	69.65729	251.16328	0.00000	169.43728	0.00000	32.29922	0.00000	0.00000	12535.51240	13141.22863	2464.73834	1351.75728	12389.11554	46819.97100	9790.64278	15.21445
rs0053	698.88574	1759.05150	2944.44808	2519.02118	2926.12871	1274.04369	3702.56094	19279.44974	4911.13790	2019.18946	3659.56821	5560.47459	4646.28516	7106.74956	7836.88823	2618.00999	2020.06130	1929.99154	7087.60038	1073.10277	8532.25133	6475.99360	8094.84091	301.26531	0.00000	14.39346	0.00000	0.00000	0.00000	0.00000	90.29578	304.28895
rs0054	0.00000	0.00000	0.00000	115.66934	125.66197	279.66813	1274.43221	1853.79324	179.51940	0.00000	18.38979	35.41704	742.82302	0.00000	26.12296	0.00000	557.25829	3013.95939	648.34598	4085.32108	1165.45086	1162.77192	1285.32947	0.00000	12828.39821	15991.13363	4245.71056	27095.22379	7049.19465	12527.57163	10719.39940	0.00000
rs0055	975.80273	3088.72822	13102.79395	2146.30886	5493.22323	2423.79044	6801.44346	3924.92777	3039.00700	4525.27567	1986.09732	5985.47902	4063.67887	3744.94803	5355.20696	2426.44829	10396.34996	6503.80711	7912.76800	4518.32747	3107.86895	2519.33916	2830.45957	753.16329	219.66435	0.00000	15.90154	15.01953	37.42935	0.00000	1096.44880	1612.73145
rs0056	9678.90816	5609.57367	5905.25420	5359.34608	3446.72830	6230.38439	456.11258	0.00000	7347.47262	11685.52198	11420.05958	5100.05313	1674.99308	6204.50135	2938.83309	6832.36754	2246.44748	806.36633	1237.75142	282.39547	0.00000	1582.66178	1914.32048	2410.12251	0.00000	0.00000	0.00000	0.00000	0.00000	0.00000	0.00000	6268.35243
rs0057	1371.39843	7424.02837	1848.45907	4485.39996	3446.72830	4971.87782	2817.16593	51.13912	5065.01167	6744.95203	8827.09919	3470.86949	2243.03421	5821.35486	7458.10530	3719.48981	4858.59571	2432.31810	4450.01105	1242.54005	5237.33471	8866.13588	3309.03969	1004.21771	0.00000	0.00000	0.00000	0.00000	0.00000	0.00000	38.69819	1932.23485
rs0058	7938.28707	1703.64830	2437.34869	2531.87333	9316.93744	3138.49787	2468.37396	16952.61960	307.74754	1976.22798	165.50811	1823.97733	1223.47321	1520.22643	1123.28731	558.72164	174.14322	5512.37310	5835.11383	1393.15097	10215.68035	11304.72699	355.51666	0.00000	453.97300	187.11497	0.00000	3199.15891	0.00000	304.65884	103.19518	5918.42013
rs0059	659.32617	2700.90584	3745.99228	2043.49167	6085.62966	2501.47603	3930.61723	3912.14298	2410.68910	3809.25104	2648.12976	5755.26828	4136.50465	3324.72284	1358.39396	2362.59438	9368.90499	6252.64382	2947.02719	2428.60101	12230.03986	2793.88253	8149.53578	1531.43201	0.00000	0.00000	0.00000	0.00000	0.00000	0.00000	1406.03434	3073.31842
rs0060	26.37305	0.00000	0.00000	38.55645	53.85513	77.68559	3313.52374	1521.38894	0.00000	14.32049	0.00000	0.00000	0.00000	24.71913	0.00000	15.96348	69.65729	224.72504	0.00000	75.30546	57.55313	16.14961	0.00000	0.00000	2811.70372	14148.77080	5438.32589	8125.56323	42058.11531	109.67718	11390.16808	0.00000
rs0061	1265.90624	1745.20070	1570.37231	2660.39482	4380.21722	3884.27954	40.24523	869.36511	4334.11125	2620.65015	2390.67270	8092.79263	2869.33597	3782.02672	4584.57962	3607.74548	7453.32962	6688.87479	3256.46504	11446.42958	7208.52937	2664.68565	7069.31208	3690.50010	0.00000	0.00000	0.00000	15.01953	0.00000	36.55906	257.98795	4533.90540
rs0062	1740.62109	2950.22023	2420.99064	3200.18507	2279.86716	1553.71182	1421.99804	4551.38203	2987.71574	5083.77488	735.59160	2886.48840	1995.42654	21147.21477	835.93474	3639.67243	2438.00502	1837.45770	8620.05452	1637.89371	1021.56803	3084.57551	3035.56534	150.63266	0.00000	0.00000	0.00000	0.00000	0.00000	621.50404	38.69819	12414.98927
rs0063	13.18652	0.00000	0.00000	12.85215	0.00000	31.07424	13.41508	588.09993	0.00000	0.00000	0.00000	0.00000	0.00000	0.00000	0.00000	0.00000	69.65729	52.87648	0.00000	18.82636	14.38828	32.29922	0.00000	25.10544	864.01312	7786.86165	0.00000	4580.95524	3480.92975	5045.15044	62187.99582	15.21445
rs0064	184.61133	609.43516	621.60571	1799.30084	664.21327	901.15285	3313.52374	1892.14759	1436.15521	1102.67793	698.81202	1682.30919	1543.90667	655.05692	953.48807	2234.88658	3482.86431	8803.93401	25919.10410	10185.06316	6906.37545	15051.43651	3582.51405	652.74151	336.81867	0.00000	0.00000	0.00000	62.38225	146.23624	232.18916	517.29122
rs0065	0.00000	0.00000	16.35804	12.85215	0.00000	0.00000	107.32061	1150.63029	0.00000	0.00000	0.00000	70.83407	0.00000	0.00000	0.00000	15.96348	87.07161	66.09560	0.00000	56.47909	0.00000	80.74805	0.00000	25.10544	1786.60340	7398.23824	3768.66443	660.85912	6724.80693	49318.17351	7507.44940	0.00000
rs0066	501.08789	2008.36588	441.66721	1593.66646	1992.63980	2221.80790	0.00000	0.00000	948.88826	844.90906	88877.85501	779.17478	0.00000	457.30388	1541.25469	1165.33372	818.47311	185.06768	191.55677	0.00000	374.09534	339.14181	875.11794	125.52721	0.00000	0.00000	79.50769	15.01953	0.00000	0.00000	0.00000	943.29575
rs0067	672.51269	5789.63406	588.88962	4112.68764	3159.50094	10751.68578	657.33872	0.00000	1897.77652	1245.88286	4413.54960	4090.66761	1485.64604	12347.20488	16392.15789	2969.20646	296.04347	1943.21066	5289.91380	433.00638	28.77656	5232.47364	2256.16343	401.68709	29.28858	0.00000	0.00000	30.03905	0.00000	0.00000	12.89940	486.86232
rs0068	501.08789	720.24156	65.43218	5796.31914	825.77866	543.79914	1904.94077	8540.23371	1615.67461	716.02463	294.23664	3506.28652	4573.45937	506.74214	417.96737	431.01384	10222.20674	11540.29188	2446.03256	3689.96743	7208.52937	452.18908	18514.21383	125.52721	0.00000	0.00000	15.90154	0.00000	0.00000	0.00000	77.39639	15.21445
rs0069	6896.55172	3933.62697	3484.26356	3714.27103	4200.70012	2252.88214	2253.73274	0.00000	5090.65730	6143.49134	3071.09493	4072.95909	2213.90390	4622.47710	3500.47674	3288.47597	5485.51128	2604.16667	3168.05423	1411.97733	1553.93448	2018.70125	2926.17560	1456.11569	0.00000	0.00000	0.00000	0.00000	0.00000	0.00000	0.00000	7044.28926
rs0070	369.22265	7756.44755	539.81548	4254.06128	26927.56485	5608.89966	429.28243	1674.80631	1782.37119	1990.54847	0.00000	4621.92315	2359.55547	766.29300	15739.08387	2697.82737	574.67261	964.99577	1974.50821	1656.72007	935.23834	226.09454	1572.47754	25.10544	0.00000	0.00000	0.00000	0.00000	0.00000	0.00000	12.89940	2373.45383
rs0071	5722.95114	3795.11898	2829.94177	3251.59367	2369.62571	5779.80796	1730.54479	2352.39970	3577.56520	3236.43133	5259.47994	3276.07579	1500.21119	2694.38505	2494.74275	3911.05151	2594.73391	2313.34602	1915.56767	3614.66197	3640.23539	2632.38643	3814.96725	11724.24182	161.08719	0.00000	95.40923	60.07810	24.95290	170.60895	1522.12892	1932.23485
rs0072	7133.90914	5249.45289	4956.48760	3033.10714	2261.91545	3759.98260	40.24523	25.56956	3103.12107	4983.53143	2592.96039	3453.16097	873.90943	5623.60182	6805.03128	1867.72664	731.40150	1348.35025	751.49193	1976.76827	705.02583	387.59064	382.86410	1631.85379	29.28858	43.18038	47.70461	0.00000	137.24096	1535.48057	25.79880	15792.59665
rs0073	13.18652	0.00000	556.17353	0.00000	0.00000	62.14847	2200.07244	5254.54499	25.64563	28.64099	18.38979	0.00000	116.52126	12.35956	26.12296	31.92695	835.88743	4349.09052	338.90813	1411.97733	244.60080	16.14961	0.00000	0.00000	12725.88818	3008.23306	6042.58432	3063.98318	2919.48946	6860.91714	22083.76869	2753.81502
rs0074	975.80273	5581.87207	1341.35968	4022.72260	3554.43856	3122.96075	2629.35487	2697.58879	4077.65496	2133.75340	3972.19464	2603.15212	2883.90113	7156.18782	4205.79668	4405.91926	5032.73892	991.43401	2342.88661	640.09639	3568.29398	5991.50531	3144.95508	803.37417	0.00000	43.18038	0.00000	0.00000	0.00000	0.00000	38.69819	1551.87366
rs0075	26.37305	13.85080	3533.33770	12.85215	0.00000	186.44542	10021.06167	5510.24061	1615.67461	14.32049	0.00000	17.70852	6481.49497	0.00000	13.06148	31.92695	87.07161	66.09560	44.20541	18.82636	1237.39227	80.74805	0.00000	0.00000	2943.50233	12234.44067	1399.33532	18594.17242	7910.06974	1962.00295	1599.52530	0.00000
rs0076	936.24316	2576.24865	7917.29373	1927.82233	3392.87317	1988.75113	4185.50367	12426.80713	2141.41000	2935.70099	183.89790	4675.04870	5330.84755	1384.27122	1319.20952	5794.74163	1062.27361	898.90017	3138.58395	1449.63006	4100.66042	2212.49657	2228.81599	903.79594	14.64429	0.00000	0.00000	0.00000	0.00000	182.79531	386.98193	1962.66375
rs0077	0.00000	526.33037	1619.44644	38.55645	17.95171	0.00000	6640.46255	1892.14759	179.51940	57.28197	36.77958	796.88330	8724.52918	308.98911	13.06148	1995.43445	4214.26581	6966.47631	8531.64370	10279.19498	6891.98717	1518.06334	9544.25499	1933.11910	1230.12038	417.41033	477.04613	330.42956	324.38772	548.38592	2399.28795	76.07224
rs0078	11577.76752	3171.83301	2568.21305	3290.15011	4487.92748	4567.91274	0.00000	0.00000	1551.56054	2749.53458	3549.22947	1576.05808	87.39094	4140.45409	4493.14925	2091.21530	2612.14823	4917.51269	3226.99477	4838.37566	417.26018	904.37816	998.18140	803.37417	0.00000	0.00000	15.90154	0.00000	0.00000	0.00000	25.79880	4731.69322
rs0079	171.42480	5360.25929	196.29654	1735.04010	2297.81887	4769.89528	4145.25844	12.78478	4269.99718	4911.92897	6767.44272	5525.05755	1878.90528	4288.76886	6321.75651	4629.40791	1236.41683	1057.52961	5348.85434	1807.33099	1654.65245	2067.15008	1504.10895	803.37417	0.00000	0.00000	0.00000	0.00000	0.00000	0.00000	12.89940	654.22125
rs0080	3903.21092	4543.06213	4236.73363	2878.88135	3392.87317	8017.15298	268.30152	63.92390	2487.62598	4310.46828	11015.48420	4285.46131	1500.21119	4770.79188	4976.42403	5331.80084	679.15854	66.09560	221.02704	75.30546	71.94141	1937.95320	1134.91857	1255.27214	0.00000	0.00000	0.00000	30.03905	0.00000	0.00000	12.89940	3286.32069
rs0081	1885.67284	12410.31608	3566.05379	2223.42176	4218.65183	2361.64196	26.83015	12.78478	3680.14772	6229.41429	2151.60543	2355.23287	582.60629	5351.69141	3996.81300	2506.26566	1532.46030	1031.09137	1974.50821	903.66549	374.09534	1033.57504	670.01217	1054.42860	0.00000	0.00000	0.00000	0.00000	0.00000	0.00000	0.00000	8413.58954
rs0082	6540.51559	6509.87562	932.40856	3495.78450	2567.09452	4412.54156	67.07538	89.49347	3359.57736	3580.12316	7043.28957	2851.07137	844.77912	4264.04973	3970.69004	4485.73663	1184.17386	370.13536	810.43248	640.09639	446.03675	532.93713	1299.00319	5598.51376	0.00000	0.00000	0.00000	15.01953	0.00000	36.55906	0.00000	5690.20342
rs0083	2386.76073	1897.55949	2911.73199	1992.08308	2208.06032	7892.85603	80.49046	1802.65412	1936.24497	3379.63626	1673.47089	4002.12502	786.51849	3312.36327	3644.15303	1372.85890	2977.84898	1097.18697	3772.19480	5723.21479	6129.40821	3536.76459	533.27499	803.37417	43.93287	0.00000	0.00000	0.00000	0.00000	36.55906	245.08855	4275.25979
rs0084	4720.77537	1426.63232	2371.91651	1850.70944	2136.25348	792.39303	1663.46941	907.71945	2141.41000	558.49921	735.59160	1328.13883	2534.33736	889.88864	391.84441	367.15994	6861.24269	6702.09391	618.87571	12237.13689	6143.79649	1033.57504	1066.54998	2510.54429	1625.51621	187.11497	31.80308	0.00000	0.00000	1620.78504	3276.44699	1840.94816
rs0085	0.00000	0.00000	0.00000	0.00000	0.00000	0.00000	0.00000	0.00000	0.00000	0.00000	0.00000	0.00000	0.00000	0.00000	0.00000	15.96348	34.82864	0.00000	0.00000	0.00000	0.00000	16.14961	0.00000	0.00000	73.22145	14407.85307	30435.54312	1066.38630	1010.59251	17182.75875	0.00000	0.00000
rs0086	843.93750	706.39076	3958.64686	1400.88423	2405.52913	2594.69874	1140.28145	869.36511	3244.17203	4754.40355	4321.60065	4285.46131	1398.25509	2978.65503	4310.28853	3112.87774	6582.61354	1440.88409	3727.98939	640.09639	2273.34858	5054.82793	2598.00637	1230.16670	14.64429	0.00000	15.90154	0.00000	0.00000	0.00000	77.39639	912.86686
rs0087	30276.25766	623.28596	9585.81430	1413.73638	1525.89534	1724.62012	53.66030	12.78478	1820.83964	2233.99685	625.25286	247.91925	43.69547	642.69735	1697.99245	431.01384	243.80050	317.25888	1738.74604	4424.19564	14.38828	129.19688	95.71602	0.00000	87.86574	0.00000	0.00000	0.00000	0.00000	60.93177	77.39639	1582.30255
rs0088	1569.19628	2271.53107	6395.99555	3868.49681	5241.89929	2221.80790	8800.28977	600.88471	4180.23748	2477.44522	919.48950	2089.60510	1325.42931	1569.66469	1528.19321	973.77201	452.77236	1612.73266	3050.17314	1167.23460	2820.10331	2874.63058	3172.30252	125.52721	0.00000	0.00000	0.00000	0.00000	0.00000	0.00000	257.98795	1156.29802
rs0089	421.96875	623.28596	2208.33606	1272.36274	951.44062	1025.44980	1757.37494	23805.26222	2974.89293	1875.98453	790.76097	1416.68142	1325.42931	593.25909	1162.47175	1596.34756	713.98718	2273.68866	2239.74066	809.53367	2489.17282	3472.16615	2174.12112	401.68709	14.64429	0.00000	0.00000	0.00000	0.00000	0.00000	786.86325	349.93230
rs0090	0.00000	0.00000	556.17353	25.70430	17.95171	31.07424	268.30152	652.02383	89.75970	42.96148	0.00000	0.00000	262.17283	0.00000	26.12296	47.89043	69.65729	158.62944	103.14595	1129.58187	1827.31184	678.28362	68.36859	0.00000	1933.04631	25634.75157	5994.87970	8305.79754	10018.58991	1340.49891	722.36627	30.42890
rs0091	7015.23043	193.91119	425.30917	822.53753	71.80684	574.87337	30143.67546	0.00000	6937.14256	286.40985	0.00000	1841.68585	2374.12063	61.79782	2546.98868	877.99116	2542.49094	39.65736	0.00000	131.78455	0.00000	64.59844	273.47435	50.21089	0.00000	0.00000	0.00000	0.00000	0.00000	12.18635	90.29578	121.71558
rs0092	197.79785	5692.67847	3975.00491	1837.85729	2764.56332	5422.45424	2347.63828	2390.75405	3244.17203	7718.74552	680.42223	2585.44360	946.73522	4622.47710	3944.56708	494.86774	1323.48844	1467.32234	928.31356	282.39547	1107.89773	3246.07161	615.31730	1556.53746	0.00000	0.00000	0.00000	0.00000	0.00000	0.00000	25.79880	1521.44476
rs0093	26.37305	6315.96443	32.71609	12.85215	35.90342	0.00000	23409.30738	12.78478	0.00000	14.32049	18.38979	17.70852	72.82579	12.35956	0.00000	15.96348	7505.57258	356.91624	5348.85434	263.56910	417.26018	14647.69626	1558.80382	0.00000	0.00000	0.00000	0.00000	0.00000	0.00000	0.00000	0.00000	0.00000
rs0094	487.90136	5789.63406	81.79022	2981.69854	1813.12270	4707.74681	939.05531	728.73252	1461.80084	1589.57468	7172.01810	3010.44803	1456.51572	1717.97946	1149.41027	7151.63705	7174.70047	727.05161	486.25949	37.65273	2431.61969	4166.59938	2748.41727	3489.65656	0.00000	0.00000	0.00000	0.00000	0.00000	0.00000	38.69819	654.22125
rs0095	1068.10839	5263.30369	130.86436	5063.74666	394.93762	3697.83413	214.64121	0.00000	589.84946	4138.62237	7208.79768	4922.96795	407.82440	2360.67681	574.70514	7231.45443	1323.48844	793.14721	2166.06498	37.65273	86.32969	2438.59111	4553.34801	8435.42880	0.00000	0.00000	0.00000	0.00000	0.00000	12.18635	116.09458	1156.29802
rs0096	2874.66210	2216.12787	3909.57273	1645.07506	1364.32995	1569.24894	4856.25746	6085.55575	2461.98036	2749.53458	2169.99522	2319.81583	1267.16868	6080.90571	4258.04261	1117.44329	1184.17386	396.57360	2136.59471	545.96457	1640.26417	1259.66958	1189.61344	125.52721	29.28858	0.00000	0.00000	0.00000	0.00000	0.00000	0.00000	1384.51474
rs0097	0.00000	0.00000	16.35804	12.85215	0.00000	15.53712	26.83015	76.70869	0.00000	28.64099	0.00000	0.00000	0.00000	0.00000	0.00000	15.96348	87.07161	0.00000	0.00000	0.00000	28.77656	0.00000	13.67372	0.00000	2489.52933	13112.44171	10844.84870	630.82007	17841.32450	8530.44760	0.00000	0.00000
rs0098	2096.65722	2229.97867	1766.66885	2159.16101	2333.72229	5298.15730	254.88644	345.18909	1013.00233	1818.70256	2041.26669	3116.69913	1762.38402	914.60777	2782.09532	1468.63975	3082.33491	2894.98731	1414.57305	1995.59463	6244.51447	4069.70172	1408.39293	4594.29604	0.00000	0.00000	0.00000	0.00000	0.00000	0.00000	2412.18735	1262.79915
rs0099	13.18652	0.00000	16.35804	0.00000	0.00000	31.07424	0.00000	0.00000	0.00000	0.00000	0.00000	0.00000	0.00000	0.00000	13.06148	0.00000	0.00000	13.21912	0.00000	56.47909	14.38828	0.00000	0.00000	0.00000	22449.69686	1007.54217	12482.70708	1306.69871	1584.50924	2303.22085	14163.53856	0.00000
rs0100	197.79785	3421.14740	1733.95276	2904.58565	2010.59151	2548.08738	26.83015	0.00000	14515.42585	3150.50838	2666.51955	2709.40322	233.04252	4189.89235	274.29109	2713.79085	2368.34773	846.02369	957.78384	75.30546	1136.67429	920.52777	1230.63460	3439.44567	0.00000	0.00000	0.00000	0.00000	0.00000	0.00000	25.79880	1993.09264
rs0101	567.02051	4335.30015	997.84074	3213.03722	2962.03213	5189.39747	804.90455	0.00000	2090.11874	2205.35586	6601.93461	2178.14769	203.91220	7316.86215	4140.48928	7119.71010	1427.97437	568.42217	1149.34060	207.09001	43.16485	565.23635	806.74935	276.15987	0.00000	0.00000	0.00000	0.00000	0.00000	0.00000	0.00000	1521.44476
rs0102	3744.97264	1759.05150	2191.97801	2724.65556	2208.06032	1305.11793	3219.61821	12.78478	1718.25712	2420.16325	2942.36640	2780.23729	2723.68440	1544.94556	2338.00499	2745.71780	3813.73642	674.17513	987.25411	583.61730	4733.74484	2535.48877	2639.02753	3087.96947	0.00000	0.00000	0.00000	0.00000	0.00000	0.00000	0.00000	1475.80142
rs0103	52.74609	0.00000	32.71609	12.85215	17.95171	46.61135	2803.75086	4218.97773	0.00000	0.00000	0.00000	0.00000	87.39094	0.00000	26.12296	15.96348	69.65729	793.14721	14.73514	112.95819	417.26018	16.14961	0.00000	0.00000	10031.33878	15401.00178	1653.75992	3619.70562	5364.87380	2705.37053	3985.91386	0.00000
rs0104	39.55957	0.00000	16.35804	12.85215	0.00000	15.53712	1100.03622	2748.72791	0.00000	28.64099	0.00000	0.00000	29.13031	0.00000	0.00000	15.96348	0.00000	0.00000	0.00000	37.65273	0.00000	0.00000	0.00000	0.00000	5872.36037	20078.87616	2830.47371	1366.77681	10093.44862	3936.19225	2528.28193	0.00000
rs0105	3125.20604	1800.60389	1668.52058	2634.69052	2010.59151	2967.58957	13.41508	178.98693	2423.51191	2004.86897	2335.50333	2107.31362	4340.41685	2508.99158	2834.34124	4836.93310	4423.23767	700.61337	1812.42172	790.70731	1496.38135	2793.88253	2160.44740	1456.11569	0.00000	0.00000	0.00000	15.01953	12.47645	0.00000	12.89940	1886.59151
rs0106	65.93262	817.19715	997.84074	89.96504	1974.68809	481.65066	2978.14684	18627.42591	2897.95604	1145.63941	331.01622	1257.30476	1048.69132	2533.71071	640.01254	1149.37024	1062.27361	1480.54146	1724.01090	282.39547	2575.50251	3779.00874	1927.99420	753.16329	14.64429	0.00000	0.00000	0.00000	12.47645	0.00000	51.59759	228.21671
rs0107	5446.03415	2977.92183	1570.37231	1876.41374	1974.68809	2128.58519	818.31963	2723.15835	2141.41000	1331.80581	1029.82824	1434.38994	1645.86277	1619.10294	3578.84563	606.61207	1288.65979	1916.77242	1370.36764	2861.60739	1438.82822	791.33089	1996.36279	1205.06126	527.19445	14.39346	0.00000	15.01953	12.47645	1669.53046	515.97590	3818.82636
rs0108	3824.09178	2396.18826	1848.45907	3534.34094	2136.25348	3045.27516	174.39599	0.00000	2102.94155	3136.18788	3218.21325	3647.95467	58.26063	3782.02672	3892.32116	7055.85620	1932.98969	1401.22673	1444.04332	357.70092	57.55313	306.84259	1804.93074	1280.37759	0.00000	0.00000	0.00000	0.00000	0.00000	0.00000	12.89940	1186.72692
rs0109	0.00000	0.00000	16.35804	0.00000	0.00000	0.00000	26.83015	12.78478	0.00000	0.00000	0.00000	0.00000	43.69547	0.00000	104.49184	0.00000	52.24296	39.65736	0.00000	18.82636	14.38828	0.00000	0.00000	0.00000	25378.55490	6505.84374	18732.01139	165.21478	648.77544	1718.27587	38.69819	0.00000
rs0110	2993.34081	526.33037	1603.08840	1208.10199	664.21327	1678.00876	2683.01517	1355.18679	1102.76203	730.34512	1949.31774	867.71737	1485.64604	828.09082	1031.85695	4900.78700	1288.65979	819.58545	3506.96235	1713.19916	1784.14699	2212.49657	1257.98203	3790.92187	571.12732	1180.26369	524.75074	390.50766	5102.86834	1559.85328	1328.63795	623.79235
rs0111	13.18652	0.00000	16.35804	141.37364	269.27565	46.61135	1113.45130	1329.61722	179.51940	42.96148	0.00000	159.37666	713.69270	37.07869	0.00000	95.78085	261.21482	1401.22673	1532.45414	2560.38556	561.14301	1082.02387	970.83396	0.00000	4847.26005	5555.87541	4706.85515	3048.96365	11989.86912	4947.65961	1896.21145	45.64334
rs0112	197.79785	443.22557	2110.18779	282.74728	1274.57140	932.22709	4507.46549	4538.59725	1282.28144	701.70414	257.45706	1381.26439	3699.54994	778.65256	1815.54577	702.39292	1532.46030	3344.43739	2092.38930	6683.35938	2489.17282	2422.44150	6016.43581	1481.22113	0.00000	14.39346	0.00000	0.00000	0.00000	85.30448	606.27169	1110.65468
rs0113	0.00000	6856.14560	0.00000	0.00000	0.00000	1103.13539	0.00000	0.00000	0.00000	0.00000	753.98139	1044.80255	0.00000	34903.41000	0.00000	271.37908	0.00000	0.00000	14.73514	0.00000	0.00000	0.00000	0.00000	1004.21771	0.00000	0.00000	0.00000	0.00000	0.00000	0.00000	0.00000	0.00000
rs0114	6184.47946	1786.75310	1488.58208	1490.84927	9909.34387	6370.21845	93.90553	38.35434	807.83730	2348.56079	478.13454	920.84293	873.90943	815.73125	535.52070	1213.22414	766.23015	1506.97970	486.25949	3464.05106	748.19067	274.54337	601.64358	577.42519	0.00000	0.00000	0.00000	0.00000	0.00000	0.00000	38.69819	9265.59861
rs0115	7239.40133	595.58437	6526.85991	1657.92721	1400.23337	2858.82974	1328.09251	127.84781	3064.65263	1689.81813	2243.55438	1505.22401	1150.64742	964.04603	1828.60725	3352.32987	2002.64698	1044.31049	1178.81087	1619.06734	1625.87589	1146.62231	1134.91857	2435.22796	0.00000	14.39346	0.00000	0.00000	0.00000	48.74541	38.69819	1795.30482
rs0116	5788.88376	1592.84191	3860.49859	2107.75242	2243.96374	1973.21401	1006.13069	2429.10839	2128.58718	2649.29114	1857.36879	1859.39437	1543.90667	1507.86686	3239.24714	862.02768	1288.65979	991.43401	722.02166	1543.76188	1280.55711	855.92933	1257.98203	1456.11569	0.00000	0.00000	0.00000	0.00000	0.00000	170.60895	167.69217	3605.82409
rs0117	118.67871	2243.82947	1570.37231	758.27678	2010.59151	2159.65943	5808.72785	12.78478	410.33006	1088.35744	864.32013	814.59182	1267.16868	4585.39841	1841.66873	6608.87889	1184.17386	224.72504	1119.87033	131.78455	949.62662	12628.99501	697.35961	502.10886	0.00000	0.00000	0.00000	0.00000	12.47645	0.00000	12.89940	106.50113
rs0118	1977.97851	955.70514	3729.63423	951.05902	1130.95772	714.70744	4064.76799	10355.67261	2577.38568	2004.86897	993.04866	1505.22401	1529.34151	1273.03514	1253.90212	1037.62591	1010.03065	779.92809	530.46489	1035.45004	1323.72196	791.33089	1613.49869	100.42177	190.37577	503.77109	0.00000	15.01953	0.00000	926.16288	90.29578	1840.94816
rs0119	290.10351	110.80639	1308.64359	244.19083	1489.99192	435.03931	2374.46843	3093.91700	1141.23048	515.53773	36.77958	796.88330	3160.63912	444.94432	300.41405	2059.28835	2577.31959	2048.96362	2460.76770	7116.36576	7021.48171	2567.78799	6166.84670	1230.16670	0.00000	0.00000	0.00000	0.00000	0.00000	0.00000	696.56747	365.14674
rs0120	408.78222	4598.46533	997.84074	3701.41888	2567.09452	6323.60710	925.64023	0.00000	564.20383	830.58857	3291.77241	1168.76217	757.38818	3695.50977	6204.20318	3927.01499	1375.73140	171.84856	751.49193	0.00000	215.82423	3342.96927	601.64358	1405.90480	0.00000	0.00000	0.00000	0.00000	0.00000	0.00000	0.00000	791.15128
rs0121	0.00000	0.00000	245.37067	0.00000	215.42052	0.00000	4118.42829	332.40431	102.58251	14.32049	0.00000	88.54259	5330.84755	222.47216	65.30740	0.00000	1340.90276	16444.58545	5127.82730	1242.54005	6330.84416	209.94493	1859.62561	25.10544	73.22145	230.29535	0.00000	30.03905	112.28806	121.86354	232.18916	30.42890
rs0122	3243.88475	2160.72467	2175.61997	1375.17993	1472.04021	1367.26640	1609.80910	2774.29748	1205.34455	973.79350	1121.77719	2585.44360	1194.34289	1297.75427	1410.63988	973.77201	1480.21733	2670.26227	1856.62713	3464.05106	1366.88681	613.68518	2078.40510	702.95240	0.00000	0.00000	0.00000	0.00000	0.00000	73.11812	993.25362	3590.60964
rs0123	210.98437	775.64475	866.97638	436.97306	484.69617	2050.89960	3192.78806	7185.04692	1025.82515	1546.61320	478.13454	2638.56915	1019.56101	3287.64414	862.05771	1388.82237	1271.24547	383.35448	3890.07589	3445.22469	2992.76269	1598.81139	1791.25702	502.10886	205.02006	0.00000	15.90154	0.00000	0.00000	0.00000	644.96988	30.42890
rs0124	2584.55858	2659.35344	441.66721	3392.96730	2279.86716	1553.71182	13.41508	0.00000	2282.46095	1403.40828	2684.90934	1788.56030	58.26063	3386.52066	2115.95982	2250.85006	2525.07662	2048.96362	1296.69196	2259.16373	1438.82822	936.67738	820.42306	2610.96606	0.00000	0.00000	15.90154	0.00000	12.47645	0.00000	12.89940	2662.52834
rs0125	0.00000	0.00000	0.00000	12.85215	17.95171	0.00000	80.49046	115.06303	0.00000	0.00000	0.00000	0.00000	29.13031	0.00000	78.36888	0.00000	0.00000	0.00000	0.00000	0.00000	14.38828	16.14961	27.34744	25.10544	18232.14129	5498.30157	15.90154	480.62481	5215.15639	10894.60023	0.00000	0.00000
rs0126	303.29004	2202.27707	0.00000	2506.16903	807.82695	8949.38007	1998.84630	882.14989	359.03880	114.56394	2574.57060	478.12998	160.21673	865.16951	404.90589	973.77201	5659.65450	594.86041	250.49731	244.74274	3481.96429	2115.59891	793.07563	13230.56839	0.00000	28.78692	15.90154	30.03905	37.42935	134.04989	64.49699	30.42890
rs0127	0.00000	0.00000	0.00000	12.85215	0.00000	31.07424	26.83015	473.03690	0.00000	0.00000	0.00000	0.00000	14.56516	0.00000	0.00000	207.52518	0.00000	39.65736	0.00000	18.82636	0.00000	193.79532	0.00000	0.00000	1581.58334	3296.10225	2273.91989	2508.26074	3256.35363	536.19956	24973.23375	15.21445
rs0128	158.23828	3116.42982	2486.42282	2943.14209	1849.02612	2206.27078	3340.35389	1419.11069	1872.13090	2720.89360	1636.69131	2744.82026	2650.85862	1446.06904	653.07402	2713.79085	2333.51909	608.07953	500.99462	244.74274	517.97816	1679.55944	2105.75253	1129.74493	0.00000	0.00000	0.00000	0.00000	0.00000	0.00000	0.00000	852.00907
rs0129	1450.51757	540.18117	2224.69410	539.79025	682.16498	1196.35810	1247.60206	4960.49503	974.53389	558.49921	1195.33635	655.21516	1048.69132	457.30388	757.56586	2745.71780	1393.14572	3013.95939	3123.84882	6137.39481	1151.06257	1728.00827	2707.39611	3966.65997	0.00000	0.00000	0.00000	0.00000	0.00000	0.00000	296.68614	517.29122
rs0130	2729.61034	1052.66074	1177.77923	2069.19597	1651.55731	1367.26640	1489.07342	2007.21062	1410.50958	916.51153	1158.55677	1186.47069	1893.47044	407.86563	2063.71390	1692.12841	957.78768	2894.98731	1709.27577	2522.73284	1237.39227	952.82699	1381.04549	527.21430	14.64429	43.18038	0.00000	0.00000	149.71741	85.30448	619.17108	5172.91220
rs0131	3349.37694	443.22557	4645.68475	2698.95126	2495.28768	1056.52404	295.13167	9767.57268	3167.23514	945.15251	459.74475	1044.80255	262.17283	457.30388	1136.34879	1165.33372	1445.38869	158.62944	117.88109	621.27003	100.71798	96.89766	341.84294	150.63266	0.00000	0.00000	15.90154	0.00000	37.42935	12.18635	64.49699	4899.05214
rs0132	5274.60935	1468.18471	1750.31080	899.65042	1148.90943	543.79914	576.84826	600.88471	859.12856	1303.16483	606.86307	4675.04870	1456.51572	766.29300	3278.43158	63.85390	4423.23767	1454.10321	132.61622	1957.94190	719.41411	145.34649	1476.76152	1606.74834	0.00000	14.39346	15.90154	30.03905	12.47645	12.18635	799.76265	5112.05441
rs0133	6566.88864	2340.78506	2012.03952	1773.59655	987.34404	1087.59827	26.83015	89.49347	1602.85179	1918.94601	1213.72614	1611.47512	1281.73384	3349.44197	3631.09155	526.79469	713.98718	674.17513	250.49731	1261.36642	618.69613	226.09454	533.27499	702.95240	0.00000	71.96730	47.70461	0.00000	62.38225	901.79018	103.19518	4290.47423
rs0134	1107.66796	1329.67672	948.76660	1799.30084	1597.70218	2190.73366	1569.56388	1342.40200	846.30575	973.79350	1140.16698	1345.84735	1922.60075	1643.82207	1475.94728	1324.96847	1166.75954	2432.31810	1399.83791	2541.55920	1568.32276	645.98440	1640.84613	2133.96264	864.01312	604.52530	222.62153	30.03905	112.28806	341.21790	1238.34217	2495.16941
rs0135	1345.02538	650.98756	1603.08840	1503.70142	825.77866	963.30133	4453.80519	3745.94083	2115.76437	1245.88286	1305.67509	1434.38994	1471.08088	1297.75427	744.50438	989.73549	2716.63416	1573.07530	559.93517	997.79732	1683.42902	2616.23682	1859.62561	2510.54429	190.37577	158.32806	127.21230	30.03905	74.85870	12.18635	12.89940	821.58017
rs0136	2966.96776	3670.46179	670.67984	976.76331	5367.56126	2765.60704	764.65932	0.00000	641.14072	2806.81655	3052.70514	1345.84735	1267.16868	1223.59688	6844.21572	2171.03268	835.88743	251.16328	132.61622	395.35365	71.94141	904.37816	82.04231	200.84354	0.00000	0.00000	0.00000	0.00000	0.00000	0.00000	12.89940	1917.02040
rs0137	250.54394	789.49555	179.93849	462.67736	1418.18508	435.03931	1904.94077	1240.12376	871.95138	315.05084	1747.03005	779.17478	553.47597	1001.12472	143.67628	1213.22414	1724.01783	2617.38579	1429.30819	2936.91285	2446.00797	1824.90593	656.33845	20812.41213	102.51003	28.78692	15.90154	0.00000	49.90580	524.01321	193.49096	806.36572
rs0138	3309.81737	2576.24865	359.87699	1182.39770	861.68208	3356.01753	1998.84630	0.00000	3423.69143	1389.08778	2574.57060	4621.92315	0.00000	1149.43949	1044.91843	2298.74048	3308.72109	79.31472	972.51897	545.96457	431.64847	1614.96100	1709.21472	2711.38783	0.00000	0.00000	0.00000	0.00000	0.00000	0.00000	0.00000	243.43116
rs0139	13.18652	0.00000	0.00000	0.00000	17.95171	62.14847	1824.45032	473.03690	115.40533	28.64099	422.96517	17.70852	626.30176	49.43826	0.00000	893.95463	156.72889	1427.66497	3831.13534	640.09639	561.14301	1824.90593	150.41090	878.69050	2372.37501	6045.25304	1765.07068	5256.83388	6550.13662	231.54072	2554.08072	0.00000
rs0140	567.02051	2617.80105	883.33442	9613.40736	789.87524	1040.98692	295.13167	0.00000	2538.91724	1389.08778	772.37118	1859.39437	218.47736	2410.11507	104.49184	718.35640	4301.33742	779.92809	1134.60547	131.78455	1093.50945	2212.49657	1969.01536	753.16329	0.00000	14.39346	0.00000	0.00000	0.00000	0.00000	0.00000	867.22352
rs0141	13.18652	55.40320	229.01263	514.08596	305.17907	419.50219	3259.86343	2646.44967	577.02665	229.12788	110.33874	478.12998	436.95472	111.23608	0.00000	303.30604	417.94372	1004.65313	854.63788	847.18640	1107.89773	1065.87426	273.47435	50.21089	4232.19987	2302.95354	969.99380	2162.81166	6013.64924	2400.71168	3366.74277	30.42890
rs0142	79.11914	138.50799	916.05051	2968.84639	1400.23337	248.59389	4775.76701	2109.48886	397.50724	1288.84434	349.40601	5259.42979	6219.32214	2397.75550	26.12296	1149.37024	383.11507	1533.41794	1149.34060	320.04820	474.81331	1808.75632	1695.54100	50.21089	0.00000	0.00000	15.90154	0.00000	0.00000	0.00000	322.48494	1201.94136
rs0143	3019.71385	1578.99111	1603.08840	899.65042	879.63379	1289.58081	402.45228	0.00000	1346.39551	1689.81813	3291.77241	1788.56030	3073.24818	1903.37293	1057.97991	654.50250	226.38618	92.53384	132.61622	37.65273	143.88282	9544.41950	2611.68009	175.73810	0.00000	0.00000	15.90154	0.00000	0.00000	0.00000	25.79880	2145.23712
rs0144	606.58008	512.47957	572.53157	347.00802	628.30985	590.41049	1663.46941	1700.37587	1307.92706	1059.71645	1268.89551	1381.26439	2126.51296	1161.79906	927.36511	1085.51634	2141.96155	2815.67259	5378.32462	3087.52377	2489.17282	1421.16568	1394.71921	878.69050	497.90587	0.00000	0.00000	0.00000	0.00000	487.45415	1083.54940	517.29122
rs0145	0.00000	1966.81349	621.60571	796.83323	1741.31586	1631.39741	550.01811	166.20215	423.15287	1217.24187	5811.17364	1735.43474	1150.64742	1582.02425	2311.88203	2282.77701	2908.19170	1189.72081	2755.47042	715.40185	1654.65245	1227.37036	2146.77369	3615.18377	0.00000	0.00000	0.00000	0.00000	0.00000	0.00000	38.69819	1460.58697
rs0146	1002.17578	1800.60389	703.39593	8071.14950	3374.92146	1709.08300	13.41508	0.00000	948.88826	1331.80581	5719.22469	1186.47069	14.56516	1582.02425	3422.10786	862.02768	731.40150	330.47800	206.29190	37.65273	820.13208	726.73245	587.96986	75.31633	0.00000	0.00000	0.00000	0.00000	0.00000	0.00000	0.00000	1901.80595
rs0147	65.93262	2867.11543	1079.63096	912.50257	1741.31586	1491.56334	1261.01713	1304.04766	718.07760	2162.39439	1360.84446	3010.44803	597.17145	4597.75798	2494.74275	1532.49365	592.08693	343.69712	2062.91903	301.22183	1812.92356	904.37816	1340.02434	426.79253	0.00000	0.00000	15.90154	0.00000	0.00000	0.00000	77.39639	1430.15808
rs0148	1028.54882	886.45115	588.88962	848.24183	628.30985	776.85591	1811.03524	2314.04536	1333.57269	744.66562	698.81202	1930.22844	1587.60214	753.93343	953.48807	255.41561	1445.38869	2657.04315	2401.82716	5647.90933	3107.86895	1453.46490	1394.71921	125.52721	0.00000	0.00000	0.00000	0.00000	0.00000	0.00000	219.28976	699.86459
rs0149	0.00000	0.00000	4940.12956	0.00000	0.00000	62.14847	214.64121	1163.41507	1256.63581	28.64099	0.00000	0.00000	3175.20428	0.00000	26.12296	0.00000	174.14322	330.47800	44.20541	94.13182	187.04767	0.00000	0.00000	0.00000	995.81173	2878.69192	9572.72568	285.37098	798.49284	1925.44389	6694.78735	0.00000
rs0150	408.78222	1592.84191	1275.92750	2300.53465	2028.54322	1646.93453	1234.18698	115.06303	948.88826	1575.25419	478.13454	850.00885	2184.77358	1903.37293	1227.77916	3384.25682	2768.87712	872.46193	1252.48655	376.52729	791.35552	3859.75679	1216.96088	276.15987	0.00000	0.00000	0.00000	0.00000	0.00000	0.00000	64.49699	1065.01133
rs0151	224.17090	332.41918	1292.28555	167.07794	1256.61969	170.90830	1086.62114	6251.75791	1064.29359	229.12788	0.00000	1009.38551	771.95333	729.21430	130.61480	271.37908	1636.94622	4772.10237	1473.51359	8302.42672	791.35552	1065.87426	683.68589	150.63266	0.00000	14.39346	0.00000	0.00000	0.00000	0.00000	180.59157	1780.09037
rs0152	1938.41894	484.77797	1357.71773	1015.31976	789.87524	668.09608	1247.60206	575.31514	692.43197	687.38365	349.40601	814.59182	2388.68579	346.06780	718.38142	1660.20146	557.25829	1599.51354	1164.07574	2918.08649	417.26018	1049.72465	1449.41408	728.05784	1947.69060	1266.62445	0.00000	0.00000	0.00000	1352.68526	2928.16325	1414.94363
rs0153	804.37793	706.39076	3778.70837	1799.30084	628.30985	4101.79920	241.47137	0.00000	307.74754	343.69182	239.06727	619.79812	1121.51711	321.34868	52.24592	2969.20646	2438.00502	2511.63283	2166.06498	1054.27641	935.23834	371.44103	847.77050	225.94899	0.00000	0.00000	0.00000	0.00000	0.00000	0.00000	25.79880	7074.71815
rs0154	0.00000	0.00000	0.00000	12.85215	0.00000	0.00000	0.00000	626.45427	0.00000	0.00000	0.00000	0.00000	0.00000	0.00000	13.06148	0.00000	52.24296	0.00000	0.00000	18.82636	0.00000	0.00000	0.00000	0.00000	951.87886	21647.76326	349.83383	360.46861	6600.04242	1060.21277	515.97590	0.00000
rs0155	0.00000	0.00000	0.00000	0.00000	0.00000	15.53712	26.83015	25.56956	0.00000	0.00000	0.00000	0.00000	0.00000	0.00000	13.06148	0.00000	0.00000	409.79272	0.00000	0.00000	0.00000	16.14961	109.38974	0.00000	131.79861	5455.12119	1828.67683	2328.02643	17005.40230	2766.30229	0.00000	0.00000
rs0156	3270.25780	373.97158	8882.41837	2853.17705	3464.68001	139.83406	402.45228	997.21292	500.08976	673.06315	36.77958	796.88330	2199.33874	951.68646	1828.60725	319.26951	801.05879	370.13536	677.81625	2014.42100	330.93049	258.39376	341.84294	25.10544	0.00000	0.00000	0.00000	0.00000	0.00000	12.18635	128.99398	1688.80369
rs0157	1410.95800	1024.95914	1063.27292	1208.10199	1543.84705	543.79914	1891.52570	2019.99540	1474.62365	1260.20335	257.45706	2532.31804	1121.51711	531.46127	1815.54577	877.99116	870.71608	1573.07530	2195.53525	1073.10277	719.41411	1695.70905	2912.50188	25.10544	14.64429	0.00000	0.00000	0.00000	0.00000	0.00000	245.08855	1232.37026
rs0158	514.27441	110.80639	752.47006	475.52951	341.08249	388.42795	2307.39305	1713.16065	525.73539	186.16640	183.89790	1275.01328	873.90943	284.26998	248.16813	255.41561	1724.01783	1401.22673	972.51897	4668.93838	575.53129	759.03167	656.33845	50.21089	1962.33489	1036.32909	0.00000	645.83959	411.72287	4167.73297	2992.66024	319.50340
rs0159	1186.78710	983.40674	1472.22404	295.59942	1651.55731	761.31879	482.94273	1725.94543	1525.91491	2606.32966	1103.38740	726.04923	917.60491	1211.23732	1201.65620	893.95463	1724.01783	700.61337	663.08112	4160.62654	834.52037	1259.66958	888.79165	728.05784	234.30864	0.00000	0.00000	0.00000	0.00000	0.00000	283.78675	3514.53740
rs0160	0.00000	914.15275	11679.64405	167.07794	448.79275	0.00000	1234.18698	4397.96466	525.73539	229.12788	18.38979	1328.13883	349.56377	531.46127	13.06148	47.89043	1062.27361	1546.63706	1149.34060	2522.73284	1884.86497	791.33089	1996.36279	25.10544	0.00000	0.00000	0.00000	0.00000	0.00000	0.00000	12.89940	578.14901
rs0161	316.47656	2548.54705	1308.64359	1837.85729	1148.90943	2967.58957	174.39599	63.92390	2385.04347	1847.34355	1894.14837	2603.15212	189.34704	1940.45162	1397.57840	3096.91426	626.91558	475.88832	1311.42710	112.95819	14.38828	1614.96100	1066.54998	1757.38100	0.00000	0.00000	0.00000	0.00000	0.00000	0.00000	0.00000	517.29122
rs0162	13.18652	0.00000	0.00000	0.00000	0.00000	15.53712	93.90553	2735.94313	0.00000	0.00000	0.00000	0.00000	0.00000	0.00000	0.00000	0.00000	0.00000	0.00000	0.00000	0.00000	0.00000	0.00000	0.00000	0.00000	702.92593	3382.46301	2305.72296	1036.34725	2145.94952	3083.14749	13350.87651	0.00000
rs0163	52.74609	498.62877	261.72872	218.48653	1023.24746	776.85591	684.16887	3861.00386	1179.69892	429.61478	0.00000	548.96405	2548.90252	407.86563	365.72145	127.70780	713.98718	3833.54484	943.04870	3144.00286	3683.40024	759.03167	1381.04549	702.95240	234.30864	0.00000	0.00000	0.00000	0.00000	194.98166	2115.50121	304.28895
rs0164	65.93262	1772.90230	637.96375	938.20687	1741.31586	885.61574	1972.01615	2147.84321	564.20383	229.12788	55.16937	2284.39880	1937.16591	1371.91165	835.93474	558.72164	870.71608	1916.77242	2387.09202	4913.68112	1179.83914	1550.36256	765.72819	75.31633	0.00000	0.00000	0.00000	0.00000	0.00000	0.00000	116.09458	319.50340
rs0165	1569.19628	734.09236	4040.43709	591.19885	1113.00601	807.93015	778.07440	447.46733	1089.93922	1761.42059	662.03244	513.54702	728.25786	716.85474	1528.19321	542.75817	1271.24547	423.01184	1208.28115	2673.34375	1597.09932	1308.11841	2010.03651	426.79253	14.64429	0.00000	0.00000	0.00000	0.00000	12.18635	503.07651	3027.67508
rs0166	1002.17578	1246.57193	1014.19878	1310.91919	1256.61969	2454.86467	898.81008	51.13912	730.90042	1002.43448	662.03244	1947.93696	1573.03698	766.29300	1240.84064	1069.55286	2054.88994	1705.26650	2387.09202	169.43728	1007.17975	1518.06334	1804.93074	1958.22454	0.00000	0.00000	0.00000	0.00000	0.00000	12.18635	128.99398	1247.58471
rs0167	725.25879	5581.87207	1374.07577	526.93810	1382.28166	2066.43672	925.64023	0.00000	795.01449	744.66562	2188.38501	1221.88773	524.34566	1310.11383	835.93474	1261.11457	2403.17637	436.23096	898.84329	320.04820	287.76564	1808.75632	2160.44740	979.11227	0.00000	0.00000	0.00000	0.00000	0.00000	0.00000	0.00000	1186.72692
rs0168	8017.40621	1135.76553	2159.26193	1156.69340	1489.99192	730.24455	160.98091	25.56956	1000.17952	2019.18946	606.86307	1593.76660	291.30314	407.86563	3304.55454	95.78085	957.78768	541.98393	353.64326	489.48548	28.77656	96.89766	697.35961	50.21089	0.00000	0.00000	15.90154	0.00000	0.00000	0.00000	141.89337	2084.37933
rs0169	329.66308	277.01598	408.95112	231.33868	269.27565	124.29695	362.20705	1227.33898	371.86162	816.26808	110.33874	726.04923	509.78050	420.22519	182.86073	79.81738	2281.27612	475.88832	1989.24335	7549.37214	330.93049	403.74025	615.31730	100.42177	644.34877	791.64028	1558.35069	45.05858	187.14676	2900.35219	386.98193	4625.19208
rs0170	197.79785	27.70160	1537.65622	77.11289	502.64788	62.14847	335.37690	626.45427	589.84946	114.56394	55.16937	442.71294	480.65019	49.43826	117.55332	31.92695	243.80050	1123.62521	1326.16223	4593.63292	158.27110	209.94493	4320.89481	0.00000	146.44290	3454.43031	508.84921	150.19525	3281.30653	1657.34411	2579.87952	213.00227
rs0171	2808.72948	720.24156	899.69247	1735.04010	1507.94363	1771.23147	1435.41312	38.35434	1192.52173	1188.60089	128.72853	956.25996	364.12893	667.41648	992.67251	1181.29719	1288.65979	1004.65313	663.08112	2635.69102	647.47270	468.33869	287.14807	753.16329	907.94599	14.39346	0.00000	30.03905	0.00000	1413.61703	128.99398	1977.87819
rs0172	1819.74023	2687.05504	1684.87862	4433.99136	1507.94363	714.70744	0.00000	0.00000	2705.61383	1059.71645	1434.40362	1062.51107	0.00000	865.16951	2142.08278	1277.07805	661.74422	489.10745	309.43785	1807.33099	0.00000	80.74805	164.08461	276.15987	0.00000	0.00000	0.00000	0.00000	0.00000	0.00000	0.00000	1825.73372
rs0173	197.79785	373.97158	359.87699	1208.10199	287.22736	668.09608	53.66030	0.00000	423.15287	687.38365	772.37118	619.79812	305.86830	420.22519	822.87326	95.78085	1079.68794	1506.97970	5024.68135	847.18640	7971.10833	2373.99267	2803.11214	225.94899	0.00000	0.00000	0.00000	0.00000	0.00000	0.00000	77.39639	0.00000
rs0174	2043.91112	457.07637	425.30917	604.05100	2387.57742	839.00438	295.13167	2991.63875	474.44413	1116.99842	643.64265	1434.38994	451.51987	271.91042	496.33625	303.30604	731.40150	1295.47377	2136.59471	5327.86114	906.46178	565.23635	642.66473	2133.96264	0.00000	57.57384	0.00000	0.00000	0.00000	0.00000	38.69819	1993.09264
rs0175	685.69922	2590.09945	310.80285	1516.55357	2315.77058	4241.63326	469.52766	12.78478	282.10192	716.02463	1967.70753	743.75775	553.47597	2929.21677	1867.79170	1644.23798	557.25829	687.39425	589.40544	395.35365	57.55313	597.53557	218.77948	2008.43543	0.00000	0.00000	0.00000	0.00000	0.00000	0.00000	0.00000	2175.66601
rs0176	276.91699	1371.22912	1488.58208	951.05902	2549.14281	3045.27516	563.43319	0.00000	1577.20617	42.96148	2206.77480	478.12998	888.47459	1211.23732	483.27477	622.57555	1654.36055	1374.78849	471.52435	433.00638	604.30785	645.98440	396.53781	2560.75517	0.00000	0.00000	0.00000	0.00000	0.00000	0.00000	25.79880	4716.47877
rs0177	2887.84862	1745.20070	1897.53321	719.72034	1328.42653	1180.82098	710.99902	536.96080	538.55820	1002.43448	1011.43845	743.75775	684.56239	1235.95644	1162.47175	782.21030	1010.03065	779.92809	648.34598	1920.28917	1122.28601	968.97660	847.77050	979.11227	43.93287	57.57384	111.31076	0.00000	74.85870	901.79018	51.59759	1080.22578
rs0178	1766.99413	650.98756	1030.55683	269.89513	610.35814	885.61574	496.35781	3784.29518	1628.49742	1231.56237	1140.16698	726.04923	1063.25648	902.24820	640.01254	1101.47981	1532.46030	872.46193	1119.87033	1844.98372	604.30785	968.97660	1230.63460	828.47961	87.86574	0.00000	0.00000	0.00000	12.47645	24.37271	322.48494	1049.79689
rs0179	0.00000	0.00000	0.00000	0.00000	0.00000	0.00000	0.00000	115.06303	0.00000	0.00000	0.00000	0.00000	0.00000	0.00000	0.00000	0.00000	34.82864	52.87648	0.00000	0.00000	0.00000	0.00000	0.00000	25.10544	1713.38195	3425.64339	10606.32563	90.11715	3543.31200	3741.21059	3727.92591	0.00000
rs0180	0.00000	0.00000	0.00000	0.00000	0.00000	15.53712	13.41508	0.00000	0.00000	14.32049	0.00000	0.00000	14.56516	0.00000	0.00000	15.96348	1497.63165	6226.20558	1016.72438	658.92276	6791.26919	2939.22902	2215.14228	0.00000	29.28858	0.00000	0.00000	0.00000	0.00000	0.00000	993.25362	5370.70002
rs0181	1397.77148	637.13676	1733.95276	899.65042	1130.95772	1242.96945	778.07440	2109.48886	795.01449	902.19104	735.59160	1044.80255	975.86553	815.73125	1645.74653	606.61207	1010.03065	753.48985	486.25949	3219.30832	1064.73288	613.68518	847.77050	1456.11569	0.00000	0.00000	0.00000	0.00000	0.00000	0.00000	696.56747	1080.22578
rs0182	4733.96189	623.28596	1570.37231	783.98108	879.63379	419.50219	724.41410	549.74558	923.24263	945.15251	514.91412	726.04923	961.30038	803.37169	1253.90212	159.63476	1985.23266	528.76481	176.82163	4367.71655	446.03675	48.44883	437.55897	125.52721	43.93287	0.00000	0.00000	45.05858	0.00000	0.00000	193.49096	3347.17848
rs0183	593.39355	2437.74066	376.23503	963.91117	1597.70218	2081.97384	402.45228	0.00000	1025.82515	1074.03695	3181.43367	2992.73951	1383.68994	2335.95768	3108.63233	686.42945	1602.11758	118.97208	309.43785	37.65273	503.58988	306.84259	218.77948	150.63266	0.00000	0.00000	0.00000	0.00000	0.00000	0.00000	0.00000	623.79235
rs0184	250.54394	858.74955	1783.02689	565.49455	1382.28166	341.81660	1717.12971	894.93467	718.07760	1589.57468	680.42223	973.96848	568.04113	877.52908	1057.97991	686.42945	2054.88994	1083.96785	677.81625	357.70092	949.62662	1986.40203	2242.48971	477.00341	0.00000	0.00000	0.00000	0.00000	0.00000	0.00000	0.00000	3134.17621
rs0185	1424.14452	609.43516	834.26029	809.68538	3949.37618	1848.91706	939.05531	1022.78248	282.10192	1174.28040	404.57538	690.63219	553.47597	778.65256	391.84441	335.23299	400.52940	727.05161	456.78921	3633.48834	733.80239	161.49610	341.84294	903.79594	0.00000	0.00000	0.00000	0.00000	0.00000	0.00000	245.08855	4944.69548
rs0186	474.71484	387.82238	539.81548	385.56447	628.30985	435.03931	643.92364	600.88471	948.88826	429.61478	128.72853	265.62777	873.90943	370.78693	195.92221	223.48866	505.01532	1877.11506	1267.22169	1261.36642	1194.22742	306.84259	683.68589	0.00000	615.06019	1281.01791	1621.95684	315.41003	736.11059	5483.85917	451.47892	441.21898
rs0187	514.27441	886.45115	376.23503	257.04298	448.79275	605.94761	3286.69359	1163.41507	1179.69892	443.93527	1305.67509	584.38109	1369.12478	1211.23732	535.52070	191.56171	801.05879	898.90017	44.20541	0.00000	3151.03380	823.63011	4649.06403	527.21430	0.00000	0.00000	0.00000	0.00000	0.00000	0.00000	77.39639	791.15128
rs0188	2017.53808	886.45115	981.48269	2531.87333	718.06840	978.83845	1153.69652	0.00000	1372.04114	744.66562	202.28769	1629.18364	262.17283	457.30388	1436.76284	1740.01884	766.23015	290.82064	162.08650	903.66549	86.32969	322.99220	2283.51086	1029.32316	0.00000	0.00000	0.00000	0.00000	0.00000	0.00000	38.69819	3834.04081
rs0189	65.93262	193.91119	147.22240	282.74728	107.71026	170.90830	858.56486	741.51730	448.79850	300.73035	165.50811	478.12998	553.47597	259.55085	248.16813	734.31988	957.78768	2445.53723	7411.77337	3200.48195	1769.75871	3730.55991	861.44422	225.94899	248.95293	0.00000	0.00000	0.00000	0.00000	97.49083	77.39639	213.00227
rs0190	0.00000	0.00000	0.00000	38.55645	0.00000	0.00000	26.83015	383.54343	0.00000	0.00000	0.00000	0.00000	0.00000	0.00000	13.06148	0.00000	34.82864	26.43824	0.00000	0.00000	14.38828	0.00000	0.00000	0.00000	7776.11809	2605.21619	5247.50743	510.66386	3455.97684	1084.58548	3779.52350	0.00000
rs0191	342.84961	249.31439	294.44481	449.82521	161.56539	341.81660	576.84826	3387.96696	769.36886	157.52542	202.28769	690.63219	436.95472	617.97822	404.90589	750.28335	1967.81833	2181.15482	1119.87033	1920.28917	1395.66337	6056.10375	0.00000	3238.60213	0.00000	0.00000	15.90154	0.00000	0.00000	12.18635	0.00000	15.21445
rs0192	0.00000	0.00000	0.00000	0.00000	0.00000	0.00000	670.75379	115.06303	38.46844	0.00000	0.00000	17.70852	29.13031	0.00000	0.00000	462.94079	87.07161	991.43401	663.08112	847.18640	402.87190	1162.77192	273.47435	75.31633	907.94599	5268.00622	1749.16914	3274.25653	5302.49155	694.62216	1780.11687	0.00000
rs0193	712.07226	1385.07992	2191.97801	514.08596	718.06840	1678.00876	335.37690	0.00000	756.54605	558.49921	1747.03005	495.83850	611.73660	1124.72036	3278.43158	1372.85890	2577.31959	1599.51354	559.93517	395.35365	258.98908	1162.77192	1504.10895	25.10544	0.00000	0.00000	0.00000	0.00000	0.00000	0.00000	0.00000	593.36346
rs0194	26.37305	0.00000	0.00000	12.85215	17.95171	93.22271	93.90553	281.26518	25.64563	14.32049	0.00000	17.70852	0.00000	0.00000	13.06148	15.96348	17.41432	13.21912	14.73514	56.47909	43.16485	306.84259	191.43205	0.00000	3192.45526	949.96833	79.50769	1562.03064	12601.21521	414.33603	2979.76085	0.00000
rs0195	1041.73535	2368.48666	687.03789	899.65042	843.73037	2035.36248	0.00000	0.00000	1974.71341	716.02463	1195.33635	672.92368	0.00000	2756.18287	1057.97991	2314.70396	801.05879	568.42217	368.37840	2428.60101	0.00000	242.24415	150.41090	1506.32657	0.00000	0.00000	15.90154	0.00000	0.00000	0.00000	0.00000	1445.37253
rs0196	13.18652	235.46359	98.14827	539.79025	825.77866	186.44542	2642.76994	268.48040	756.54605	257.76887	73.55916	513.54702	1136.08226	111.23608	117.55332	223.48866	348.28643	674.17513	987.25411	2729.82284	892.07350	96.89766	505.92756	175.73810	73.22145	949.96833	0.00000	165.21478	898.30445	4764.86430	2747.57169	45.64334
rs0197	26.37305	0.00000	965.12465	0.00000	251.32394	15.53712	2039.09153	2914.93007	141.05096	100.24345	0.00000	867.71737	2082.81748	234.83172	13.06148	15.96348	313.45779	396.57360	736.75680	5101.94476	1712.20558	532.93713	1039.20255	0.00000	3002.07949	647.70568	0.00000	105.13668	162.19386	1084.58548	541.77470	30.42890
rs0198	145.05176	747.94316	458.02526	809.68538	466.74446	730.24455	536.60303	3285.68872	1397.68676	515.53773	165.50811	743.75775	655.43208	321.34868	470.21329	862.02768	975.20201	1652.39002	839.90275	3106.35013	733.80239	920.52777	683.68589	251.05443	29.28858	0.00000	0.00000	0.00000	0.00000	0.00000	1083.54940	1734.44703
rs0199	13.18652	0.00000	0.00000	0.00000	0.00000	0.00000	979.30054	984.42814	153.87377	0.00000	0.00000	0.00000	713.69270	296.62955	0.00000	15.96348	574.67261	2339.78426	265.23245	2899.26012	1208.61570	516.78752	765.72819	0.00000	834.72454	1496.91980	2496.54142	750.97627	1023.06896	2693.18417	2412.18735	0.00000
rs0200	843.93750	166.20959	49.07413	385.56447	430.84104	574.87337	0.00000	0.00000	410.33006	2964.34197	275.84685	247.91925	101.95610	519.10171	822.87326	1133.40677	905.54472	171.84856	1841.89199	1976.76827	172.65939	1372.71685	8464.03129	225.94899	0.00000	0.00000	0.00000	0.00000	0.00000	0.00000	0.00000	60.85779
rs0201	52.74609	2880.96623	523.45744	115.66934	2118.30177	403.96507	1421.99804	12.78478	2154.23281	630.10168	91.94895	1965.64548	1529.34151	506.74214	169.79925	862.02768	783.64447	2405.87986	766.22707	207.09001	1784.14699	1098.17348	1449.41408	225.94899	0.00000	0.00000	0.00000	0.00000	0.00000	0.00000	12.89940	0.00000
rs0202	461.52832	1731.34990	441.66721	2454.76044	843.73037	1180.82098	187.81106	0.00000	320.57036	558.49921	1066.60782	371.87887	407.82440	902.24820	1018.79547	1532.49365	505.01532	2207.59306	2357.62175	790.70731	330.93049	1065.87426	1011.85511	753.16329	0.00000	0.00000	0.00000	0.00000	0.00000	0.00000	25.79880	1551.87366
rs0203	1239.53320	941.85434	1063.27292	899.65042	1472.04021	3418.16600	0.00000	0.00000	1423.33239	801.94759	1875.75858	885.42589	364.12893	1384.27122	2455.55831	1915.61707	104.48593	502.32657	176.82163	94.13182	345.31877	581.38596	136.73718	2410.12251	0.00000	0.00000	0.00000	0.00000	0.00000	0.00000	0.00000	562.93456
rs0204	79.11914	346.26998	441.66721	334.15587	412.88933	248.59389	697.58394	3260.11915	1359.21832	315.05084	257.45706	761.46627	1645.86277	395.50606	431.02885	798.17378	801.05879	1956.42978	1429.30819	997.79732	2733.77361	1550.36256	574.29615	1556.53746	0.00000	0.00000	0.00000	0.00000	0.00000	24.37271	257.98795	334.71785
rs0205	1582.38280	1800.60389	212.65458	1182.39770	771.92353	1740.15724	80.49046	76.70869	1295.10425	1174.28040	2169.99522	1487.51549	466.08503	1730.33902	1632.68505	893.95463	1845.91808	198.28680	191.55677	414.18002	431.64847	613.68518	300.82179	1154.85037	0.00000	0.00000	15.90154	0.00000	0.00000	0.00000	0.00000	1034.58244
rs0206	0.00000	6343.66603	196.29654	0.00000	4326.36209	5671.04813	710.99902	0.00000	64.11407	57.28197	349.40601	619.79812	582.60629	3250.56545	0.00000	734.31988	104.48593	66.09560	235.76217	0.00000	258.98908	193.79532	246.12692	0.00000	0.00000	0.00000	0.00000	15.01953	0.00000	0.00000	0.00000	15.21445
rs0207	0.00000	13.85080	0.00000	12.85215	0.00000	0.00000	5205.04943	588.09993	1333.57269	830.58857	220.67748	0.00000	262.17283	123.59564	0.00000	319.26951	905.54472	3965.73604	1060.92979	18.82636	733.80239	1808.75632	1175.93973	50.21089	102.51003	14.39346	0.00000	0.00000	24.95290	645.87675	2721.77289	15.21445
rs0208	712.07226	2603.95025	556.17353	925.35472	969.39233	1771.23147	1126.86637	25.56956	1346.39551	1389.08778	1728.64026	1257.30476	568.04113	519.10171	1084.10287	1883.69012	2089.71858	198.28680	176.82163	18.82636	489.20159	888.22855	259.80064	1380.79936	0.00000	0.00000	0.00000	0.00000	0.00000	0.00000	0.00000	715.07904
rs0209	250.54394	318.56838	621.60571	501.23381	502.64788	155.37118	509.77288	2927.71485	359.03880	229.12788	0.00000	159.37666	669.99723	197.75303	391.84441	79.81738	435.35804	489.10745	456.78921	1694.37280	431.64847	968.97660	492.25384	0.00000	2006.26776	316.65611	0.00000	90.11715	0.00000	5337.62293	735.26566	806.36572
rs0210	118.67871	55.40320	899.69247	154.22579	287.22736	31.07424	281.71659	3566.95390	205.16503	300.73035	0.00000	371.87887	538.91082	111.23608	182.86073	79.81738	243.80050	277.60152	147.35136	734.22821	892.07350	597.53557	642.66473	0.00000	1244.76467	1093.90293	47.70461	90.11715	773.53994	6860.91714	128.99398	517.29122
rs0211	1819.74023	263.16518	1030.55683	1439.44067	861.68208	155.37118	1448.82819	191.77171	1461.80084	1174.28040	18.38979	1806.26882	1019.56101	964.04603	548.58218	63.85390	679.15854	3093.27411	633.61085	1863.81008	374.09534	226.09454	1039.20255	25.10544	14.64429	0.00000	15.90154	0.00000	0.00000	12.18635	128.99398	578.14901
rs0212	0.00000	1108.06394	294.44481	1310.91919	682.16498	0.00000	590.26334	0.00000	1205.34455	687.38365	0.00000	1027.09403	3408.24679	1285.39470	182.86073	79.81738	5084.98189	766.70897	427.31894	75.30546	719.41411	2600.08721	1558.80382	125.52721	0.00000	0.00000	0.00000	0.00000	0.00000	0.00000	25.79880	30.42890
rs0213	2452.69335	1398.93072	1243.21141	1465.14497	771.92353	978.83845	187.81106	38.35434	1230.99018	1432.04926	1507.96278	407.29591	349.56377	840.45038	927.36511	574.68512	975.20201	370.13536	176.82163	771.88094	273.37736	290.69298	273.47435	2661.17694	14.64429	201.50843	0.00000	15.01953	24.95290	73.11812	12.89940	1962.66375
rs0214	158.23828	526.33037	0.00000	591.19885	107.71026	155.37118	5057.48360	5420.74714	628.31790	916.51153	220.67748	354.17036	961.30038	321.34868	0.00000	1133.40677	1393.14572	92.53384	58.94054	18.82636	1913.64153	80.74805	970.83396	75.31633	0.00000	0.00000	0.00000	0.00000	0.00000	0.00000	193.49096	60.85779
rs0215	0.00000	0.00000	0.00000	0.00000	0.00000	0.00000	268.30152	191.77171	0.00000	0.00000	0.00000	0.00000	0.00000	0.00000	0.00000	0.00000	52.24296	1150.06345	0.00000	0.00000	129.49454	629.83479	109.38974	175.73810	1112.96605	4533.93978	1065.40302	4175.42806	6537.66017	341.21790	761.06446	0.00000
rs0216	0.00000	13.85080	0.00000	25.70430	17.95171	0.00000	13.41508	0.00000	243.63347	128.88443	91.94895	0.00000	14.56516	0.00000	0.00000	127.70780	0.00000	0.00000	0.00000	37.65273	0.00000	32.29922	0.00000	0.00000	117.15432	11817.03034	445.24306	4175.42806	3618.17070	609.31769	12.89940	0.00000
rs0217	738.44531	429.37477	523.45744	822.53753	448.79275	1009.91268	1341.50759	370.75865	346.21599	343.69182	570.08349	832.30034	451.51987	506.74214	561.64366	877.99116	557.25829	846.02369	692.55139	884.83913	820.13208	1098.17348	1039.20255	25.10544	0.00000	1986.29743	0.00000	0.00000	0.00000	97.49083	3199.05060	395.57564
rs0218	316.47656	637.13676	768.82811	526.93810	484.69617	621.48473	1287.84728	831.01076	1115.58485	973.79350	239.06727	1204.17921	1063.25648	803.37169	483.27477	191.56171	365.70075	766.70897	766.22707	640.09639	402.87190	904.37816	916.13909	2435.22796	351.46296	143.93460	95.40923	180.23430	124.76451	1145.51725	593.37229	1065.01133
rs0219	237.35742	3933.62697	458.02526	1118.13695	430.84104	2548.08738	228.05629	0.00000	525.73539	1145.63941	974.65887	973.96848	1543.90667	1273.03514	1018.79547	2059.28835	1236.41683	39.65736	412.58381	301.22183	28.77656	177.64571	164.08461	1054.42860	0.00000	0.00000	0.00000	0.00000	0.00000	0.00000	0.00000	395.57564
rs0220	4114.19529	900.30195	1341.35968	706.86819	287.22736	1040.98692	67.07538	0.00000	602.67227	1059.71645	1250.50572	247.91925	160.21673	1161.79906	862.05771	2570.11957	696.57286	39.65736	132.61622	37.65273	446.03675	419.88986	615.31730	2460.33340	0.00000	0.00000	0.00000	0.00000	0.00000	0.00000	0.00000	608.57791
rs0222	0.00000	457.07637	0.00000	102.81719	35.90342	93.22271	147.56583	12.78478	25.64563	0.00000	19364.44886	88.54259	0.00000	61.79782	0.00000	558.72164	139.31457	0.00000	117.88109	0.00000	43.16485	3375.26849	0.00000	853.58506	0.00000	0.00000	0.00000	0.00000	0.00000	0.00000	0.00000	0.00000
rs0223	843.93750	554.03197	2061.11366	565.49455	1005.29575	264.13101	456.11258	332.40431	1038.64796	658.74266	202.28769	389.58739	1077.82164	407.86563	822.87326	239.45213	557.25829	1929.99154	707.28652	3256.96105	460.42503	452.18908	779.40191	125.52721	0.00000	0.00000	0.00000	0.00000	0.00000	0.00000	915.85723	1186.72692
rs0224	39.55957	1329.67672	556.17353	758.27678	1884.92954	543.79914	0.00000	0.00000	782.19168	1116.99842	422.96517	1062.51107	480.65019	964.04603	313.47553	654.50250	2855.94873	964.99577	854.63788	809.53367	604.30785	1824.90593	998.18140	878.69050	0.00000	0.00000	0.00000	0.00000	0.00000	0.00000	0.00000	1308.44250
rs0225	0.00000	0.00000	0.00000	0.00000	0.00000	31.07424	80.49046	12.78478	0.00000	0.00000	0.00000	0.00000	0.00000	0.00000	26.12296	0.00000	17.41432	132.19120	14.73514	0.00000	0.00000	16.14961	0.00000	0.00000	7995.78244	5814.95768	1383.43378	1697.20637	761.06349	731.18122	1522.12892	0.00000
rs0226	580.20703	540.18117	2028.39757	745.42463	376.98591	901.15285	684.16887	1546.95850	282.10192	114.56394	478.13454	1027.09403	276.73799	679.77604	574.70514	542.75817	818.47311	436.23096	147.35136	263.56910	446.03675	791.33089	697.35961	1079.53404	29.28858	561.34492	954.09226	315.41003	2220.80822	292.47249	206.39036	136.93003
rs0227	0.00000	609.43516	0.00000	668.31174	1005.29575	403.96507	93.90553	63.92390	2064.47311	1245.88286	147.11832	1788.56030	1034.12616	2076.40683	640.01254	558.72164	1271.24547	2194.37394	412.58381	1110.75550	446.03675	500.63791	287.14807	251.05443	0.00000	0.00000	0.00000	0.00000	0.00000	0.00000	103.19518	1551.87366
rs0228	1595.56933	498.62877	458.02526	501.23381	825.77866	512.72490	0.00000	0.00000	1705.43431	844.90906	1287.28530	513.54702	101.95610	1273.03514	1449.82432	542.75817	905.54472	766.70897	338.90813	4876.02839	71.94141	96.89766	259.80064	125.52721	14.64429	0.00000	15.90154	0.00000	12.47645	0.00000	38.69819	1430.15808
rs0229	1041.73535	955.70514	310.80285	1837.85729	1166.86114	4490.22715	0.00000	0.00000	0.00000	1632.53616	1434.40362	177.08518	0.00000	98.87652	2808.21828	925.88158	888.13040	436.23096	191.55677	18.82636	28.77656	0.00000	300.82179	50.21089	0.00000	0.00000	0.00000	0.00000	0.00000	0.00000	0.00000	1414.94363
rs0230	105.49219	1205.01953	65.43218	398.41662	359.03420	932.22709	657.33872	357.97387	897.59700	1131.31892	2813.63787	1168.76217	626.30176	1470.78817	1110.22583	1979.47097	922.95904	475.88832	221.02704	131.78455	345.31877	807.48050	191.43205	3138.18036	0.00000	0.00000	0.00000	15.01953	0.00000	0.00000	0.00000	182.57337
rs0231	2096.65722	734.09236	294.44481	938.20687	1238.66798	1087.59827	120.73568	12.78478	1269.45862	1074.03695	864.32013	1841.68585	58.26063	580.89953	1541.25469	1787.90926	226.38618	423.01184	972.51897	790.70731	1107.89773	209.94493	136.73718	75.31633	0.00000	0.00000	0.00000	0.00000	0.00000	0.00000	77.39639	471.64788
rs0232	2426.32030	387.82238	916.05051	462.67736	269.27565	978.83845	429.28243	51.13912	743.72323	816.26808	735.59160	1027.09403	72.82579	642.69735	261.22961	3224.62206	191.55754	264.38240	353.64326	527.13820	546.75472	1065.87426	546.94871	4468.76883	0.00000	0.00000	0.00000	0.00000	0.00000	0.00000	51.59759	349.93230
rs0233	105.49219	1675.94670	81.79022	1914.97018	664.21327	2221.80790	268.30152	0.00000	833.48293	844.90906	882.70992	1168.76217	451.51987	358.42737	0.00000	191.56171	3099.74923	581.64129	176.82163	56.47909	517.97816	1098.17348	1230.63460	2786.70416	0.00000	0.00000	0.00000	0.00000	0.00000	0.00000	0.00000	60.85779
rs0234	1239.53320	1966.81349	32.71609	1105.28480	305.17907	2454.86467	0.00000	0.00000	141.05096	816.26808	9323.62352	584.38109	0.00000	482.02301	561.64366	1532.49365	87.07161	0.00000	103.14595	0.00000	0.00000	0.00000	0.00000	75.31633	0.00000	0.00000	0.00000	0.00000	0.00000	0.00000	0.00000	532.50567
rs0235	0.00000	0.00000	0.00000	0.00000	0.00000	15.53712	1743.95986	805.44120	38.46844	0.00000	0.00000	0.00000	407.82440	37.07869	0.00000	0.00000	435.35804	396.57360	1502.98387	451.83275	100.71798	1227.37036	902.46537	577.42519	0.00000	0.00000	1924.08606	60.07810	24.95290	0.00000	8075.02290	0.00000
rs0236	1239.53320	332.41918	1439.50795	552.64240	556.50301	901.15285	254.88644	536.96080	1000.17952	988.11399	533.30391	495.83850	524.34566	494.38258	548.58218	223.48866	574.67261	660.95601	442.05408	1054.27641	517.97816	419.88986	1039.20255	376.58164	424.68442	647.70568	318.03075	180.23430	973.16315	194.98166	412.78072	623.79235
rs0238	1714.24804	429.37477	539.81548	1465.14497	1059.15088	543.79914	348.79197	332.40431	397.50724	1145.63941	312.62643	531.25553	626.30176	494.38258	522.45922	335.23299	539.84397	1692.04738	221.02704	1957.94190	604.30785	258.39376	724.70704	401.68709	29.28858	0.00000	31.80308	15.01953	0.00000	36.55906	154.79277	1627.94590
rs0239	421.96875	554.03197	310.80285	1041.02406	933.48891	605.94761	1354.92266	600.88471	641.14072	372.33281	183.89790	1221.88773	568.04113	568.53996	626.95106	1149.37024	1044.85929	951.77665	221.02704	545.96457	892.07350	1227.37036	1476.76152	577.42519	87.86574	0.00000	0.00000	0.00000	62.38225	0.00000	0.00000	760.72238
rs0240	52.74609	360.12078	719.75398	154.22579	1687.46073	1134.20963	590.26334	0.00000	205.16503	930.83202	5443.37784	1363.55587	334.99862	593.25909	692.25846	654.50250	1671.77487	237.94416	545.20003	244.74274	446.03675	678.28362	1162.26601	451.89797	0.00000	0.00000	0.00000	0.00000	0.00000	0.00000	0.00000	319.50340
rs0241	2320.82811	401.67318	1521.29817	899.65042	682.16498	357.35372	1180.52668	1355.18679	1243.81299	1074.03695	625.25286	672.92368	1471.08088	815.73125	431.02885	973.77201	348.28643	251.16328	147.35136	188.26364	100.71798	177.64571	287.14807	326.37076	29.28858	14.39346	47.70461	0.00000	199.62321	0.00000	12.89940	152.14448
rs0242	883.49707	567.88277	736.11202	886.79827	430.84104	776.85591	1073.20607	12.78478	923.24263	1074.03695	735.59160	726.04923	815.64880	852.80995	875.11919	702.39292	2107.13291	462.66920	456.78921	131.78455	417.26018	694.43323	177.75833	477.00341	0.00000	0.00000	0.00000	0.00000	0.00000	0.00000	0.00000	1856.16261
rs0243	553.83398	360.12078	408.95112	372.71232	610.35814	108.75983	1985.43123	102.27825	346.21599	744.66562	239.06727	1487.51549	1369.12478	308.98911	208.98369	287.34256	1027.44497	727.05161	604.14057	1035.45004	1323.72196	1259.66958	1052.87627	1606.74834	0.00000	0.00000	0.00000	0.00000	0.00000	0.00000	64.49699	1323.65694
rs0244	0.00000	0.00000	0.00000	0.00000	0.00000	108.75983	0.00000	498.60646	0.00000	14.32049	0.00000	0.00000	0.00000	0.00000	0.00000	0.00000	0.00000	0.00000	0.00000	0.00000	0.00000	0.00000	0.00000	0.00000	937.23457	2173.41240	2830.47371	2493.24121	7959.97555	109.67718	12.89940	0.00000
rs0245	0.00000	914.15275	16.35804	642.60744	538.55130	714.70744	1475.65834	357.97387	589.84946	200.48690	827.54055	1328.13883	917.60491	1668.54120	901.24215	862.02768	1340.90276	356.91624	309.43785	18.82636	201.43595	3084.57551	451.23269	928.90139	0.00000	0.00000	0.00000	0.00000	0.00000	0.00000	0.00000	60.85779
rs0246	804.37793	1800.60389	0.00000	758.27678	412.88933	2050.89960	0.00000	0.00000	64.11407	830.58857	4156.09254	602.08961	0.00000	111.23608	666.13550	3464.07420	0.00000	0.00000	0.00000	0.00000	0.00000	0.00000	109.38974	5121.51034	0.00000	0.00000	0.00000	0.00000	0.00000	0.00000	0.00000	136.93003
rs0247	131.86523	595.58437	163.58045	681.16389	466.74446	357.35372	2951.31669	1099.49117	435.97569	243.44837	220.67748	495.83850	1019.56101	222.47216	352.65997	973.77201	661.74422	647.73689	810.43248	18.82636	705.02583	1679.55944	888.79165	1004.21771	219.66435	259.08227	0.00000	45.05858	62.38225	0.00000	438.57952	76.07224
rs0248	0.00000	0.00000	0.00000	0.00000	0.00000	15.53712	831.73470	536.96080	0.00000	0.00000	0.00000	0.00000	203.91220	0.00000	0.00000	15.96348	17.41432	13.21912	0.00000	395.35365	0.00000	0.00000	0.00000	0.00000	1830.53627	6779.31948	540.65228	3289.27606	1771.65600	804.29935	77.39639	0.00000
rs0249	751.63183	263.16518	670.67984	1015.31976	341.08249	279.66813	335.37690	984.42814	282.10192	372.33281	239.06727	336.46184	713.69270	333.70824	574.70514	478.90427	487.60100	211.50592	221.02704	395.35365	129.49454	452.18908	164.08461	225.94899	2225.93211	14.39346	222.62153	75.09763	474.10513	1194.26266	1470.53133	1232.37026
rs0250	1463.70409	1066.51154	2273.76824	925.35472	466.74446	1211.89522	0.00000	0.00000	538.55820	1360.44680	1471.18320	1204.17921	0.00000	1507.86686	1763.29985	1484.60323	0.00000	0.00000	0.00000	0.00000	0.00000	0.00000	0.00000	0.00000	0.00000	0.00000	0.00000	0.00000	0.00000	0.00000	0.00000	760.72238
rs0251	105.49219	27.70160	670.67984	501.23381	412.88933	62.14847	804.90455	166.20215	2538.91724	343.69182	533.30391	53.12555	466.08503	432.58476	52.24592	558.72164	592.08693	489.10745	707.28652	169.43728	661.86098	4828.73339	957.16024	1405.90480	14.64429	0.00000	0.00000	0.00000	0.00000	0.00000	0.00000	517.29122
rs0252	1068.10839	207.76199	588.88962	848.24183	394.93762	2066.43672	0.00000	0.00000	64.11407	902.19104	680.42223	531.25553	29.13031	308.98911	875.11919	670.46597	104.48593	885.68105	471.52435	2541.55920	57.55313	1744.15788	300.82179	577.42519	0.00000	0.00000	0.00000	0.00000	0.00000	0.00000	0.00000	2343.02494
rs0253	0.00000	0.00000	0.00000	0.00000	0.00000	15.53712	13.41508	127.84781	0.00000	0.00000	0.00000	0.00000	0.00000	0.00000	0.00000	0.00000	0.00000	0.00000	0.00000	0.00000	0.00000	0.00000	0.00000	0.00000	849.36883	345.44303	12546.31323	1682.18684	1023.06896	219.35437	980.35422	0.00000
rs0254	237.35742	650.98756	81.79022	565.49455	969.39233	1056.52404	415.86735	1406.32591	307.74754	358.01232	165.50811	566.67257	626.30176	407.86563	496.33625	494.86774	975.20201	912.11929	1311.42710	564.79093	546.75472	355.29142	1545.13011	1355.69391	131.79861	43.18038	15.90154	15.01953	124.76451	121.86354	232.18916	532.50567
rs0255	1503.26366	346.26998	1537.65622	604.05100	161.56539	419.50219	308.54674	1086.70638	333.39317	730.34512	147.11832	619.79812	349.56377	642.69735	509.39774	319.26951	574.67261	1136.84433	530.46489	3652.31470	719.41411	452.18908	218.77948	75.31633	0.00000	0.00000	0.00000	0.00000	0.00000	0.00000	64.49699	517.29122
rs0256	988.98925	581.73357	523.45744	1208.10199	251.32394	745.78167	1113.45130	0.00000	435.97569	343.69182	1011.43845	726.04923	189.34704	358.42737	679.19698	3288.47597	713.98718	145.41032	294.70272	112.95819	201.43595	2164.04774	423.88525	1481.22113	0.00000	0.00000	0.00000	0.00000	12.47645	0.00000	0.00000	60.85779
rs0257	276.91699	1759.05150	0.00000	1503.70142	610.35814	1009.91268	0.00000	38.35434	628.31790	1116.99842	1213.72614	1487.51549	101.95610	914.60777	287.35257	1229.18762	0.00000	105.75296	397.84867	75.30546	978.40319	775.18128	410.21153	2661.17694	73.22145	115.14768	47.70461	30.03905	49.90580	12.18635	0.00000	289.07451
rs0258	224.17090	346.26998	1423.14991	244.19083	682.16498	170.90830	912.22516	25.56956	243.63347	515.53773	73.55916	1381.26439	611.73660	580.89953	1515.13173	590.64860	1323.48844	436.23096	132.61622	112.95819	906.46178	371.44103	1763.90959	326.37076	0.00000	0.00000	0.00000	0.00000	0.00000	1316.12620	193.49096	273.86006
rs0259	830.75097	470.92717	376.23503	1002.46761	718.06840	497.18778	429.28243	153.41737	423.15287	458.25576	551.69370	743.75775	742.82302	828.09082	1071.04139	622.57555	296.04347	1308.69289	913.57843	2560.38556	86.32969	193.79532	437.55897	100.42177	0.00000	0.00000	0.00000	0.00000	0.00000	0.00000	296.68614	821.58017
rs0260	1002.17578	831.04795	294.44481	912.50257	376.98591	1242.96945	0.00000	0.00000	76.93689	930.83202	956.26908	1593.76660	0.00000	271.91042	1123.28731	2314.70396	818.47311	171.84856	353.64326	583.61730	0.00000	48.44883	916.13909	903.79594	0.00000	0.00000	0.00000	0.00000	0.00000	0.00000	0.00000	1795.30482
rs0261	3217.51170	1939.11189	163.58045	822.53753	610.35814	1351.72928	0.00000	0.00000	1051.47078	1432.04926	1636.69131	389.58739	0.00000	234.83172	1893.91466	415.05036	0.00000	0.00000	14.73514	0.00000	129.49454	161.49610	27.34744	702.95240	0.00000	0.00000	15.90154	0.00000	0.00000	134.04989	0.00000	60.85779
rs0262	92.30566	346.26998	539.81548	526.93810	394.93762	201.98254	1274.43221	613.66949	666.78635	257.76887	0.00000	619.79812	757.38818	222.47216	261.22961	271.37908	626.91558	1401.22673	1090.40006	2823.95467	618.69613	484.48830	574.29615	25.10544	688.28164	0.00000	0.00000	0.00000	0.00000	0.00000	683.66807	517.29122
rs0263	1832.92675	304.71758	474.38330	526.93810	574.45472	730.24455	308.54674	536.96080	718.07760	372.33281	551.69370	265.62777	466.08503	197.75303	679.19698	399.08689	383.11507	1057.52961	279.96758	2277.99010	316.54221	339.14181	232.45320	200.84354	58.57716	86.36076	47.70461	0.00000	12.47645	48.74541	180.59157	2145.23712
rs0264	896.68359	1205.01953	163.58045	1156.69340	1238.66798	1180.82098	0.00000	0.00000	923.24263	773.30660	1324.06488	531.25553	407.82440	1891.01336	600.82810	1995.43445	104.48593	39.65736	250.49731	0.00000	115.10626	258.39376	68.36859	979.11227	0.00000	0.00000	0.00000	0.00000	0.00000	0.00000	12.89940	426.00453
rs0265	619.76660	249.31439	556.17353	501.23381	233.37223	264.13101	979.30054	1406.32591	1000.17952	429.61478	606.86307	354.17036	655.43208	370.78693	222.04517	1037.62591	713.98718	608.07953	279.96758	903.66549	1122.28601	1082.02387	642.66473	728.05784	14.64429	14.39346	0.00000	0.00000	12.47645	97.49083	12.89940	639.00680
rs0266	0.00000	0.00000	0.00000	0.00000	0.00000	0.00000	0.00000	268.48040	0.00000	0.00000	0.00000	0.00000	0.00000	0.00000	0.00000	0.00000	0.00000	0.00000	0.00000	0.00000	0.00000	0.00000	0.00000	0.00000	776.14738	3368.06955	1033.59995	525.68339	8446.55712	134.04989	0.00000	0.00000
rs0267	105.49219	55.40320	458.02526	167.07794	323.13078	217.51965	576.84826	38.35434	205.16503	71.60246	73.55916	336.46184	247.60767	74.15739	91.43036	47.89043	522.42965	158.62944	279.96758	188.26364	115.10626	339.14181	300.82179	351.47620	307.53009	6779.31948	0.00000	600.78102	174.67031	0.00000	1909.11084	623.79235
rs0268	369.22265	207.76199	212.65458	539.79025	682.16498	761.31879	214.64121	76.70869	833.48293	386.65330	36.77958	708.34071	742.82302	259.55085	2951.89457	159.63476	679.15854	118.97208	44.20541	357.70092	86.32969	145.34649	68.36859	75.31633	29.28858	0.00000	0.00000	0.00000	0.00000	0.00000	25.79880	5005.55327
rs0269	1476.89062	637.13676	408.95112	822.53753	700.11669	1056.52404	241.47137	767.08686	320.57036	601.46069	1011.43845	602.08961	364.12893	407.86563	561.64366	542.75817	400.52940	343.69712	206.29190	960.14459	489.20159	290.69298	478.58012	1380.79936	0.00000	43.18038	63.60615	0.00000	0.00000	146.23624	386.98193	715.07904
rs0270	1397.77148	1135.76553	359.87699	681.16389	825.77866	1553.71182	13.41508	12.78478	705.25479	716.02463	1121.77719	548.96405	364.12893	877.52908	744.50438	846.06421	330.87211	277.60152	383.11353	395.35365	187.04767	226.09454	519.60127	1656.95923	0.00000	0.00000	0.00000	0.00000	0.00000	97.49083	12.89940	486.86232
rs0271	145.05176	526.33037	81.79022	1465.14497	610.35814	916.68997	0.00000	0.00000	359.03880	716.02463	533.30391	602.08961	14.56516	1446.06904	822.87326	1500.56670	191.55754	568.42217	1016.72438	997.79732	0.00000	419.88986	41.02115	778.26873	0.00000	0.00000	0.00000	0.00000	0.00000	0.00000	0.00000	2419.09717
rs0272	79.11914	1551.28951	0.00000	1015.31976	771.92353	699.17032	402.45228	0.00000	1474.62365	773.30660	570.08349	1310.43032	349.56377	964.04603	78.36888	2570.11957	226.38618	0.00000	0.00000	0.00000	719.41411	872.07894	834.09678	627.63607	0.00000	0.00000	0.00000	0.00000	0.00000	0.00000	0.00000	0.00000
rs0273	303.29004	1523.58791	359.87699	3392.96730	2459.38426	1553.71182	0.00000	0.00000	166.69659	358.01232	349.40601	850.00885	349.56377	1594.38381	91.43036	622.57555	174.14322	26.43824	88.41082	0.00000	158.27110	96.89766	218.77948	728.05784	0.00000	0.00000	0.00000	0.00000	0.00000	0.00000	0.00000	213.00227
rs0274	26.37305	955.70514	16.35804	1786.44869	628.30985	543.79914	469.52766	89.49347	602.67227	1074.03695	551.69370	637.50664	538.91082	506.74214	182.86073	558.72164	975.20201	1110.40609	486.25949	922.49186	359.70705	355.29142	875.11794	627.63607	14.64429	0.00000	0.00000	0.00000	0.00000	0.00000	232.18916	334.71785
rs0275	3441.68260	152.35879	359.87699	565.49455	125.66197	885.61574	160.98091	140.63259	795.01449	658.74266	956.26908	230.21073	203.91220	655.05692	143.67628	1181.29719	296.04347	92.53384	368.37840	357.70092	1481.99306	452.18908	328.16923	903.79594	0.00000	0.00000	0.00000	0.00000	0.00000	0.00000	0.00000	182.57337
rs0276	79.11914	609.43516	1292.28555	308.45157	484.69617	295.20525	362.20705	3029.99310	974.53389	272.08936	110.33874	672.92368	393.25925	296.62955	666.13550	574.68512	52.24296	132.19120	132.61622	489.48548	359.70705	597.53557	396.53781	276.15987	87.86574	0.00000	0.00000	0.00000	0.00000	1218.63537	12.89940	121.71558
rs0277	1213.16015	969.55594	425.30917	616.90315	789.87524	854.54150	174.39599	89.49347	705.25479	587.14020	698.81202	672.92368	538.91082	778.65256	1266.96360	143.67128	592.08693	356.91624	176.82163	301.22183	359.70705	290.69298	164.08461	25.10544	146.44290	0.00000	31.80308	0.00000	0.00000	329.03155	128.99398	1186.72692
rs0278	329.66308	304.71758	229.01263	848.24183	323.13078	295.20525	1301.26236	715.94774	166.69659	42.96148	110.33874	53.12555	582.60629	74.15739	104.49184	351.19646	505.01532	740.27073	677.81625	1600.24098	1035.95632	920.52777	492.25384	276.15987	58.57716	273.47573	0.00000	0.00000	0.00000	0.00000	1793.01627	456.43343
rs0279	1701.06152	498.62877	637.96375	552.64240	592.40643	870.07862	187.81106	1061.13682	423.15287	157.52542	0.00000	212.50221	189.34704	308.98911	117.55332	239.45213	348.28643	766.70897	206.29190	545.96457	446.03675	129.19688	423.88525	301.26531	0.00000	0.00000	0.00000	0.00000	0.00000	0.00000	51.59759	3590.60964
rs0280	118.67871	0.00000	0.00000	257.04298	0.00000	108.75983	1435.41312	997.21292	0.00000	0.00000	0.00000	548.96405	320.43346	24.71913	52.24592	303.30604	313.45779	6146.89086	265.23245	1242.54005	431.64847	742.88206	0.00000	0.00000	0.00000	172.72152	0.00000	0.00000	0.00000	0.00000	348.28374	30.42890
rs0281	65.93262	13.85080	32.71609	12.85215	269.27565	0.00000	2079.33676	25.56956	38.46844	128.88443	0.00000	0.00000	72.82579	0.00000	0.00000	0.00000	992.61633	2551.29019	294.70272	960.14459	258.98908	64.59844	5619.89799	0.00000	0.00000	0.00000	0.00000	0.00000	12.47645	12.18635	38.69819	334.71785
rs0282	461.52832	747.94316	1799.38494	539.79025	520.59959	637.02185	496.35781	357.97387	820.66012	587.14020	294.23664	35.41704	334.99862	778.65256	235.10665	191.56171	922.95904	555.20305	383.11353	583.61730	920.85006	968.97660	191.43205	451.89797	0.00000	0.00000	31.80308	0.00000	0.00000	24.37271	0.00000	775.93683
rs0283	1213.16015	180.06039	850.61833	321.30372	412.88933	792.39303	952.47039	1278.47810	346.21599	544.17872	220.67748	247.91925	903.03975	210.11260	248.16813	957.80853	348.28643	343.69712	397.84867	1035.45004	546.75472	678.28362	615.31730	477.00341	0.00000	0.00000	0.00000	0.00000	0.00000	0.00000	77.39639	349.93230
rs0284	738.44531	928.00355	866.97638	526.93810	359.03420	435.03931	415.86735	217.34128	371.86162	529.85823	625.25286	637.50664	364.12893	407.86563	457.15181	766.24683	1062.27361	436.23096	250.49731	527.13820	748.19067	904.37816	642.66473	1004.21771	0.00000	0.00000	0.00000	0.00000	0.00000	0.00000	12.89940	791.15128
rs0285	356.03613	692.53996	196.29654	64.26074	53.85513	683.63320	1314.67743	2275.69102	641.14072	386.65330	128.72853	690.63219	611.73660	444.94432	143.67628	287.34256	435.35804	52.87648	471.52435	696.57548	949.62662	1195.07114	683.68589	401.68709	0.00000	0.00000	15.90154	0.00000	37.42935	12.18635	0.00000	228.21671
rs0286	659.32617	526.33037	49.07413	783.98108	556.50301	2936.51534	107.32061	0.00000	128.22814	214.80739	1636.69131	867.71737	72.82579	234.83172	901.24215	1021.66244	853.30176	687.39425	279.96758	395.35365	100.71798	549.08674	123.06346	376.58164	0.00000	0.00000	0.00000	0.00000	0.00000	0.00000	0.00000	912.86686
rs0287	210.98437	124.65719	359.87699	385.56447	161.56539	170.90830	456.11258	357.97387	435.97569	329.37133	294.23664	389.58739	14.56516	135.95521	117.55332	271.37908	330.87211	158.62944	221.02704	56.47909	244.60080	597.53557	355.51666	652.74151	43.93287	1122.68985	333.93229	75.09763	2744.81915	779.92664	1277.04036	213.00227
rs0288	0.00000	0.00000	0.00000	25.70430	0.00000	0.00000	0.00000	0.00000	0.00000	0.00000	0.00000	0.00000	0.00000	0.00000	0.00000	0.00000	0.00000	39.65736	0.00000	0.00000	0.00000	193.79532	0.00000	0.00000	351.46296	834.82066	254.42460	1787.32352	2283.19048	146.23624	6720.58615	0.00000
rs0289	1147.22753	304.71758	3696.91814	347.00802	2495.28768	683.63320	26.83015	178.98693	346.21599	930.83202	0.00000	708.34071	713.69270	185.39347	287.35257	15.96348	87.07161	92.53384	633.61085	207.09001	43.16485	64.59844	109.38974	1230.16670	0.00000	0.00000	0.00000	0.00000	0.00000	0.00000	0.00000	532.50567
rs0290	13.18652	0.00000	16.35804	0.00000	0.00000	0.00000	0.00000	3490.24521	0.00000	0.00000	0.00000	0.00000	0.00000	0.00000	13.06148	0.00000	34.82864	0.00000	0.00000	0.00000	14.38828	0.00000	0.00000	0.00000	0.00000	3339.28263	190.81845	946.23010	1746.70310	2364.15262	283.78675	0.00000
rs0291	1490.07714	110.80639	1504.94013	951.05902	1364.32995	807.93015	93.90553	102.27825	923.24263	358.01232	36.77958	672.92368	524.34566	74.15739	0.00000	526.79469	330.87211	660.95601	353.64326	188.26364	561.14301	387.59064	724.70704	677.84696	0.00000	0.00000	31.80308	30.03905	0.00000	0.00000	0.00000	745.50793
rs0292	171.42480	166.20959	392.59308	424.12091	305.17907	217.51965	1247.60206	1777.08456	256.45629	171.84591	220.67748	2727.11174	713.69270	308.98911	39.18444	478.90427	539.84397	541.98393	206.29190	809.53367	820.13208	468.33869	615.31730	276.15987	0.00000	0.00000	0.00000	0.00000	0.00000	0.00000	51.59759	121.71558
rs0293	3758.15916	983.40674	327.16090	578.34670	520.59959	916.68997	0.00000	0.00000	448.79850	615.78118	993.04866	407.29591	0.00000	543.82084	992.67251	431.01384	0.00000	92.53384	132.61622	112.95819	0.00000	0.00000	54.69487	351.47620	0.00000	0.00000	0.00000	0.00000	0.00000	146.23624	0.00000	928.08131
rs0294	1424.14452	734.09236	343.51894	462.67736	700.11669	357.35372	26.83015	0.00000	1025.82515	1288.84434	1084.99761	513.54702	495.21535	840.45038	509.39774	431.01384	383.11507	343.69712	265.23245	112.95819	100.71798	322.99220	328.16923	301.26531	0.00000	0.00000	0.00000	0.00000	0.00000	0.00000	0.00000	1171.51247
rs0295	580.20703	1218.87033	310.80285	398.41662	556.50301	2998.66381	496.35781	255.69562	192.34222	186.16640	753.98139	212.50221	305.86830	284.26998	470.21329	415.05036	400.52940	79.31472	279.96758	301.22183	374.09534	306.84259	341.84294	401.68709	146.44290	158.32806	0.00000	30.03905	24.95290	0.00000	38.69819	1384.51474
rs0296	527.46093	332.41918	572.53157	282.74728	305.17907	559.33625	496.35781	1022.78248	705.25479	615.78118	257.45706	531.25553	334.99862	432.58476	313.47553	542.75817	1097.10226	727.05161	294.70272	1506.10916	215.82423	872.07894	464.90640	477.00341	58.57716	14.39346	15.90154	0.00000	0.00000	0.00000	25.79880	319.50340
rs0297	13.18652	13.85080	0.00000	115.66934	0.00000	31.07424	1381.75281	396.32821	76.93689	0.00000	183.89790	88.54259	218.47736	37.07869	0.00000	223.48866	870.71608	1017.87225	2298.68121	169.43728	762.57896	3875.90640	1121.24486	728.05784	87.86574	71.96730	0.00000	15.01953	0.00000	60.93177	38.69819	0.00000
rs0298	342.84961	41.55240	261.72872	89.96504	215.42052	108.75983	348.79197	728.73252	384.68443	114.56394	36.77958	141.66814	72.82579	111.23608	91.43036	351.19646	243.80050	1202.93993	1591.39468	3275.78741	316.54221	952.82699	574.29615	376.58164	117.15432	0.00000	0.00000	90.11715	37.42935	682.43581	825.56145	91.28669
rs0299	382.40918	249.31439	179.93849	218.48653	682.16498	699.17032	201.22614	25.56956	230.81066	257.76887	73.55916	708.34071	611.73660	346.06780	404.90589	367.15994	661.74422	674.17513	1016.72438	1035.45004	1410.05165	791.33089	683.68589	426.79253	0.00000	0.00000	0.00000	0.00000	0.00000	0.00000	567.57349	897.65241
rs0300	237.35742	55.40320	65.43218	886.79827	682.16498	326.27948	0.00000	0.00000	192.34222	687.38365	36.77958	318.75332	364.12893	12.35956	0.00000	1356.89542	487.60100	1176.50169	250.49731	715.40185	417.26018	64.59844	341.84294	25.10544	0.00000	0.00000	0.00000	0.00000	0.00000	0.00000	0.00000	4990.33883
rs0301	26.37305	0.00000	0.00000	0.00000	0.00000	15.53712	1113.45130	153.41737	12.82281	0.00000	0.00000	0.00000	247.60767	0.00000	13.06148	0.00000	156.72889	938.55753	545.20003	997.79732	446.03675	484.48830	109.38974	0.00000	1083.67747	1180.26369	636.06151	1261.64013	2058.61437	816.48570	464.37831	0.00000
rs0302	26.37305	277.01598	81.79022	4266.91343	1525.89534	5142.78612	0.00000	0.00000	141.05096	916.51153	36.77958	88.54259	0.00000	49.43826	287.35257	63.85390	52.24296	26.43824	73.67568	18.82636	0.00000	0.00000	0.00000	0.00000	0.00000	0.00000	0.00000	0.00000	0.00000	0.00000	0.00000	76.07224
rs0303	0.00000	13.85080	0.00000	0.00000	0.00000	0.00000	0.00000	25.56956	0.00000	0.00000	0.00000	0.00000	0.00000	0.00000	0.00000	0.00000	34.82864	0.00000	0.00000	0.00000	0.00000	0.00000	0.00000	0.00000	468.61729	5239.21930	15.90154	435.56624	2582.62529	3168.45197	0.00000	0.00000
rs0304	672.51269	318.56838	834.26029	205.63438	520.59959	403.96507	1113.45130	715.94774	307.74754	257.76887	183.89790	903.13441	393.25925	519.10171	339.59849	95.78085	383.11507	1586.29442	972.51897	922.49186	431.64847	242.24415	164.08461	376.58164	14.64429	0.00000	0.00000	0.00000	0.00000	0.00000	193.49096	213.00227
rs0305	2004.35155	415.52398	785.18615	295.59942	376.98591	590.41049	120.73568	12.78478	448.79850	558.49921	1563.13215	602.08961	203.91220	358.42737	875.11919	446.97732	383.11507	185.06768	117.88109	828.36004	86.32969	80.74805	423.88525	1531.43201	0.00000	14.39346	0.00000	15.01953	0.00000	12.18635	116.09458	471.64788
rs0306	13.18652	1301.97512	32.71609	218.48653	53.85513	1087.59827	0.00000	0.00000	89.75970	100.24345	514.91412	619.79812	1441.95057	679.77604	940.42659	0.00000	5224.29646	0.00000	29.47027	0.00000	158.27110	629.83479	560.62243	0.00000	0.00000	0.00000	0.00000	0.00000	0.00000	0.00000	0.00000	15.21445
rs0307	553.83398	166.20959	981.48269	398.41662	269.27565	435.03931	1448.82819	613.66949	397.50724	415.29429	128.72853	283.33628	1106.95195	222.47216	287.35257	223.48866	330.87211	859.24281	559.93517	1713.19916	446.03675	258.39376	82.04231	125.52721	14.64429	0.00000	0.00000	0.00000	0.00000	0.00000	361.18313	410.79009
rs0308	39.55957	484.77797	588.88962	359.86017	448.79275	108.75983	523.18796	306.83474	589.84946	544.17872	91.94895	1097.92810	859.34428	407.86563	470.21329	239.45213	0.00000	1639.17090	383.11353	320.04820	776.96724	807.48050	369.19038	150.63266	351.46296	244.68881	0.00000	75.09763	0.00000	48.74541	64.49699	486.86232
rs0309	0.00000	720.24156	490.74135	398.41662	1113.00601	1678.00876	415.86735	0.00000	371.86162	243.44837	239.06727	194.79370	436.95472	642.69735	1071.04139	399.08689	226.38618	290.82064	618.87571	18.82636	158.27110	1873.35476	314.49551	552.31974	102.51003	71.96730	0.00000	405.52719	12.47645	24.37271	90.29578	91.28669
rs0310	0.00000	0.00000	0.00000	0.00000	0.00000	0.00000	228.05629	1610.88241	0.00000	0.00000	147.11832	318.75332	0.00000	37.07869	0.00000	654.50250	2107.13291	224.72504	324.17299	0.00000	1597.09932	936.67738	615.31730	7180.15666	0.00000	0.00000	0.00000	0.00000	0.00000	0.00000	0.00000	0.00000
rs0311	1727.43456	152.35879	441.66721	2596.13407	376.98591	1553.71182	201.22614	0.00000	474.44413	1159.95990	55.16937	566.67257	0.00000	308.98911	52.24592	415.05036	17.41432	66.09560	559.93517	75.30546	776.96724	177.64571	191.43205	200.84354	0.00000	0.00000	0.00000	0.00000	0.00000	0.00000	0.00000	334.71785
rs0312	0.00000	0.00000	0.00000	12.85215	0.00000	15.53712	482.94273	255.69562	0.00000	14.32049	0.00000	0.00000	0.00000	0.00000	0.00000	0.00000	17.41432	39.65736	0.00000	0.00000	0.00000	16.14961	0.00000	0.00000	2621.32794	4778.62859	318.03075	1126.46440	1397.36248	329.03155	722.36627	0.00000
rs0313	2123.03026	193.91119	850.61833	886.79827	592.40643	1242.96945	67.07538	51.13912	743.72323	400.97379	165.50811	301.04480	0.00000	383.14650	313.47553	159.63476	87.07161	0.00000	58.94054	0.00000	0.00000	193.79532	0.00000	401.68709	0.00000	0.00000	0.00000	0.00000	0.00000	0.00000	0.00000	3377.60738
rs0314	65.93262	360.12078	114.50631	167.07794	1113.00601	916.68997	321.96182	549.74558	166.69659	257.76887	18.38979	230.21073	728.25786	1680.90077	182.86073	79.81738	661.74422	1176.50169	545.20003	56.47909	460.42503	968.97660	451.23269	778.26873	29.28858	57.57384	0.00000	150.19525	62.38225	0.00000	38.69819	258.64561
rs0315	0.00000	0.00000	81.79022	192.78223	107.71026	31.07424	684.16887	1073.92160	115.40533	28.64099	128.72853	283.33628	160.21673	37.07869	26.12296	111.74433	208.97186	330.47800	132.61622	451.83275	230.21251	129.19688	54.69487	0.00000	1317.98612	921.18142	222.62153	1231.60108	2058.61437	731.18122	670.76868	60.85779
rs0316	0.00000	1011.10834	343.51894	282.74728	502.64788	310.74236	523.18796	63.92390	333.39317	372.33281	294.23664	442.71294	1063.25648	605.61866	222.04517	415.05036	1166.75954	502.32657	279.96758	207.09001	359.70705	629.83479	2078.40510	702.95240	0.00000	0.00000	0.00000	0.00000	0.00000	0.00000	0.00000	60.85779
rs0317	79.11914	540.18117	261.72872	334.15587	376.98591	605.94761	389.03720	549.74558	410.33006	257.76887	459.74475	655.21516	334.99862	1100.00124	1671.86949	1069.55286	365.70075	211.50592	383.11353	188.26364	215.82423	1227.37036	423.88525	175.73810	0.00000	0.00000	0.00000	0.00000	0.00000	0.00000	0.00000	121.71558
rs0318	0.00000	69.25400	0.00000	77.11289	359.03420	46.61135	0.00000	409.11299	243.63347	100.24345	551.69370	0.00000	189.34704	148.31477	13.06148	2250.85006	1967.81833	13.21912	0.00000	0.00000	3064.70410	645.98440	2269.83715	175.73810	0.00000	0.00000	0.00000	0.00000	0.00000	0.00000	0.00000	258.64561
rs0319	1120.85449	664.83836	16.35804	347.00802	700.11669	528.26202	0.00000	0.00000	577.02665	558.49921	404.57538	708.34071	160.21673	383.14650	535.52070	351.19646	505.01532	938.55753	368.37840	1600.24098	647.47270	242.24415	437.55897	477.00341	0.00000	0.00000	0.00000	0.00000	0.00000	0.00000	38.69819	562.93456
rs0320	936.24316	318.56838	752.47006	411.26876	448.79275	714.70744	174.39599	357.97387	615.49509	658.74266	827.54055	779.17478	305.86830	692.13561	796.75030	351.19646	835.88743	211.50592	162.08650	263.56910	330.93049	290.69298	300.82179	552.31974	0.00000	0.00000	47.70461	15.01953	24.95290	12.18635	25.79880	517.29122
rs0322	79.11914	470.92717	196.29654	706.86819	143.61368	978.83845	643.92364	383.54343	500.08976	100.24345	220.67748	230.21073	480.65019	605.61866	1097.16435	622.57555	156.72889	237.94416	574.67030	75.30546	1884.86497	839.77972	328.16923	502.10886	0.00000	0.00000	0.00000	0.00000	0.00000	0.00000	0.00000	121.71558
rs0323	0.00000	1024.95914	0.00000	295.59942	466.74446	730.24455	912.22516	0.00000	961.71108	1102.67793	1489.57299	637.50664	436.95472	791.01212	848.99623	1085.51634	17.41432	0.00000	722.02166	0.00000	172.65939	387.59064	232.45320	0.00000	0.00000	0.00000	0.00000	0.00000	0.00000	0.00000	0.00000	0.00000
rs0324	408.78222	969.55594	588.88962	771.12893	448.79275	683.63320	0.00000	0.00000	564.20383	486.89675	809.15076	230.21073	87.39094	580.89953	914.30363	223.48866	313.45779	621.29865	44.20541	2014.42100	431.64847	226.09454	109.38974	125.52721	0.00000	0.00000	0.00000	0.00000	0.00000	0.00000	12.89940	973.72465
rs0325	0.00000	83.10480	130.86436	359.86017	197.46881	279.66813	1086.62114	2147.84321	256.45629	42.96148	0.00000	425.00443	276.73799	111.23608	104.49184	494.86774	487.60100	713.83249	324.17299	1430.80370	402.87190	662.13401	642.66473	401.68709	0.00000	28.78692	0.00000	660.85912	0.00000	24.37271	335.38434	91.28669
rs0326	342.84961	207.76199	0.00000	192.78223	35.90342	233.05677	2334.22320	664.80861	500.08976	386.65330	183.89790	141.66814	305.86830	74.15739	313.47553	622.57555	87.07161	330.47800	117.88109	263.56910	1179.83914	1453.46490	1257.98203	75.31633	0.00000	0.00000	0.00000	0.00000	0.00000	0.00000	64.49699	380.36119
rs0327	870.31054	180.06039	425.30917	719.72034	987.34404	497.18778	590.26334	140.63259	718.07760	358.01232	18.38979	903.13441	538.91082	444.94432	365.72145	319.26951	888.13040	251.16328	117.88109	188.26364	143.88282	145.34649	724.70704	251.05443	0.00000	0.00000	15.90154	0.00000	0.00000	0.00000	51.59759	1308.44250
rs0328	1608.75585	166.20959	1226.85337	128.52149	538.55130	155.37118	603.67841	0.00000	564.20383	157.52542	257.45706	318.75332	218.47736	210.11260	39.18444	399.08689	452.77236	713.83249	869.37302	715.40185	302.15393	113.04727	1326.35062	652.74151	0.00000	0.00000	0.00000	15.01953	0.00000	0.00000	0.00000	532.50567
rs0329	501.08789	817.19715	376.23503	462.67736	394.93762	901.15285	187.81106	89.49347	192.34222	558.49921	1213.72614	371.87887	203.91220	889.88864	522.45922	686.42945	417.94372	330.47800	235.76217	244.74274	345.31877	339.14181	95.71602	1380.79936	43.93287	14.39346	0.00000	0.00000	24.95290	0.00000	0.00000	806.36572
rs0330	0.00000	1246.57193	0.00000	141.37364	53.85513	994.37556	26.83015	38.35434	230.81066	186.16640	1048.21803	726.04923	87.39094	148.31477	26.12296	2633.97347	557.25829	158.62944	44.20541	56.47909	316.54221	468.33869	218.77948	3163.28580	43.93287	71.96730	190.81845	0.00000	112.28806	292.47249	283.78675	76.07224
rs0331	896.68359	401.67318	621.60571	1041.02406	574.45472	637.02185	13.41508	0.00000	525.73539	687.38365	422.96517	602.08961	0.00000	383.14650	1606.56209	431.01384	661.74422	158.62944	132.61622	884.83913	201.43595	48.44883	54.69487	351.47620	0.00000	0.00000	0.00000	0.00000	0.00000	0.00000	0.00000	791.15128
rs0332	13.18652	0.00000	98.14827	0.00000	287.22736	0.00000	335.37690	242.91084	128.22814	0.00000	0.00000	88.54259	174.78189	86.51695	0.00000	0.00000	1811.08944	1335.13113	1591.39468	696.57548	1323.72196	532.93713	2939.84932	0.00000	43.93287	0.00000	0.00000	0.00000	0.00000	134.04989	25.79880	0.00000
rs0333	52.74609	609.43516	359.87699	154.22579	484.69617	124.29695	389.03720	63.92390	205.16503	916.51153	73.55916	867.71737	189.34704	370.78693	274.29109	351.19646	1445.38869	462.66920	235.76217	621.27003	230.21251	387.59064	1408.39293	25.10544	307.53009	57.57384	0.00000	0.00000	174.67031	146.23624	309.58554	760.72238
rs0334	1687.87499	332.41918	1177.77923	359.86017	556.50301	108.75983	201.22614	38.35434	294.92473	701.70414	110.33874	460.42146	145.65157	395.50606	208.98369	239.45213	104.48593	409.79272	294.70272	1317.84551	129.49454	80.74805	738.38076	100.42177	29.28858	0.00000	0.00000	0.00000	0.00000	926.16288	64.49699	486.86232
rs0335	1450.51757	346.26998	687.03789	514.08596	323.13078	963.30133	13.41508	0.00000	628.31790	701.70414	459.74475	672.92368	436.95472	432.58476	1606.56209	63.85390	557.25829	79.31472	29.47027	131.78455	14.38828	16.14961	164.08461	75.31633	0.00000	0.00000	0.00000	0.00000	0.00000	0.00000	0.00000	1262.79915
rs0336	369.22265	360.12078	1406.79186	526.93810	843.73037	761.31879	187.81106	166.20215	307.74754	529.85823	239.06727	460.42146	873.90943	630.33779	195.92221	893.95463	365.70075	462.66920	235.76217	790.70731	402.87190	339.14181	218.77948	502.10886	0.00000	0.00000	0.00000	0.00000	0.00000	0.00000	12.89940	121.71558
rs0337	92.30566	373.97158	883.33442	51.40860	125.66197	155.37118	684.16887	140.63259	307.74754	572.81970	36.77958	531.25553	451.51987	259.55085	39.18444	15.96348	261.21482	475.88832	574.67030	3294.61378	115.10626	193.79532	437.55897	100.42177	190.37577	71.96730	95.40923	0.00000	124.76451	255.91343	1135.14699	76.07224
rs0338	290.10351	304.71758	49.07413	398.41662	610.35814	279.66813	429.28243	63.92390	1025.82515	1217.24187	386.18559	903.13441	320.43346	519.10171	901.24215	271.37908	522.42965	317.25888	972.51897	301.22183	302.15393	161.49610	355.51666	251.05443	0.00000	0.00000	0.00000	0.00000	0.00000	12.18635	12.89940	456.43343
rs0339	909.87011	249.31439	637.96375	488.38166	610.35814	497.18778	456.11258	25.56956	435.97569	286.40985	275.84685	1363.55587	699.12755	482.02301	522.45922	47.89043	1219.00251	436.23096	73.67568	395.35365	28.77656	32.29922	738.38076	100.42177	0.00000	28.78692	0.00000	0.00000	12.47645	0.00000	128.99398	623.79235
rs0340	105.49219	6246.71044	0.00000	154.22579	0.00000	170.90830	0.00000	0.00000	102.58251	200.48690	55.16937	371.87887	0.00000	1742.69859	0.00000	798.17378	0.00000	13.21912	221.02704	18.82636	115.10626	80.74805	54.69487	401.68709	0.00000	0.00000	0.00000	0.00000	0.00000	0.00000	0.00000	213.00227
rs0341	92.30566	27.70160	32.71609	77.11289	143.61368	170.90830	335.37690	191.77171	128.22814	57.28197	73.55916	159.37666	87.39094	12.35956	65.30740	2250.85006	87.07161	713.83249	1782.95145	941.31822	302.15393	759.03167	464.90640	125.52721	219.66435	143.93460	47.70461	270.35146	1060.49831	365.59061	335.38434	30.42890
rs0342	646.13965	277.01598	458.02526	462.67736	125.66197	279.66813	442.69750	345.18909	76.93689	315.05084	367.79580	796.88330	669.99723	234.83172	0.00000	622.57555	174.14322	370.13536	898.84329	527.13820	115.10626	452.18908	683.68589	451.89797	205.02006	532.55801	0.00000	435.56624	0.00000	48.74541	154.79277	547.72012
rs0343	1397.77148	1052.66074	0.00000	359.86017	341.08249	1584.78605	0.00000	0.00000	0.00000	458.25576	4045.75380	194.79370	0.00000	37.07869	496.33625	1644.23798	0.00000	0.00000	0.00000	0.00000	0.00000	0.00000	0.00000	602.53063	0.00000	0.00000	0.00000	0.00000	0.00000	0.00000	0.00000	213.00227
rs0344	909.87011	775.64475	32.71609	1041.02406	861.68208	326.27948	0.00000	0.00000	12.82281	372.33281	1103.38740	619.79812	14.56516	1137.07993	888.18067	1261.11457	0.00000	687.39425	265.23245	0.00000	0.00000	0.00000	0.00000	1079.53404	0.00000	0.00000	0.00000	0.00000	0.00000	0.00000	0.00000	319.50340
rs0345	0.00000	0.00000	0.00000	25.70430	0.00000	62.14847	348.79197	38.35434	0.00000	0.00000	0.00000	35.41704	0.00000	0.00000	0.00000	0.00000	34.82864	198.28680	0.00000	0.00000	86.32969	726.73245	164.08461	0.00000	0.00000	2302.95354	3164.40600	360.46861	2857.10721	0.00000	528.87530	0.00000
rs0346	39.55957	69.25400	49.07413	38.55645	53.85513	108.75983	2092.75183	3503.02999	128.22814	42.96148	55.16937	177.08518	247.60767	247.19129	169.79925	510.83122	278.62914	132.19120	265.23245	18.82636	546.75472	1001.27582	533.27499	100.42177	131.79861	14.39346	0.00000	0.00000	0.00000	0.00000	0.00000	0.00000
rs0347	751.63183	152.35879	245.37067	334.15587	179.51710	46.61135	268.30152	332.40431	359.03880	443.93527	36.77958	123.95962	713.69270	457.30388	156.73776	47.89043	208.97186	819.58545	338.90813	1148.40823	345.31877	403.74025	451.23269	0.00000	234.30864	417.41033	206.71999	60.07810	149.71741	231.54072	12.89940	1323.65694
rs0348	646.13965	692.53996	261.72872	604.05100	412.88933	279.66813	0.00000	0.00000	461.62132	902.19104	2482.62165	566.67257	29.13031	407.86563	1031.85695	909.91811	313.45779	158.62944	412.58381	150.61092	14.38828	145.34649	205.10577	25.10544	0.00000	0.00000	0.00000	0.00000	0.00000	0.00000	0.00000	380.36119
rs0349	1160.41406	110.80639	114.50631	269.89513	89.75855	466.11355	389.03720	12.78478	217.98784	200.48690	404.57538	318.75332	524.34566	185.39347	65.30740	478.90427	278.62914	26.43824	221.02704	75.30546	3496.35257	1582.66178	191.43205	200.84354	0.00000	0.00000	0.00000	0.00000	0.00000	0.00000	0.00000	0.00000
rs0350	1305.46581	969.55594	32.71609	848.24183	71.80684	1118.67251	0.00000	0.00000	230.81066	1174.28040	1250.50572	88.54259	0.00000	135.95521	457.15181	1165.33372	0.00000	581.64129	0.00000	112.95819	0.00000	0.00000	0.00000	0.00000	0.00000	0.00000	0.00000	0.00000	0.00000	0.00000	0.00000	1384.51474
rs0351	92.30566	263.16518	0.00000	205.63438	53.85513	217.51965	0.00000	89.49347	141.05096	243.44837	257.45706	141.66814	14.56516	148.31477	78.36888	271.37908	139.31457	145.41032	88.41082	94.13182	115.10626	209.94493	246.12692	12276.56156	14.64429	14.39346	15.90154	0.00000	0.00000	158.42260	51.59759	197.78782
rs0352	118.67871	96.95559	179.93849	25.70430	233.37223	186.44542	201.22614	332.40431	64.11407	71.60246	55.16937	177.08518	101.95610	111.23608	117.55332	207.52518	226.38618	185.06768	176.82163	150.61092	71.94141	290.69298	396.53781	100.42177	175.73148	28.78692	683.76612	1637.12827	3381.11814	0.00000	477.27771	0.00000
rs0353	356.03613	332.41918	539.81548	398.41662	394.93762	528.26202	912.22516	51.13912	243.63347	315.05084	0.00000	779.17478	509.78050	135.95521	26.12296	1133.40677	330.87211	555.20305	545.20003	715.40185	14.38828	1227.37036	369.19038	552.31974	0.00000	0.00000	0.00000	0.00000	0.00000	0.00000	12.89940	349.93230
rs0354	145.05176	124.65719	572.53157	154.22579	125.66197	31.07424	429.28243	268.48040	320.57036	171.84591	0.00000	141.66814	334.99862	37.07869	169.79925	175.59823	121.90025	132.19120	574.67030	395.35365	705.02583	145.34649	341.84294	0.00000	1962.33489	0.00000	0.00000	0.00000	0.00000	0.00000	2554.08072	228.21671
rs0355	1463.70409	263.16518	1455.86599	334.15587	412.88933	248.59389	147.56583	102.27825	577.02665	730.34512	128.72853	442.71294	451.51987	111.23608	666.13550	31.92695	452.77236	198.28680	88.41082	338.87456	258.98908	64.59844	191.43205	0.00000	0.00000	0.00000	0.00000	0.00000	0.00000	0.00000	193.49096	1293.22805
rs0356	751.63183	304.71758	539.81548	372.71232	484.69617	310.74236	523.18796	127.84781	551.38102	558.49921	257.45706	655.21516	538.91082	259.55085	731.44290	111.74433	870.71608	356.91624	88.41082	263.56910	316.54221	161.49610	287.14807	150.63266	0.00000	0.00000	0.00000	0.00000	0.00000	0.00000	154.79277	943.29575
rs0357	290.10351	166.20959	605.24766	359.86017	71.80684	139.83406	1341.50759	0.00000	269.27910	114.56394	0.00000	566.67257	757.38818	123.59564	117.55332	574.68512	383.11507	1097.18697	265.23245	1054.27641	460.42503	242.24415	752.05448	301.26531	0.00000	43.18038	0.00000	225.29288	37.42935	0.00000	154.79277	213.00227
rs0358	804.37793	429.37477	294.44481	359.86017	556.50301	932.22709	0.00000	0.00000	551.38102	658.74266	331.01622	265.62777	43.69547	407.86563	822.87326	287.34256	208.97186	13.21912	353.64326	131.78455	100.71798	436.03947	916.13909	502.10886	0.00000	0.00000	0.00000	0.00000	0.00000	0.00000	51.59759	1247.58471
rs0359	0.00000	13.85080	0.00000	0.00000	0.00000	0.00000	13.41508	306.83474	0.00000	0.00000	0.00000	0.00000	0.00000	0.00000	13.06148	0.00000	17.41432	13.21912	0.00000	0.00000	0.00000	0.00000	0.00000	0.00000	1815.89198	1050.72255	318.03075	210.27336	3069.20687	2059.49378	567.57349	0.00000
rs0360	158.23828	0.00000	3173.46071	308.45157	376.98591	108.75983	53.66030	217.34128	76.93689	114.56394	0.00000	0.00000	203.91220	0.00000	0.00000	0.00000	34.82864	158.62944	0.00000	0.00000	86.32969	0.00000	0.00000	0.00000	102.51003	115.14768	143.11384	0.00000	1197.73927	2936.91125	374.08253	0.00000
rs0361	0.00000	0.00000	0.00000	0.00000	0.00000	0.00000	0.00000	613.66949	0.00000	0.00000	0.00000	0.00000	14.56516	0.00000	0.00000	15.96348	34.82864	0.00000	0.00000	0.00000	0.00000	0.00000	0.00000	0.00000	278.24151	1914.33013	906.38765	135.17573	87.33515	1827.95306	3727.92591	0.00000
rs0362	303.29004	540.18117	408.95112	835.38968	287.22736	730.24455	147.56583	12.78478	589.84946	701.70414	643.64265	655.21516	72.82579	556.18040	705.31994	399.08689	208.97186	251.16328	132.61622	207.09001	129.49454	64.59844	259.80064	753.16329	0.00000	0.00000	15.90154	0.00000	12.47645	12.18635	0.00000	1141.08357
rs0363	461.52832	373.97158	523.45744	218.48653	376.98591	77.68559	442.69750	319.61952	307.74754	386.65330	312.62643	850.00885	218.47736	519.10171	587.76662	574.68512	417.94372	356.91624	383.11353	414.18002	762.57896	775.18128	628.99102	125.52721	0.00000	0.00000	0.00000	0.00000	0.00000	0.00000	0.00000	213.00227
rs0364	1015.36230	429.37477	932.40856	488.38166	376.98591	621.48473	0.00000	0.00000	871.95138	615.78118	1213.72614	407.29591	145.65157	667.41648	339.59849	319.26951	104.48593	0.00000	14.73514	0.00000	0.00000	0.00000	1093.89742	225.94899	0.00000	0.00000	0.00000	0.00000	0.00000	0.00000	0.00000	654.22125
rs0365	52.74609	484.77797	196.29654	218.48653	323.13078	201.98254	0.00000	0.00000	538.55820	343.69182	349.40601	371.87887	480.65019	222.47216	417.96737	446.97732	435.35804	396.57360	176.82163	3708.79379	402.87190	258.39376	232.45320	351.47620	0.00000	0.00000	0.00000	0.00000	0.00000	0.00000	64.49699	745.50793
rs0366	65.93262	457.07637	32.71609	398.41662	107.71026	372.89084	53.66030	63.92390	320.57036	386.65330	809.15076	566.67257	72.82579	247.19129	91.43036	654.50250	174.14322	66.09560	58.94054	112.95819	215.82423	193.79532	95.71602	7330.78932	14.64429	43.18038	95.40923	0.00000	12.47645	85.30448	128.99398	273.86006
rs0367	0.00000	138.50799	32.71609	12.85215	484.69617	217.51965	362.20705	2403.53883	346.21599	57.28197	18.38979	301.04480	640.86692	444.94432	0.00000	15.96348	69.65729	753.48985	324.17299	56.47909	273.37736	1243.51997	1230.63460	25.10544	102.51003	0.00000	0.00000	45.05858	0.00000	134.04989	25.79880	121.71558
rs0368	0.00000	484.77797	0.00000	578.34670	0.00000	497.18778	134.15076	319.61952	1089.93922	114.56394	110.33874	53.12555	582.60629	135.95521	26.12296	1293.04152	3117.16356	39.65736	117.88109	18.82636	446.03675	1082.02387	150.41090	25.10544	0.00000	0.00000	0.00000	0.00000	0.00000	0.00000	0.00000	243.43116
rs0369	421.96875	540.18117	32.71609	398.41662	305.17907	574.87337	590.26334	115.06303	948.88826	343.69182	643.64265	637.50664	145.65157	766.29300	235.10665	1277.07805	296.04347	396.57360	58.94054	18.82636	158.27110	306.84259	82.04231	1456.11569	0.00000	0.00000	0.00000	15.01953	0.00000	0.00000	0.00000	45.64334
rs0370	1397.77148	872.60035	0.00000	1619.37076	125.66197	1040.98692	0.00000	0.00000	0.00000	458.25576	1507.96278	123.95962	0.00000	12.35956	222.04517	1165.33372	34.82864	211.50592	58.94054	18.82636	0.00000	0.00000	13.67372	326.37076	0.00000	0.00000	15.90154	0.00000	0.00000	0.00000	0.00000	1232.37026
rs0371	0.00000	0.00000	0.00000	0.00000	0.00000	0.00000	0.00000	0.00000	0.00000	0.00000	0.00000	0.00000	0.00000	0.00000	0.00000	0.00000	17.41432	0.00000	0.00000	0.00000	0.00000	0.00000	0.00000	0.00000	219.66435	6074.03996	1081.30456	15.01953	449.15223	1901.07118	0.00000	0.00000
rs0372	158.23828	761.79396	278.08676	526.93810	718.06840	466.11355	201.22614	652.02383	551.38102	200.48690	0.00000	513.54702	334.99862	308.98911	195.92221	973.77201	226.38618	304.03976	221.02704	301.22183	460.42503	629.83479	1066.54998	0.00000	0.00000	0.00000	0.00000	0.00000	0.00000	0.00000	0.00000	136.93003
rs0373	13.18652	277.01598	0.00000	12.85215	17.95171	310.74236	93.90553	102.27825	76.93689	28.64099	680.42223	301.04480	0.00000	308.98911	0.00000	702.39292	922.95904	568.42217	162.08650	0.00000	431.64847	855.92933	546.94871	6527.41514	43.93287	0.00000	31.80308	0.00000	0.00000	12.18635	64.49699	0.00000
rs0374	79.11914	180.06039	32.71609	64.26074	107.71026	668.09608	120.73568	984.42814	64.11407	14.32049	643.64265	212.50221	218.47736	49.43826	26.12296	526.79469	940.37336	92.53384	73.67568	18.82636	489.20159	355.29142	314.49551	6527.41514	14.64429	71.96730	63.60615	0.00000	12.47645	12.18635	0.00000	15.21445
rs0375	131.86523	4390.70334	32.71609	578.34670	448.79275	2532.55026	0.00000	0.00000	115.40533	28.64099	91.94895	194.79370	0.00000	12.35956	274.29109	798.17378	0.00000	0.00000	73.67568	0.00000	28.77656	113.04727	0.00000	225.94899	0.00000	0.00000	0.00000	15.01953	0.00000	0.00000	0.00000	15.21445
rs0376	52.74609	304.71758	408.95112	179.93008	430.84104	170.90830	496.35781	281.26518	461.62132	343.69182	18.38979	425.00443	291.30314	284.26998	287.35257	191.56171	888.13040	766.70897	294.70272	1430.80370	374.09534	387.59064	123.06346	251.05443	0.00000	0.00000	0.00000	0.00000	0.00000	0.00000	309.58554	867.22352
rs0377	0.00000	0.00000	0.00000	0.00000	0.00000	0.00000	40.24523	140.63259	0.00000	0.00000	18.38979	0.00000	0.00000	0.00000	0.00000	0.00000	0.00000	0.00000	0.00000	0.00000	0.00000	0.00000	0.00000	0.00000	73.22145	2792.33116	1892.28298	150.19525	935.73380	1974.18930	1199.64398	15.21445
rs0378	13.18652	567.88277	229.01263	848.24183	610.35814	714.70744	939.05531	511.39124	141.05096	372.33281	570.08349	247.91925	72.82579	506.74214	365.72145	1197.26067	52.24296	264.38240	221.02704	94.13182	201.43595	339.14181	82.04231	728.05784	0.00000	0.00000	0.00000	0.00000	0.00000	0.00000	25.79880	213.00227
rs0379	0.00000	0.00000	0.00000	0.00000	0.00000	15.53712	0.00000	12.78478	0.00000	14.32049	0.00000	0.00000	0.00000	0.00000	0.00000	0.00000	17.41432	0.00000	0.00000	0.00000	14.38828	0.00000	0.00000	0.00000	43.93287	2605.21619	3180.30754	1607.08922	686.20479	1328.31256	141.89337	0.00000
rs0380	171.42480	623.28596	32.71609	141.37364	125.66197	403.96507	0.00000	0.00000	166.69659	28.64099	5002.02288	495.83850	58.26063	271.91042	78.36888	79.81738	0.00000	52.87648	0.00000	0.00000	28.77656	161.49610	27.34744	175.73810	14.64429	0.00000	0.00000	0.00000	0.00000	0.00000	0.00000	2845.10171
rs0381	290.10351	332.41918	359.87699	783.98108	771.92353	543.79914	0.00000	0.00000	743.72323	558.49921	514.91412	548.96405	14.56516	321.34868	0.00000	814.13725	261.21482	185.06768	751.49193	0.00000	28.77656	516.78752	478.58012	1656.95923	0.00000	0.00000	0.00000	0.00000	0.00000	0.00000	0.00000	167.35892
rs0382	1635.12890	96.95559	507.09939	128.52149	125.66197	326.27948	1542.73372	0.00000	153.87377	286.40985	478.13454	106.25111	14.56516	271.91042	1306.14804	127.70780	174.14322	383.35448	530.46489	715.40185	57.55313	0.00000	191.43205	276.15987	0.00000	0.00000	0.00000	0.00000	0.00000	0.00000	25.79880	197.78782
rs0383	619.76660	595.58437	327.16090	372.71232	628.30985	1911.06554	0.00000	0.00000	12.82281	572.81970	459.74475	247.91925	0.00000	791.01212	535.52070	319.26951	174.14322	39.65736	471.52435	112.95819	43.16485	193.79532	218.77948	677.84696	0.00000	0.00000	0.00000	0.00000	0.00000	0.00000	25.79880	806.36572
rs0384	224.17090	1066.51154	0.00000	295.59942	71.80684	388.42795	0.00000	0.00000	974.53389	329.37133	36.77958	194.79370	0.00000	3003.37416	444.09033	0.00000	1184.17386	39.65736	265.23245	0.00000	14.38828	0.00000	27.34744	0.00000	0.00000	0.00000	0.00000	0.00000	0.00000	0.00000	0.00000	593.36346
rs0385	131.86523	96.95559	343.51894	167.07794	143.61368	186.44542	697.58394	166.20215	333.39317	42.96148	91.94895	283.33628	218.47736	173.03390	104.49184	814.13725	644.32990	304.03976	943.04870	828.36004	719.41411	1114.32309	683.68589	1054.42860	0.00000	0.00000	0.00000	0.00000	0.00000	0.00000	0.00000	152.14448
rs0386	342.84961	235.46359	179.93849	269.89513	233.37223	559.33625	590.26334	473.03690	179.51940	214.80739	478.13454	265.62777	466.08503	222.47216	208.98369	494.86774	400.52940	356.91624	206.29190	357.70092	489.20159	742.88206	259.80064	477.00341	29.28858	230.29535	79.50769	75.09763	399.24642	243.72707	64.49699	45.64334
rs0387	435.15527	567.88277	114.50631	77.11289	574.45472	233.05677	415.86735	38.35434	641.14072	358.01232	845.93034	194.79370	451.51987	617.97822	195.92221	766.24683	365.70075	13.21912	692.55139	263.56910	474.81331	306.84259	300.82179	1230.16670	0.00000	0.00000	0.00000	15.01953	0.00000	12.18635	12.89940	106.50113
rs0388	105.49219	318.56838	768.82811	64.26074	287.22736	310.74236	295.13167	230.12606	538.55820	630.10168	110.33874	460.42146	393.25925	482.02301	378.78293	239.45213	470.18668	185.06768	206.29190	602.44366	71.94141	209.94493	437.55897	301.26531	278.24151	129.54114	222.62153	90.11715	212.09966	182.79531	180.59157	365.14674
rs0389	237.35742	110.80639	179.93849	334.15587	484.69617	295.20525	0.00000	1163.41507	192.34222	171.84591	110.33874	442.71294	640.86692	86.51695	274.29109	239.45213	557.25829	793.14721	442.05408	715.40185	345.31877	436.03947	437.55897	301.26531	43.93287	14.39346	0.00000	0.00000	0.00000	0.00000	374.08253	273.86006
rs0390	751.63183	263.16518	670.67984	321.30372	502.64788	435.03931	40.24523	12.78478	628.31790	329.37133	459.74475	301.04480	160.21673	420.22519	561.64366	415.05036	330.87211	251.16328	206.29190	282.39547	230.21251	452.18908	218.77948	677.84696	0.00000	0.00000	0.00000	0.00000	0.00000	0.00000	0.00000	912.86686
rs0391	92.30566	152.35879	474.38330	167.07794	215.42052	248.59389	1623.22418	12.78478	192.34222	415.29429	422.96517	194.79370	262.17283	432.58476	875.11919	1133.40677	818.47311	118.97208	44.20541	94.13182	158.27110	403.74025	164.08461	928.90139	0.00000	0.00000	0.00000	0.00000	0.00000	0.00000	12.89940	228.21671
rs0392	0.00000	0.00000	0.00000	0.00000	0.00000	0.00000	254.88644	4986.06459	51.29126	0.00000	0.00000	0.00000	101.95610	98.87652	0.00000	0.00000	313.45779	727.05161	14.73514	169.43728	1151.06257	419.88986	136.73718	75.31633	0.00000	43.18038	31.80308	0.00000	12.47645	0.00000	25.79880	0.00000
rs0393	593.39355	235.46359	359.87699	347.00802	251.32394	528.26202	13.41508	0.00000	346.21599	272.08936	220.67748	212.50221	87.39094	407.86563	470.21329	383.12341	296.04347	118.97208	338.90813	433.00638	892.07350	662.13401	1640.84613	200.84354	0.00000	0.00000	0.00000	0.00000	0.00000	0.00000	0.00000	76.07224
rs0394	0.00000	55.40320	0.00000	12.85215	0.00000	155.37118	657.33872	1674.80631	0.00000	0.00000	91.94895	17.70852	101.95610	37.07869	0.00000	95.78085	226.38618	158.62944	0.00000	0.00000	215.82423	1760.30749	287.14807	326.37076	0.00000	359.83649	0.00000	0.00000	0.00000	0.00000	2708.87350	0.00000
rs0395	197.79785	249.31439	0.00000	115.66934	35.90342	326.27948	26.83015	0.00000	0.00000	42.96148	1379.23425	283.33628	0.00000	74.15739	117.55332	1947.54402	0.00000	0.00000	0.00000	0.00000	0.00000	0.00000	0.00000	8008.63627	0.00000	57.57384	127.21230	0.00000	24.95290	24.37271	0.00000	0.00000
rs0396	408.78222	470.92717	507.09939	154.22579	448.79275	295.20525	415.86735	1176.19985	217.98784	257.76887	183.89790	495.83850	160.21673	98.87652	274.29109	351.19646	487.60100	277.60152	147.35136	357.70092	805.74380	484.48830	423.88525	225.94899	0.00000	0.00000	0.00000	0.00000	0.00000	0.00000	38.69819	213.00227
rs0397	0.00000	138.50799	0.00000	552.64240	125.66197	77.68559	268.30152	51.13912	294.92473	57.28197	0.00000	407.29591	349.56377	37.07869	13.06148	15.96348	592.08693	951.77665	456.78921	207.09001	2086.30092	597.53557	1777.58331	0.00000	0.00000	0.00000	0.00000	0.00000	0.00000	0.00000	12.89940	0.00000
rs0398	395.59570	55.40320	343.51894	205.63438	215.42052	543.79914	80.49046	460.25212	256.45629	343.69182	0.00000	354.17036	174.78189	222.47216	457.15181	47.89043	226.38618	489.10745	486.25949	414.18002	273.37736	274.54337	191.43205	125.52721	161.08719	28.78692	174.91691	60.07810	37.42935	548.38592	657.86928	730.29349
rs0399	0.00000	0.00000	294.44481	0.00000	0.00000	0.00000	442.69750	0.00000	602.67227	0.00000	0.00000	194.79370	203.91220	197.75303	626.95106	0.00000	626.91558	846.02369	235.76217	3181.65559	762.57896	209.94493	1121.24486	0.00000	0.00000	0.00000	0.00000	0.00000	0.00000	0.00000	25.79880	30.42890
rs0400	461.52832	470.92717	1079.63096	269.89513	736.02011	341.81660	107.32061	178.98693	333.39317	257.76887	147.11832	318.75332	320.43346	543.82084	326.53701	143.67128	104.48593	555.20305	265.23245	960.14459	230.21251	226.09454	177.75833	125.52721	0.00000	0.00000	0.00000	0.00000	0.00000	0.00000	128.99398	578.14901
rs0401	0.00000	0.00000	16.35804	141.37364	89.75855	124.29695	335.37690	102.27825	38.46844	28.64099	36.77958	35.41704	116.52126	12.35956	39.18444	1229.18762	17.41432	700.61337	1340.89737	94.13182	129.49454	2212.49657	765.72819	2585.86061	102.51003	0.00000	0.00000	0.00000	0.00000	0.00000	64.49699	0.00000
rs0402	1450.51757	1385.07992	0.00000	783.98108	179.51710	947.76421	0.00000	0.00000	230.81066	200.48690	717.20181	159.37666	0.00000	222.47216	600.82810	862.02768	0.00000	39.65736	0.00000	0.00000	0.00000	32.29922	0.00000	577.42519	0.00000	0.00000	0.00000	0.00000	0.00000	0.00000	0.00000	791.15128
rs0403	698.88574	249.31439	654.32180	334.15587	197.46881	279.66813	80.49046	434.68255	487.26695	343.69182	110.33874	478.12998	305.86830	284.26998	195.92221	319.26951	383.11507	528.76481	103.14595	1449.63006	158.27110	145.34649	232.45320	125.52721	14.64429	14.39346	0.00000	0.00000	0.00000	0.00000	38.69819	608.57791
rs0404	303.29004	678.68916	130.86436	38.55645	17.95171	15.53712	697.58394	12.78478	397.50724	272.08936	18.38979	672.92368	233.04252	333.70824	417.96737	1101.47981	557.25829	26.43824	265.23245	56.47909	489.20159	662.13401	205.10577	2184.17353	0.00000	0.00000	0.00000	0.00000	0.00000	0.00000	0.00000	91.28669
rs0405	197.79785	166.20959	507.09939	706.86819	323.13078	264.13101	858.56486	25.56956	538.55820	128.88443	128.72853	672.92368	160.21673	61.79782	287.35257	909.91811	226.38618	92.53384	250.49731	225.91637	316.54221	888.22855	683.68589	276.15987	0.00000	14.39346	0.00000	0.00000	0.00000	0.00000	0.00000	243.43116
rs0406	501.08789	1163.46713	0.00000	1092.43265	53.85513	1678.00876	0.00000	0.00000	12.82281	343.69182	1544.74236	123.95962	0.00000	24.71913	587.76662	893.95463	0.00000	251.16328	176.82163	0.00000	0.00000	0.00000	0.00000	677.84696	0.00000	0.00000	0.00000	0.00000	0.00000	0.00000	0.00000	213.00227
rs0407	79.11914	346.26998	0.00000	501.23381	179.51710	372.89084	0.00000	0.00000	128.22814	214.80739	864.32013	247.91925	43.69547	420.22519	78.36888	830.10073	1271.24547	370.13536	162.08650	112.95819	172.65939	1308.11841	396.53781	1004.21771	0.00000	0.00000	0.00000	0.00000	0.00000	0.00000	0.00000	578.14901
rs0408	224.17090	0.00000	294.44481	295.59942	215.42052	0.00000	308.54674	230.12606	320.57036	42.96148	275.84685	389.58739	305.86830	123.59564	470.21329	319.26951	801.05879	753.48985	0.00000	0.00000	0.00000	0.00000	123.06346	477.00341	0.00000	0.00000	0.00000	0.00000	37.42935	475.26780	38.69819	2434.31162
rs0409	224.17090	803.34635	49.07413	231.33868	125.66197	637.02185	281.71659	178.98693	461.62132	887.87054	643.64265	531.25553	349.56377	556.18040	653.07402	877.99116	174.14322	52.87648	44.20541	131.78455	316.54221	226.09454	68.36859	225.94899	0.00000	0.00000	0.00000	0.00000	0.00000	0.00000	0.00000	136.93003
rs0410	184.61133	124.65719	359.87699	205.63438	233.37223	326.27948	684.16887	191.77171	243.63347	186.16640	165.50811	123.95962	203.91220	86.51695	195.92221	846.06421	487.60100	277.60152	648.34598	997.79732	647.47270	500.63791	259.80064	376.58164	0.00000	0.00000	0.00000	0.00000	0.00000	353.40426	90.29578	91.28669
rs0411	527.46093	96.95559	98.14827	2017.78737	251.32394	15.53712	13.41508	0.00000	115.40533	200.48690	0.00000	548.96405	276.73799	49.43826	378.78293	47.89043	87.07161	198.28680	368.37840	696.57548	215.82423	161.49610	205.10577	251.05443	0.00000	0.00000	0.00000	0.00000	0.00000	0.00000	0.00000	1932.23485
rs0412	1279.09277	290.86678	343.51894	334.15587	179.51710	450.57643	657.33872	204.55650	256.45629	114.56394	367.79580	637.50664	407.82440	210.11260	274.29109	638.53902	592.08693	39.65736	58.94054	0.00000	302.15393	436.03947	232.45320	301.26531	0.00000	0.00000	15.90154	0.00000	0.00000	36.55906	0.00000	197.78782
rs0413	1213.16015	429.37477	605.24766	167.07794	341.08249	310.74236	0.00000	0.00000	115.40533	343.69182	551.69370	690.63219	0.00000	1112.36080	156.73776	462.94079	452.77236	647.73689	265.23245	357.70092	0.00000	64.59844	95.71602	100.42177	0.00000	0.00000	15.90154	0.00000	0.00000	0.00000	0.00000	304.28895
rs0414	1358.21191	96.95559	1063.27292	424.12091	197.46881	186.44542	0.00000	0.00000	205.16503	400.97379	367.79580	88.54259	0.00000	12.35956	626.95106	542.75817	191.55754	832.80457	117.88109	188.26364	0.00000	0.00000	861.44422	125.52721	0.00000	0.00000	0.00000	0.00000	12.47645	0.00000	12.89940	699.86459
rs0415	1226.34667	498.62877	49.07413	809.68538	269.27565	1367.26640	0.00000	0.00000	179.51940	515.53773	294.23664	389.58739	466.08503	444.94432	0.00000	989.73549	261.21482	13.21912	14.73514	0.00000	28.77656	16.14961	41.02115	602.53063	0.00000	0.00000	0.00000	0.00000	0.00000	0.00000	0.00000	380.36119
rs0416	1859.29980	457.07637	114.50631	205.63438	341.08249	170.90830	160.98091	357.97387	577.02665	343.69182	386.18559	265.62777	160.21673	197.75303	365.72145	191.56171	400.52940	158.62944	191.55677	395.35365	143.88282	16.14961	396.53781	75.31633	29.28858	0.00000	0.00000	0.00000	0.00000	12.18635	25.79880	441.21898
rs0417	1529.63671	290.86678	147.22240	295.59942	376.98591	233.05677	174.39599	63.92390	461.62132	687.38365	735.59160	336.46184	203.91220	469.66345	378.78293	558.72164	313.45779	66.09560	58.94054	75.30546	172.65939	96.89766	218.77948	150.63266	0.00000	0.00000	0.00000	0.00000	0.00000	0.00000	12.89940	441.21898
rs0418	65.93262	387.82238	114.50631	372.71232	466.74446	1072.06115	0.00000	0.00000	38.46844	272.08936	827.54055	495.83850	786.51849	617.97822	875.11919	1149.37024	87.07161	118.97208	265.23245	0.00000	0.00000	371.44103	68.36859	376.58164	0.00000	0.00000	0.00000	0.00000	0.00000	0.00000	0.00000	60.85779
rs0419	540.64746	235.46359	1292.28555	1195.24985	1059.15088	963.30133	0.00000	12.78478	89.75970	186.16640	36.77958	407.29591	72.82579	123.59564	365.72145	159.63476	0.00000	0.00000	73.67568	0.00000	57.55313	209.94493	314.49551	25.10544	0.00000	0.00000	0.00000	0.00000	0.00000	0.00000	0.00000	1278.01360
rs0420	0.00000	27.70160	0.00000	411.26876	17.95171	0.00000	241.47137	0.00000	76.93689	14.32049	0.00000	212.50221	14.56516	148.31477	0.00000	702.39292	52.24296	264.38240	1060.92979	2202.68464	172.65939	16.14961	1326.35062	0.00000	0.00000	705.27952	0.00000	0.00000	0.00000	0.00000	1019.05241	0.00000
rs0421	105.49219	1191.16873	327.16090	668.31174	305.17907	248.59389	0.00000	0.00000	448.79850	386.65330	1011.43845	513.54702	14.56516	877.52908	548.58218	255.41561	470.18668	26.43824	250.49731	37.65273	0.00000	113.04727	232.45320	75.31633	0.00000	0.00000	0.00000	0.00000	0.00000	0.00000	0.00000	410.79009
rs0422	659.32617	124.65719	458.02526	154.22579	89.75855	435.03931	442.69750	0.00000	205.16503	200.48690	459.74475	265.62777	407.82440	284.26998	156.73776	877.99116	766.23015	171.84856	132.61622	225.91637	532.36644	565.23635	287.14807	803.37417	0.00000	0.00000	0.00000	0.00000	0.00000	0.00000	0.00000	319.50340
rs0423	290.10351	567.88277	49.07413	848.24183	592.40643	217.51965	0.00000	0.00000	25.64563	143.20493	809.15076	35.41704	0.00000	0.00000	1802.48429	510.83122	0.00000	0.00000	0.00000	0.00000	0.00000	0.00000	0.00000	0.00000	0.00000	0.00000	0.00000	0.00000	0.00000	0.00000	0.00000	2540.81276
rs0424	0.00000	69.25400	0.00000	25.70430	0.00000	108.75983	0.00000	268.48040	12.82281	0.00000	128.72853	17.70852	29.13031	12.35956	0.00000	175.59823	0.00000	4943.95093	29.47027	18.82636	43.16485	1518.06334	410.21153	301.26531	0.00000	0.00000	0.00000	0.00000	0.00000	0.00000	0.00000	0.00000
rs0425	553.83398	886.45115	294.44481	501.23381	484.69617	403.96507	53.66030	0.00000	359.03880	315.05084	514.91412	141.66814	597.17145	791.01212	91.43036	510.83122	174.14322	26.43824	294.70272	94.13182	115.10626	274.54337	191.43205	150.63266	0.00000	0.00000	0.00000	0.00000	0.00000	0.00000	0.00000	639.00680
rs0426	421.96875	138.50799	425.30917	282.74728	323.13078	310.74236	241.47137	588.09993	243.63347	157.52542	110.33874	407.29591	305.86830	148.31477	444.09033	127.70780	261.21482	568.42217	162.08650	753.05458	86.32969	96.89766	273.47435	251.05443	73.22145	14.39346	15.90154	0.00000	0.00000	97.49083	399.88133	760.72238
rs0427	1226.34667	1606.69271	0.00000	668.31174	269.27565	201.98254	53.66030	12.78478	38.46844	544.17872	1747.03005	318.75332	14.56516	234.83172	0.00000	718.35640	156.72889	13.21912	0.00000	18.82636	100.71798	129.19688	68.36859	125.52721	0.00000	0.00000	0.00000	0.00000	0.00000	0.00000	51.59759	304.28895
rs0428	158.23828	484.77797	229.01263	308.45157	233.37223	341.81660	93.90553	588.09993	679.60916	386.65330	533.30391	1115.63662	233.04252	444.94432	65.30740	558.72164	52.24296	264.38240	221.02704	56.47909	115.10626	226.09454	273.47435	326.37076	29.28858	431.80379	0.00000	0.00000	0.00000	24.37271	38.69819	30.42890
rs0429	0.00000	0.00000	0.00000	0.00000	0.00000	15.53712	93.90553	38.35434	0.00000	0.00000	0.00000	0.00000	0.00000	0.00000	0.00000	0.00000	17.41432	449.45008	0.00000	18.82636	0.00000	0.00000	0.00000	0.00000	410.04013	964.36179	413.43998	2763.59267	1921.37341	341.21790	451.47892	0.00000
rs0430	39.55957	650.98756	0.00000	912.50257	143.61368	295.20525	0.00000	0.00000	859.12856	329.37133	441.35496	247.91925	29.13031	469.66345	26.12296	1037.62591	243.80050	39.65736	73.67568	0.00000	0.00000	436.03947	123.06346	2585.86061	0.00000	0.00000	0.00000	0.00000	0.00000	0.00000	0.00000	380.36119
rs0431	0.00000	0.00000	245.37067	0.00000	0.00000	0.00000	40.24523	140.63259	115.40533	0.00000	0.00000	0.00000	145.65157	49.43826	0.00000	0.00000	17.41432	237.94416	0.00000	1204.88732	28.77656	16.14961	13.67372	0.00000	512.55016	561.34492	2210.31374	105.13668	187.14676	913.97653	1496.33012	15.21445
rs0432	0.00000	831.04795	0.00000	89.96504	17.95171	1833.37994	0.00000	0.00000	269.27910	57.28197	1140.16698	425.00443	0.00000	210.11260	65.30740	2027.36140	34.82864	0.00000	0.00000	0.00000	28.77656	468.33869	0.00000	1933.11910	0.00000	0.00000	15.90154	0.00000	12.47645	48.74541	12.89940	15.21445
rs0433	0.00000	304.71758	0.00000	218.48653	341.08249	403.96507	80.49046	0.00000	320.57036	472.57626	919.48950	708.34071	14.56516	160.67434	0.00000	2873.42560	174.14322	0.00000	103.14595	0.00000	762.57896	565.23635	287.14807	150.63266	0.00000	0.00000	0.00000	0.00000	0.00000	0.00000	0.00000	0.00000
rs0434	65.93262	235.46359	588.88962	938.20687	484.69617	419.50219	174.39599	0.00000	1064.29359	343.69182	73.55916	371.87887	174.78189	284.26998	104.49184	431.01384	104.48593	594.86041	162.08650	640.09639	86.32969	484.48830	68.36859	577.42519	0.00000	0.00000	0.00000	0.00000	0.00000	0.00000	12.89940	0.00000
rs0435	619.76660	540.18117	179.93849	385.56447	161.56539	466.11355	241.47137	511.39124	282.10192	186.16640	441.35496	247.91925	218.47736	247.19129	274.29109	335.23299	296.04347	264.38240	103.14595	225.91637	258.98908	274.54337	273.47435	677.84696	29.28858	43.18038	0.00000	0.00000	37.42935	109.67718	25.79880	426.00453
rs0436	316.47656	55.40320	229.01263	218.48653	107.71026	155.37118	402.45228	268.48040	538.55820	329.37133	312.62643	141.66814	116.52126	160.67434	182.86073	877.99116	365.70075	462.66920	383.11353	715.40185	719.41411	355.29142	300.82179	50.21089	43.93287	0.00000	0.00000	0.00000	0.00000	73.11812	90.29578	304.28895
rs0437	395.59570	900.30195	81.79022	257.04298	53.85513	279.66813	53.66030	76.70869	51.29126	42.96148	18.38979	141.66814	14.56516	61.79782	26.12296	143.67128	52.24296	52.87648	14.73514	131.78455	86.32969	32.29922	68.36859	8033.74172	0.00000	0.00000	0.00000	0.00000	0.00000	0.00000	0.00000	380.36119
rs0438	0.00000	415.52398	32.71609	359.86017	143.61368	481.65066	13.41508	0.00000	128.22814	744.66562	882.70992	637.50664	43.69547	160.67434	444.09033	1181.29719	922.95904	39.65736	73.67568	18.82636	28.77656	872.07894	218.77948	602.53063	0.00000	0.00000	0.00000	0.00000	0.00000	0.00000	0.00000	380.36119
rs0439	1041.73535	526.33037	16.35804	475.52951	466.74446	668.09608	13.41508	0.00000	166.69659	229.12788	662.03244	407.29591	72.82579	568.53996	835.93474	383.12341	87.07161	52.87648	29.47027	75.30546	129.49454	161.49610	0.00000	477.00341	0.00000	0.00000	0.00000	0.00000	0.00000	0.00000	0.00000	730.29349
rs0440	0.00000	27.70160	147.22240	141.37364	89.75855	170.90830	174.39599	805.44120	115.40533	28.64099	220.67748	283.33628	1908.03560	494.38258	326.53701	191.56171	139.31457	237.94416	206.29190	131.78455	71.94141	436.03947	875.11794	0.00000	424.68442	0.00000	0.00000	0.00000	0.00000	158.42260	25.79880	76.07224
rs0441	145.05176	55.40320	98.14827	257.04298	323.13078	326.27948	550.01811	0.00000	897.59700	286.40985	220.67748	177.08518	262.17283	259.55085	104.49184	862.02768	400.52940	211.50592	515.72976	414.18002	244.60080	823.63011	273.47435	451.89797	0.00000	0.00000	0.00000	0.00000	0.00000	0.00000	12.89940	243.43116
rs0442	725.25879	415.52398	965.12465	475.52951	646.26156	357.35372	415.86735	447.46733	346.21599	443.93527	533.30391	371.87887	422.38956	284.26998	640.01254	415.05036	0.00000	0.00000	0.00000	18.82636	0.00000	16.14961	41.02115	0.00000	0.00000	0.00000	0.00000	0.00000	12.47645	48.74541	0.00000	0.00000
rs0443	158.23828	110.80639	0.00000	51.40860	35.90342	388.42795	228.05629	89.49347	89.75970	0.00000	478.13454	106.25111	72.82579	0.00000	0.00000	175.59823	17.41432	317.25888	29.47027	244.74274	172.65939	113.04727	0.00000	1380.79936	1025.10031	287.86919	95.40923	120.15620	349.34062	1754.83494	361.18313	15.21445
rs0444	0.00000	0.00000	0.00000	0.00000	0.00000	0.00000	0.00000	38.35434	0.00000	0.00000	0.00000	0.00000	29.13031	0.00000	0.00000	0.00000	0.00000	0.00000	0.00000	0.00000	14.38828	0.00000	0.00000	0.00000	29.28858	158.32806	7203.39657	30.03905	361.81707	207.16801	335.38434	0.00000
rs0445	250.54394	318.56838	0.00000	321.30372	71.80684	372.89084	0.00000	0.00000	128.22814	85.92296	128.72853	123.95962	844.77912	148.31477	91.43036	175.59823	17.41432	13.21912	191.55677	37.65273	589.91957	3262.22122	328.16923	728.05784	0.00000	0.00000	0.00000	0.00000	0.00000	0.00000	0.00000	304.28895
rs0446	778.00488	443.22557	359.87699	475.52951	359.03420	357.35372	160.98091	0.00000	384.68443	515.53773	533.30391	301.04480	145.65157	259.55085	431.02885	111.74433	208.97186	264.38240	147.35136	395.35365	129.49454	290.69298	478.58012	50.21089	0.00000	0.00000	0.00000	0.00000	0.00000	0.00000	0.00000	365.14674
rs0447	197.79785	443.22557	458.02526	398.41662	448.79275	62.14847	0.00000	0.00000	12.82281	71.60246	331.01622	354.17036	233.04252	148.31477	692.25846	31.92695	452.77236	118.97208	898.84329	2409.77465	28.77656	113.04727	136.73718	0.00000	0.00000	0.00000	0.00000	0.00000	0.00000	0.00000	0.00000	502.07677
rs0448	303.29004	69.25400	16.35804	89.96504	17.95171	31.07424	603.67841	102.27825	38.46844	71.60246	0.00000	88.54259	262.17283	61.79782	130.61480	367.15994	313.45779	237.94416	663.08112	1016.62368	244.60080	32.29922	1011.85511	0.00000	644.34877	806.03374	0.00000	0.00000	0.00000	0.00000	541.77470	30.42890
rs0449	26.37305	83.10480	32.71609	167.07794	125.66197	77.68559	26.83015	3451.89087	38.46844	57.28197	36.77958	177.08518	29.13031	135.95521	0.00000	239.45213	87.07161	713.83249	1237.75142	0.00000	330.93049	129.19688	27.34744	50.21089	0.00000	0.00000	0.00000	0.00000	0.00000	0.00000	0.00000	15.21445
rs0450	237.35742	27.70160	98.14827	218.48653	35.90342	62.14847	0.00000	306.83474	51.29126	114.56394	36.77958	159.37666	131.08642	37.07869	104.49184	159.63476	139.31457	396.57360	14.73514	56.47909	86.32969	161.49610	82.04231	25.10544	1771.95911	518.16455	270.32614	30.03905	62.38225	255.91343	1702.72048	106.50113
rs0451	1107.66796	720.24156	261.72872	308.45157	161.56539	310.74236	147.56583	12.78478	359.03880	644.42217	441.35496	212.50221	101.95610	234.83172	679.19698	239.45213	156.72889	52.87648	132.61622	37.65273	43.16485	177.64571	205.10577	75.31633	0.00000	0.00000	0.00000	0.00000	0.00000	0.00000	12.89940	821.58017
rs0452	1239.53320	526.33037	261.72872	334.15587	251.32394	466.11355	0.00000	25.56956	500.08976	286.40985	514.91412	159.37666	14.56516	444.94432	666.13550	79.81738	522.42965	66.09560	58.94054	188.26364	172.65939	145.34649	205.10577	0.00000	0.00000	14.39346	0.00000	0.00000	0.00000	36.55906	0.00000	486.86232
rs0453	316.47656	387.82238	147.22240	359.86017	179.51710	108.75983	160.98091	268.48040	384.68443	229.12788	91.94895	230.21073	233.04252	197.75303	287.35257	127.70780	243.80050	277.60152	309.43785	734.22821	143.88282	113.04727	246.12692	25.10544	161.08719	100.75422	111.31076	15.01953	74.85870	767.74028	232.18916	289.07451
rs0454	171.42480	235.46359	179.93849	115.66934	628.30985	217.51965	710.99902	166.20215	256.45629	257.76887	110.33874	301.04480	451.51987	333.70824	287.35257	31.92695	557.25829	423.01184	103.14595	1167.23460	330.93049	161.49610	177.75833	50.21089	0.00000	28.78692	0.00000	0.00000	37.42935	60.93177	103.19518	319.50340
rs0455	65.93262	13.85080	1079.63096	102.81719	951.44062	2268.41925	0.00000	0.00000	641.14072	0.00000	0.00000	0.00000	0.00000	0.00000	0.00000	0.00000	0.00000	13.21912	0.00000	94.13182	71.94141	0.00000	0.00000	0.00000	87.86574	1137.08331	111.31076	15.01953	112.28806	304.65884	335.38434	486.86232
rs0456	0.00000	41.55240	16.35804	77.11289	215.42052	217.51965	898.81008	524.17602	743.72323	157.52542	165.50811	230.21073	276.73799	271.91042	326.53701	319.26951	452.77236	475.88832	707.28652	112.95819	86.32969	952.82699	191.43205	0.00000	0.00000	0.00000	0.00000	0.00000	0.00000	0.00000	12.89940	106.50113
rs0457	13.18652	0.00000	0.00000	89.96504	17.95171	0.00000	778.07440	12.78478	12.82281	0.00000	0.00000	177.08518	116.52126	0.00000	0.00000	143.67128	17.41432	475.88832	147.35136	1393.15097	215.82423	678.28362	1052.87627	0.00000	336.81867	331.04957	0.00000	0.00000	0.00000	0.00000	1612.42470	15.21445
rs0458	26.37305	83.10480	719.75398	886.79827	448.79275	139.83406	885.39501	12.78478	102.58251	57.28197	18.38979	177.08518	597.17145	173.03390	13.06148	127.70780	278.62914	370.13536	221.02704	1317.84551	489.20159	306.84259	369.19038	100.42177	0.00000	0.00000	0.00000	0.00000	0.00000	0.00000	0.00000	0.00000
rs0459	738.44531	152.35879	588.88962	167.07794	179.51710	264.13101	415.86735	76.70869	397.50724	200.48690	294.23664	177.08518	189.34704	173.03390	52.24592	654.50250	505.01532	198.28680	559.93517	414.18002	273.37736	581.38596	300.82179	276.15987	0.00000	0.00000	0.00000	0.00000	0.00000	0.00000	51.59759	45.64334
rs0460	619.76660	401.67318	196.29654	128.52149	287.22736	217.51965	509.77288	12.78478	641.14072	415.29429	275.84685	301.04480	0.00000	964.04603	431.02885	0.00000	1149.34522	92.53384	14.73514	602.44366	86.32969	16.14961	13.67372	0.00000	0.00000	0.00000	0.00000	0.00000	0.00000	0.00000	0.00000	273.86006
rs0461	4035.07615	373.97158	0.00000	539.79025	0.00000	932.22709	0.00000	0.00000	0.00000	0.00000	478.13454	35.41704	0.00000	12.35956	13.06148	798.17378	17.41432	0.00000	0.00000	0.00000	0.00000	0.00000	0.00000	50.21089	0.00000	0.00000	0.00000	0.00000	0.00000	0.00000	0.00000	30.42890
rs0462	342.84961	13.85080	343.51894	244.19083	197.46881	170.90830	160.98091	25.56956	153.87377	128.88443	73.55916	194.79370	276.73799	37.07869	26.12296	143.67128	383.11507	277.60152	206.29190	282.39547	3079.09239	129.19688	396.53781	251.05443	14.64429	14.39346	0.00000	0.00000	0.00000	12.18635	25.79880	106.50113
rs0463	224.17090	83.10480	49.07413	38.55645	215.42052	155.37118	308.54674	76.70869	64.11407	28.64099	73.55916	159.37666	189.34704	61.79782	78.36888	510.83122	296.04347	541.98393	1178.81087	1675.54644	532.36644	532.93713	587.96986	351.47620	14.64429	0.00000	0.00000	0.00000	0.00000	0.00000	12.89940	76.07224
rs0464	171.42480	69.25400	343.51894	308.45157	251.32394	31.07424	308.54674	396.32821	217.98784	372.33281	0.00000	336.46184	1543.90667	247.19129	117.55332	31.92695	278.62914	436.23096	221.02704	301.22183	647.47270	193.79532	259.80064	0.00000	0.00000	0.00000	0.00000	0.00000	0.00000	0.00000	38.69819	334.71785
rs0465	0.00000	69.25400	147.22240	359.86017	53.85513	341.81660	0.00000	12.78478	0.00000	214.80739	36.77958	1912.51992	524.34566	12.35956	600.82810	670.46597	0.00000	978.21489	250.49731	1411.97733	57.55313	32.29922	136.73718	75.31633	0.00000	0.00000	0.00000	0.00000	12.47645	85.30448	12.89940	15.21445
rs0466	329.66308	360.12078	245.37067	398.41662	520.59959	279.66813	93.90553	51.13912	294.92473	572.81970	220.67748	177.08518	101.95610	185.39347	1005.73399	47.89043	574.67261	185.06768	58.94054	357.70092	115.10626	290.69298	13.67372	75.31633	0.00000	0.00000	0.00000	0.00000	0.00000	0.00000	12.89940	1049.79689
rs0467	237.35742	124.65719	229.01263	51.40860	341.08249	217.51965	160.98091	473.03690	217.98784	85.92296	183.89790	141.66814	145.65157	49.43826	182.86073	111.74433	69.65729	118.97208	44.20541	207.09001	86.32969	32.29922	218.77948	577.42519	351.46296	791.64028	206.71999	15.01953	511.53448	755.55393	386.98193	121.71558
rs0468	13.18652	166.20959	0.00000	257.04298	556.50301	139.83406	281.71659	677.59339	115.40533	0.00000	18.38979	141.66814	145.65157	86.51695	0.00000	223.48866	348.28643	158.62944	500.99462	37.65273	374.09534	403.74025	287.14807	0.00000	278.24151	86.36076	0.00000	0.00000	0.00000	414.33603	1483.43072	0.00000
rs0469	1687.87499	332.41918	458.02526	372.71232	143.61368	403.96507	0.00000	0.00000	692.43197	558.49921	735.59160	106.25111	0.00000	24.71913	483.27477	462.94079	0.00000	13.21912	44.20541	18.82636	0.00000	161.49610	27.34744	326.37076	0.00000	0.00000	0.00000	0.00000	0.00000	0.00000	0.00000	456.43343
rs0470	303.29004	69.25400	278.08676	321.30372	53.85513	0.00000	201.22614	1099.49117	76.93689	214.80739	18.38979	106.25111	72.82579	494.38258	0.00000	31.92695	296.04347	779.92809	412.58381	809.53367	287.76564	209.94493	601.64358	125.52721	0.00000	0.00000	0.00000	0.00000	0.00000	0.00000	0.00000	441.21898
rs0471	0.00000	0.00000	0.00000	0.00000	0.00000	15.53712	0.00000	127.84781	0.00000	0.00000	0.00000	0.00000	14.56516	0.00000	0.00000	0.00000	0.00000	0.00000	0.00000	0.00000	0.00000	0.00000	0.00000	0.00000	717.57022	1468.13288	143.11384	225.29288	361.81707	2010.74836	1560.82711	0.00000
rs0472	514.27441	623.28596	98.14827	334.15587	269.27565	403.96507	0.00000	0.00000	333.39317	358.01232	128.72853	336.46184	247.60767	24.71913	169.79925	798.17378	1689.18919	79.31472	73.67568	94.13182	215.82423	403.74025	82.04231	401.68709	0.00000	0.00000	0.00000	0.00000	0.00000	0.00000	0.00000	136.93003
rs0473	514.27441	2285.38187	359.87699	282.74728	897.58550	481.65066	13.41508	0.00000	141.05096	57.28197	18.38979	336.46184	189.34704	580.89953	52.24592	31.92695	0.00000	0.00000	206.29190	188.26364	43.16485	0.00000	191.43205	0.00000	14.64429	0.00000	0.00000	0.00000	24.95290	0.00000	25.79880	289.07451
rs0474	105.49219	124.65719	65.43218	257.04298	0.00000	248.59389	2159.82721	12.78478	782.19168	214.80739	183.89790	35.41704	101.95610	160.67434	0.00000	31.92695	1097.10226	105.75296	14.73514	0.00000	345.31877	516.78752	437.55897	150.63266	0.00000	0.00000	0.00000	0.00000	0.00000	0.00000	0.00000	0.00000
rs0475	421.96875	41.55240	327.16090	77.11289	197.46881	77.68559	214.64121	89.49347	615.49509	286.40985	36.77958	301.04480	349.56377	482.02301	287.35257	143.67128	574.67261	277.60152	162.08650	376.52729	57.55313	484.48830	177.75833	0.00000	161.08719	0.00000	0.00000	75.09763	24.95290	24.37271	374.08253	502.07677
rs0476	909.87011	277.01598	883.33442	282.74728	394.93762	481.65066	174.39599	89.49347	230.81066	114.56394	680.42223	283.33628	58.26063	308.98911	235.10665	303.30604	87.07161	105.75296	29.47027	376.52729	100.71798	113.04727	328.16923	326.37076	0.00000	0.00000	0.00000	0.00000	0.00000	0.00000	0.00000	365.14674
rs0477	0.00000	166.20959	98.14827	0.00000	107.71026	15.53712	13.41508	1700.37587	512.91257	114.56394	0.00000	194.79370	509.78050	197.75303	0.00000	0.00000	400.52940	475.88832	751.49193	56.47909	215.82423	371.44103	970.83396	0.00000	0.00000	0.00000	0.00000	0.00000	0.00000	0.00000	12.89940	0.00000
rs0478	0.00000	0.00000	0.00000	0.00000	0.00000	0.00000	0.00000	25.56956	0.00000	0.00000	0.00000	0.00000	0.00000	0.00000	0.00000	0.00000	0.00000	0.00000	0.00000	0.00000	0.00000	16.14961	0.00000	0.00000	922.59028	1194.65715	2258.01835	540.70291	748.58704	182.79531	1122.24759	0.00000
rs0479	0.00000	249.31439	114.50631	604.05100	179.51710	93.22271	107.32061	0.00000	961.71108	644.42217	220.67748	938.55144	189.34704	605.61866	0.00000	239.45213	452.77236	145.41032	147.35136	0.00000	43.16485	96.89766	601.64358	778.26873	0.00000	0.00000	0.00000	0.00000	0.00000	0.00000	0.00000	0.00000
rs0481	698.88574	110.80639	834.26029	334.15587	287.22736	155.37118	107.32061	294.04996	307.74754	501.21724	128.72853	425.00443	189.34704	173.03390	352.65997	255.41561	417.94372	290.82064	58.94054	207.09001	86.32969	16.14961	218.77948	75.31633	29.28858	0.00000	15.90154	15.01953	37.42935	48.74541	232.18916	243.43116
rs0482	13.18652	0.00000	0.00000	231.33868	143.61368	77.68559	0.00000	0.00000	51.29126	14.32049	551.69370	53.12555	0.00000	358.42737	248.16813	79.81738	17.41432	0.00000	0.00000	0.00000	0.00000	0.00000	0.00000	125.52721	0.00000	0.00000	0.00000	0.00000	0.00000	0.00000	0.00000	5401.12891
rs0483	0.00000	457.07637	0.00000	282.74728	143.61368	466.11355	0.00000	0.00000	461.62132	186.16640	588.47328	903.13441	0.00000	716.85474	0.00000	1149.37024	766.23015	92.53384	191.55677	0.00000	100.71798	387.59064	423.88525	75.31633	0.00000	0.00000	0.00000	0.00000	0.00000	0.00000	0.00000	0.00000
rs0484	474.71484	180.06039	0.00000	295.59942	0.00000	1134.20963	0.00000	0.00000	12.82281	386.65330	1121.77719	371.87887	0.00000	86.51695	65.30740	1468.63975	487.60100	66.09560	29.47027	0.00000	0.00000	64.59844	587.96986	1054.42860	0.00000	0.00000	0.00000	0.00000	0.00000	0.00000	0.00000	0.00000
rs0485	369.22265	664.83836	0.00000	462.67736	394.93762	730.24455	0.00000	0.00000	12.82281	315.05084	588.47328	230.21073	0.00000	24.71913	156.73776	1692.12841	191.55754	396.57360	162.08650	169.43728	14.38828	258.39376	27.34744	602.53063	0.00000	0.00000	0.00000	0.00000	0.00000	0.00000	0.00000	136.93003
rs0486	461.52832	401.67318	130.86436	334.15587	359.03420	341.81660	107.32061	370.75865	205.16503	114.56394	514.91412	159.37666	43.69547	296.62955	222.04517	686.42945	383.11507	66.09560	14.73514	18.82636	86.32969	113.04727	218.77948	1179.95581	58.57716	43.18038	0.00000	0.00000	37.42935	73.11812	128.99398	349.93230
rs0487	158.23828	249.31439	163.58045	192.78223	394.93762	77.68559	482.94273	0.00000	269.27910	28.64099	36.77958	265.62777	14.56516	296.62955	104.49184	47.89043	1201.58819	211.50592	456.78921	734.22821	1079.12116	177.64571	287.14807	276.15987	0.00000	0.00000	0.00000	0.00000	0.00000	0.00000	0.00000	152.14448
rs0488	0.00000	41.55240	0.00000	616.90315	143.61368	0.00000	509.77288	25.56956	692.43197	157.52542	18.38979	531.25553	14.56516	716.85474	0.00000	0.00000	783.64447	449.45008	117.88109	0.00000	920.85006	888.22855	218.77948	0.00000	0.00000	0.00000	0.00000	0.00000	0.00000	0.00000	0.00000	0.00000
rs0489	13.18652	0.00000	0.00000	1182.39770	700.11669	4241.63326	0.00000	0.00000	166.69659	71.60246	110.33874	283.33628	0.00000	0.00000	0.00000	175.59823	0.00000	26.43824	0.00000	0.00000	14.38828	16.14961	136.73718	125.52721	0.00000	0.00000	0.00000	0.00000	0.00000	0.00000	0.00000	0.00000
rs0490	474.71484	138.50799	343.51894	167.07794	412.88933	295.20525	0.00000	191.77171	243.63347	372.33281	349.40601	478.12998	131.08642	271.91042	431.02885	79.81738	505.01532	66.09560	589.40544	225.91637	561.14301	387.59064	54.69487	0.00000	0.00000	0.00000	0.00000	0.00000	0.00000	0.00000	116.09458	167.35892
rs0491	39.55957	304.71758	0.00000	514.08596	71.80684	3060.81228	0.00000	0.00000	0.00000	143.20493	1103.38740	407.29591	0.00000	0.00000	653.07402	415.05036	0.00000	26.43824	0.00000	0.00000	0.00000	0.00000	54.69487	426.79253	0.00000	0.00000	15.90154	0.00000	0.00000	0.00000	0.00000	167.35892
rs0492	65.93262	637.13676	65.43218	706.86819	341.08249	714.70744	13.41508	0.00000	974.53389	400.97379	331.01622	672.92368	0.00000	506.74214	300.41405	399.08689	0.00000	26.43824	0.00000	0.00000	0.00000	0.00000	109.38974	0.00000	0.00000	0.00000	0.00000	0.00000	0.00000	0.00000	0.00000	532.50567
rs0493	448.34179	193.91119	81.79022	179.93008	215.42052	217.51965	254.88644	498.60646	166.69659	143.20493	91.94895	159.37666	174.78189	210.11260	130.61480	47.89043	313.45779	277.60152	162.08650	207.09001	302.15393	177.64571	246.12692	426.79253	117.15432	316.65611	174.91691	60.07810	212.09966	231.54072	309.58554	91.28669
rs0494	1648.31542	152.35879	327.16090	269.89513	179.51710	435.03931	0.00000	0.00000	217.98784	400.97379	662.03244	141.66814	0.00000	469.66345	404.90589	367.15994	17.41432	39.65736	88.41082	18.82636	28.77656	64.59844	0.00000	376.58164	0.00000	0.00000	0.00000	0.00000	0.00000	0.00000	0.00000	608.57791
rs0495	39.55957	0.00000	98.14827	77.11289	71.80684	108.75983	80.49046	0.00000	153.87377	14.32049	128.72853	70.83407	43.69547	12.35956	39.18444	909.91811	121.90025	409.79272	2048.18389	997.79732	431.64847	629.83479	328.16923	502.10886	0.00000	0.00000	0.00000	0.00000	0.00000	0.00000	0.00000	30.42890
rs0496	329.66308	69.25400	98.14827	77.11289	143.61368	201.98254	67.07538	25.56956	51.29126	200.48690	36.77958	17.70852	14.56516	0.00000	39.18444	47.89043	0.00000	0.00000	132.61622	37.65273	0.00000	0.00000	27.34744	125.52721	878.65741	906.78796	0.00000	0.00000	985.63961	292.47249	1225.44277	410.79009
rs0498	0.00000	0.00000	0.00000	0.00000	0.00000	0.00000	241.47137	115.06303	0.00000	0.00000	0.00000	0.00000	58.26063	0.00000	13.06148	15.96348	0.00000	52.87648	14.73514	37.65273	43.16485	193.79532	41.02115	276.15987	131.79861	273.47573	31.80308	1141.48393	3543.31200	0.00000	12.89940	0.00000
rs0499	171.42480	221.61279	310.80285	218.48653	89.75855	403.96507	134.15076	0.00000	128.22814	286.40985	239.06727	123.95962	495.21535	111.23608	117.55332	79.81738	348.28643	277.60152	162.08650	320.04820	201.43595	274.54337	287.14807	276.15987	893.30170	215.90189	0.00000	30.03905	0.00000	0.00000	141.89337	395.57564
rs0500	0.00000	831.04795	65.43218	372.71232	305.17907	652.55896	67.07538	0.00000	666.78635	816.26808	1048.21803	796.88330	14.56516	482.02301	0.00000	159.63476	17.41432	0.00000	0.00000	0.00000	230.21251	371.44103	27.34744	0.00000	0.00000	0.00000	0.00000	0.00000	0.00000	0.00000	0.00000	0.00000
rs0501	118.67871	457.07637	65.43218	257.04298	89.75855	264.13101	147.56583	102.27825	538.55820	400.97379	1121.77719	212.50221	87.39094	383.14650	535.52070	478.90427	121.90025	145.41032	206.29190	112.95819	0.00000	193.79532	177.75833	728.05784	0.00000	0.00000	0.00000	0.00000	0.00000	0.00000	0.00000	152.14448
rs0502	65.93262	0.00000	32.71609	51.40860	179.51710	77.68559	0.00000	421.89777	64.11407	257.76887	0.00000	460.42146	160.21673	74.15739	0.00000	0.00000	243.80050	317.25888	132.61622	94.13182	374.09534	193.79532	464.90640	0.00000	175.73148	28.78692	127.21230	45.05858	0.00000	1498.92151	773.96386	0.00000
rs0503	13.18652	0.00000	0.00000	0.00000	0.00000	0.00000	0.00000	51.13912	0.00000	14.32049	0.00000	0.00000	0.00000	0.00000	13.06148	15.96348	0.00000	0.00000	0.00000	0.00000	0.00000	0.00000	13.67372	0.00000	1947.69060	1468.13288	1176.71379	90.11715	1285.07442	353.40426	12.89940	0.00000
rs0504	0.00000	96.95559	0.00000	64.26074	107.71026	248.59389	335.37690	115.06303	51.29126	28.64099	165.50811	106.25111	87.39094	24.71913	13.06148	638.53902	452.77236	317.25888	176.82163	0.00000	1395.66337	855.92933	478.58012	1656.95923	0.00000	0.00000	0.00000	15.01953	0.00000	0.00000	25.79880	0.00000
rs0505	870.31054	332.41918	114.50631	295.59942	466.74446	310.74236	0.00000	0.00000	269.27910	386.65330	478.13454	495.83850	0.00000	234.83172	705.31994	351.19646	121.90025	317.25888	29.47027	527.13820	14.38828	16.14961	54.69487	125.52721	0.00000	0.00000	0.00000	0.00000	0.00000	12.18635	0.00000	258.64561
rs0506	356.03613	387.82238	32.71609	424.12091	466.74446	481.65066	0.00000	0.00000	269.27910	329.37133	478.13454	513.54702	0.00000	444.94432	143.67628	335.23299	261.21482	26.43824	44.20541	18.82636	14.38828	1501.91373	82.04231	351.47620	0.00000	0.00000	0.00000	0.00000	0.00000	0.00000	0.00000	45.64334
rs0507	646.13965	180.06039	327.16090	282.74728	448.79275	341.81660	13.41508	12.78478	435.97569	429.61478	257.45706	141.66814	14.56516	346.06780	417.96737	510.83122	922.95904	237.94416	117.88109	94.13182	0.00000	129.19688	109.38974	351.47620	0.00000	0.00000	0.00000	0.00000	0.00000	0.00000	12.89940	76.07224
rs0508	0.00000	0.00000	0.00000	0.00000	0.00000	15.53712	0.00000	396.32821	0.00000	0.00000	0.00000	0.00000	0.00000	0.00000	52.24592	0.00000	0.00000	0.00000	0.00000	0.00000	0.00000	0.00000	0.00000	0.00000	966.52315	1007.54217	3148.50446	330.42956	598.86963	134.04989	0.00000	0.00000
rs0509	0.00000	1038.80994	0.00000	565.49455	107.71026	885.61574	0.00000	0.00000	166.69659	171.84591	275.84685	425.00443	0.00000	222.47216	91.43036	1452.67628	156.72889	13.21912	44.20541	0.00000	0.00000	274.54337	0.00000	0.00000	0.00000	0.00000	0.00000	0.00000	0.00000	0.00000	0.00000	897.65241
rs0510	0.00000	41.55240	114.50631	179.93008	143.61368	93.22271	523.18796	63.92390	25.64563	14.32049	18.38979	106.25111	43.69547	12.35956	0.00000	223.48866	34.82864	356.91624	58.94054	225.91637	143.88282	242.24415	300.82179	376.58164	0.00000	633.31222	0.00000	0.00000	24.95290	1413.61703	864.25964	0.00000
rs0512	0.00000	13.85080	0.00000	12.85215	0.00000	15.53712	13.41508	2595.31054	0.00000	0.00000	0.00000	0.00000	0.00000	0.00000	0.00000	0.00000	34.82864	0.00000	0.00000	0.00000	28.77656	0.00000	0.00000	0.00000	644.34877	546.95147	254.42460	120.15620	361.81707	1084.58548	128.99398	0.00000
rs0513	606.58008	360.12078	163.58045	141.37364	53.85513	186.44542	107.32061	230.12606	294.92473	229.12788	183.89790	88.54259	72.82579	185.39347	261.22961	175.59823	191.55754	938.55753	162.08650	207.09001	14.38828	64.59844	123.06346	50.21089	117.15432	14.39346	63.60615	0.00000	24.95290	450.89509	64.49699	410.79009
rs0514	0.00000	96.95559	0.00000	25.70430	0.00000	279.66813	0.00000	0.00000	0.00000	0.00000	514.91412	106.25111	0.00000	0.00000	561.64366	4741.15224	0.00000	0.00000	0.00000	0.00000	0.00000	0.00000	300.82179	502.10886	0.00000	0.00000	0.00000	0.00000	0.00000	0.00000	0.00000	0.00000
rs0515	65.93262	180.06039	0.00000	0.00000	610.35814	714.70744	26.83015	0.00000	0.00000	0.00000	937.87929	0.00000	0.00000	0.00000	26.12296	446.97732	69.65729	251.16328	58.94054	94.13182	71.94141	226.09454	369.19038	4217.71440	58.57716	0.00000	31.80308	0.00000	24.95290	48.74541	0.00000	30.42890
rs0516	105.49219	27.70160	0.00000	12.85215	125.66197	46.61135	979.30054	12.78478	294.92473	0.00000	36.77958	619.79812	422.38956	49.43826	182.86073	303.30604	330.87211	779.92809	132.61622	225.91637	115.10626	597.53557	834.09678	50.21089	14.64429	0.00000	0.00000	15.01953	49.90580	12.18635	51.59759	0.00000
rs0517	0.00000	124.65719	0.00000	0.00000	233.37223	155.37118	53.66030	0.00000	0.00000	1116.99842	239.06727	1363.55587	364.12893	457.30388	78.36888	191.56171	1253.83115	145.41032	206.29190	395.35365	143.88282	193.79532	136.73718	125.52721	0.00000	0.00000	0.00000	0.00000	0.00000	0.00000	0.00000	0.00000
rs0518	0.00000	789.49555	0.00000	514.08596	179.51710	839.00438	0.00000	0.00000	282.10192	501.21724	367.79580	442.71294	0.00000	259.55085	0.00000	702.39292	69.65729	0.00000	0.00000	0.00000	0.00000	1372.71685	0.00000	251.05443	0.00000	0.00000	0.00000	0.00000	0.00000	0.00000	0.00000	152.14448
rs0519	13.18652	0.00000	539.81548	12.85215	17.95171	0.00000	965.88546	319.61952	179.51940	0.00000	0.00000	35.41704	364.12893	12.35956	13.06148	0.00000	1079.68794	145.41032	324.17299	244.74274	877.68521	339.14181	369.19038	25.10544	205.02006	129.54114	0.00000	15.01953	87.33515	0.00000	128.99398	15.21445
rs0520	329.66308	180.06039	408.95112	0.00000	179.51710	435.03931	0.00000	217.34128	615.49509	529.85823	220.67748	212.50221	276.73799	0.00000	0.00000	0.00000	0.00000	0.00000	338.90813	621.27003	0.00000	16.14961	164.08461	0.00000	322.17438	172.72152	0.00000	165.21478	0.00000	792.11299	116.09458	0.00000
rs0521	659.32617	318.56838	637.96375	758.27678	825.77866	248.59389	0.00000	0.00000	166.69659	100.24345	386.18559	159.37666	29.13031	197.75303	143.67628	191.56171	313.45779	317.25888	73.67568	37.65273	187.04767	96.89766	136.73718	175.73810	0.00000	0.00000	15.90154	0.00000	0.00000	0.00000	12.89940	349.93230
rs0522	118.67871	498.62877	179.93849	244.19083	323.13078	341.81660	308.54674	0.00000	653.96353	501.21724	386.18559	301.04480	262.17283	407.86563	117.55332	446.97732	522.42965	39.65736	324.17299	56.47909	43.16485	32.29922	123.06346	0.00000	0.00000	0.00000	0.00000	0.00000	0.00000	0.00000	0.00000	182.57337
rs0523	197.79785	124.65719	114.50631	89.96504	143.61368	77.68559	174.39599	805.44120	166.69659	100.24345	110.33874	123.95962	393.25925	148.31477	65.30740	111.74433	261.21482	555.20305	132.61622	451.83275	230.21251	468.33869	560.62243	326.37076	43.93287	57.57384	0.00000	0.00000	0.00000	109.67718	116.09458	121.71558
rs0524	79.11914	263.16518	392.59308	154.22579	359.03420	295.20525	174.39599	12.78478	179.51940	544.17872	220.67748	177.08518	116.52126	333.70824	156.73776	638.53902	278.62914	224.72504	176.82163	527.13820	158.27110	371.44103	437.55897	50.21089	0.00000	0.00000	0.00000	0.00000	0.00000	0.00000	12.89940	243.43116
rs0525	145.05176	277.01598	294.44481	424.12091	376.98591	435.03931	254.88644	51.13912	282.10192	243.44837	220.67748	495.83850	262.17283	210.11260	143.67628	239.45213	383.11507	264.38240	58.94054	169.43728	187.04767	500.63791	109.38974	175.73810	0.00000	0.00000	0.00000	0.00000	0.00000	0.00000	0.00000	365.14674
rs0526	356.03613	166.20959	539.81548	218.48653	789.87524	233.05677	67.07538	217.34128	256.45629	472.57626	183.89790	177.08518	29.13031	37.07869	300.41405	79.81738	226.38618	118.97208	132.61622	1167.23460	43.16485	48.44883	164.08461	100.42177	0.00000	0.00000	0.00000	0.00000	0.00000	0.00000	0.00000	608.57791
rs0527	514.27441	277.01598	229.01263	269.89513	269.27565	279.66813	187.81106	255.69562	102.58251	157.52542	257.45706	247.91925	131.08642	222.47216	195.92221	287.34256	191.55754	264.38240	117.88109	263.56910	115.10626	113.04727	109.38974	351.47620	87.86574	71.96730	15.90154	15.01953	99.81161	158.42260	232.18916	319.50340
rs0528	698.88574	484.77797	147.22240	295.59942	53.85513	481.65066	0.00000	0.00000	0.00000	572.81970	533.30391	354.17036	0.00000	519.10171	378.78293	462.94079	52.24296	290.82064	117.88109	338.87456	0.00000	0.00000	54.69487	251.05443	0.00000	0.00000	0.00000	0.00000	0.00000	0.00000	0.00000	334.71785
rs0529	250.54394	678.68916	49.07413	269.89513	251.32394	730.24455	0.00000	0.00000	141.05096	644.42217	1195.33635	354.17036	58.26063	383.14650	613.88958	191.56171	121.90025	0.00000	0.00000	18.82636	28.77656	64.59844	0.00000	25.10544	0.00000	0.00000	0.00000	0.00000	0.00000	0.00000	0.00000	410.79009
rs0530	0.00000	761.79396	0.00000	745.42463	35.90342	124.29695	0.00000	0.00000	179.51940	730.34512	1011.43845	425.00443	0.00000	284.26998	13.06148	239.45213	191.55754	145.41032	58.94054	0.00000	115.10626	177.64571	41.02115	1857.80277	0.00000	0.00000	0.00000	0.00000	0.00000	0.00000	0.00000	0.00000
rs0531	0.00000	567.88277	0.00000	604.05100	305.17907	512.72490	0.00000	0.00000	0.00000	128.88443	147.11832	407.29591	0.00000	444.94432	0.00000	255.41561	957.78768	92.53384	250.49731	0.00000	474.81331	484.48830	41.02115	1330.58847	0.00000	0.00000	0.00000	0.00000	0.00000	0.00000	0.00000	0.00000
rs0532	13.18652	304.71758	0.00000	591.19885	53.85513	201.98254	201.22614	370.75865	51.29126	85.92296	36.77958	637.50664	0.00000	0.00000	0.00000	79.81738	435.35804	475.88832	545.20003	169.43728	618.69613	904.37816	355.51666	75.31633	0.00000	0.00000	0.00000	0.00000	0.00000	0.00000	90.29578	0.00000
rs0533	13.18652	332.41918	294.44481	115.66934	448.79275	108.75983	13.41508	0.00000	12.82281	85.92296	0.00000	159.37666	58.26063	123.59564	91.43036	191.56171	191.55754	608.07953	604.14057	75.30546	158.27110	306.84259	1886.97305	0.00000	0.00000	0.00000	0.00000	0.00000	0.00000	0.00000	25.79880	258.64561
rs0534	184.61133	249.31439	261.72872	398.41662	753.97182	170.90830	563.43319	0.00000	179.51940	315.05084	404.57538	407.29591	436.95472	370.78693	182.86073	271.37908	139.31457	66.09560	221.02704	56.47909	86.32969	193.79532	177.75833	50.21089	0.00000	0.00000	0.00000	0.00000	0.00000	0.00000	0.00000	182.57337
rs0535	0.00000	207.76199	523.45744	102.81719	269.27565	15.53712	684.16887	25.56956	756.54605	157.52542	0.00000	106.25111	276.73799	197.75303	248.16813	239.45213	313.45779	475.88832	176.82163	207.09001	287.76564	161.49610	328.16923	125.52721	0.00000	0.00000	0.00000	0.00000	0.00000	0.00000	38.69819	182.57337
rs0536	2808.72948	0.00000	16.35804	616.90315	197.46881	0.00000	670.75379	0.00000	0.00000	0.00000	0.00000	0.00000	276.73799	0.00000	0.00000	0.00000	17.41432	13.21912	0.00000	0.00000	0.00000	0.00000	0.00000	0.00000	0.00000	0.00000	0.00000	0.00000	0.00000	0.00000	0.00000	1141.08357
rs0537	843.93750	415.52398	130.86436	64.26074	107.71026	264.13101	214.64121	370.75865	435.97569	272.08936	386.18559	53.12555	72.82579	370.78693	404.90589	63.85390	226.38618	185.06768	44.20541	188.26364	71.94141	64.59844	109.38974	401.68709	0.00000	0.00000	0.00000	0.00000	0.00000	12.18635	0.00000	349.93230
rs0538	0.00000	0.00000	98.14827	0.00000	35.90342	248.59389	0.00000	0.00000	38.46844	0.00000	128.72853	0.00000	0.00000	0.00000	0.00000	175.59823	278.62914	0.00000	0.00000	0.00000	71.94141	80.74805	27.34744	8510.74513	0.00000	0.00000	0.00000	0.00000	0.00000	0.00000	0.00000	91.28669
rs0539	65.93262	387.82238	130.86436	218.48653	107.71026	217.51965	174.39599	0.00000	282.10192	100.24345	183.89790	141.66814	786.51849	86.51695	548.58218	239.45213	243.80050	224.72504	88.41082	621.27003	302.15393	306.84259	259.80064	0.00000	0.00000	0.00000	0.00000	0.00000	0.00000	0.00000	0.00000	456.43343
rs0540	171.42480	55.40320	179.93849	141.37364	53.85513	46.61135	321.96182	230.12606	166.69659	71.60246	110.33874	159.37666	101.95610	24.71913	156.73776	510.83122	417.94372	317.25888	442.05408	395.35365	100.71798	629.83479	464.90640	577.42519	0.00000	0.00000	0.00000	0.00000	0.00000	0.00000	219.28976	334.71785
rs0541	171.42480	124.65719	32.71609	141.37364	664.21327	233.05677	295.13167	38.35434	923.24263	286.40985	73.55916	70.83407	305.86830	160.67434	640.01254	207.52518	52.24296	171.84856	235.76217	37.65273	115.10626	209.94493	191.43205	125.52721	0.00000	0.00000	0.00000	0.00000	0.00000	0.00000	0.00000	486.86232
rs0542	210.98437	193.91119	261.72872	115.66934	125.66197	388.42795	67.07538	0.00000	153.87377	171.84591	36.77958	478.12998	189.34704	173.03390	261.22961	175.59823	435.35804	409.79272	221.02704	715.40185	330.93049	452.18908	328.16923	0.00000	0.00000	0.00000	0.00000	0.00000	0.00000	0.00000	12.89940	380.36119
rs0543	448.34179	193.91119	114.50631	449.82521	215.42052	357.35372	375.62212	0.00000	217.98784	85.92296	73.55916	336.46184	305.86830	234.83172	248.16813	143.67128	191.55754	237.94416	162.08650	244.74274	417.26018	339.14181	314.49551	0.00000	0.00000	0.00000	0.00000	0.00000	0.00000	0.00000	0.00000	258.64561
rs0544	52.74609	166.20959	16.35804	154.22579	287.22736	264.13101	13.41508	0.00000	115.40533	42.96148	459.74475	230.21073	43.69547	123.59564	444.09033	1516.53018	522.42965	132.19120	58.94054	0.00000	100.71798	419.88986	328.16923	1255.27214	0.00000	0.00000	0.00000	0.00000	0.00000	0.00000	0.00000	60.85779
rs0545	13.18652	789.49555	0.00000	89.96504	17.95171	574.87337	0.00000	0.00000	153.87377	358.01232	2758.46850	0.00000	0.00000	12.35956	0.00000	814.13725	0.00000	0.00000	14.73514	0.00000	0.00000	0.00000	0.00000	1682.06467	0.00000	0.00000	0.00000	0.00000	0.00000	0.00000	0.00000	0.00000
rs0546	316.47656	13.85080	343.51894	179.93008	251.32394	170.90830	630.50857	958.85857	230.81066	128.88443	239.06727	70.83407	422.38956	160.67434	39.18444	111.74433	626.91558	105.75296	58.94054	18.82636	230.21251	80.74805	246.12692	100.42177	0.00000	0.00000	0.00000	0.00000	0.00000	0.00000	51.59759	152.14448
rs0547	448.34179	221.61279	98.14827	578.34670	197.46881	264.13101	0.00000	0.00000	371.86162	386.65330	441.35496	177.08518	0.00000	197.75303	169.79925	670.46597	34.82864	13.21912	147.35136	56.47909	575.53129	290.69298	13.67372	351.47620	0.00000	0.00000	0.00000	0.00000	0.00000	0.00000	0.00000	456.43343
rs0548	791.19140	41.55240	196.29654	604.05100	53.85513	31.07424	40.24523	0.00000	115.40533	730.34512	55.16937	230.21073	218.47736	37.07869	208.98369	143.67128	0.00000	105.75296	854.63788	131.78455	57.55313	64.59844	68.36859	0.00000	0.00000	0.00000	0.00000	0.00000	0.00000	36.55906	0.00000	1019.36799
rs0549	0.00000	526.33037	32.71609	295.59942	161.56539	62.14847	214.64121	0.00000	1179.69892	229.12788	404.57538	318.75332	87.39094	482.02301	195.92221	734.31988	0.00000	52.87648	0.00000	0.00000	0.00000	129.19688	82.04231	301.26531	0.00000	0.00000	0.00000	0.00000	0.00000	0.00000	0.00000	441.21898
rs0550	52.74609	2811.71224	0.00000	25.70430	0.00000	341.81660	0.00000	0.00000	25.64563	257.76887	533.30391	17.70852	0.00000	0.00000	0.00000	367.15994	0.00000	0.00000	0.00000	0.00000	86.32969	371.44103	0.00000	1656.95923	0.00000	0.00000	0.00000	15.01953	0.00000	0.00000	38.69819	15.21445
rs0551	0.00000	110.80639	196.29654	115.66934	538.55130	155.37118	53.66030	38.35434	179.51940	272.08936	0.00000	17.70852	393.25925	271.91042	65.30740	0.00000	191.55754	1361.56937	117.88109	508.31184	287.76564	80.74805	711.03332	0.00000	0.00000	0.00000	0.00000	0.00000	0.00000	0.00000	77.39639	91.28669
rs0552	725.25879	249.31439	114.50631	205.63438	251.32394	186.44542	0.00000	0.00000	435.97569	358.01232	275.84685	407.29591	0.00000	234.83172	522.45922	239.45213	17.41432	251.16328	191.55677	451.83275	0.00000	16.14961	95.71602	200.84354	0.00000	0.00000	0.00000	0.00000	0.00000	0.00000	0.00000	547.72012
rs0553	276.91699	360.12078	114.50631	424.12091	179.51710	310.74236	80.49046	153.41737	359.03880	300.73035	257.45706	354.17036	174.78189	395.50606	222.04517	223.48866	348.28643	237.94416	206.29190	131.78455	100.71798	96.89766	82.04231	25.10544	0.00000	0.00000	0.00000	0.00000	0.00000	0.00000	12.89940	426.00453
rs0554	26.37305	83.10480	130.86436	179.93008	53.85513	326.27948	1126.86637	25.56956	551.38102	71.60246	73.55916	301.04480	247.60767	247.19129	261.22961	319.26951	1131.93090	13.21912	14.73514	0.00000	43.16485	242.24415	164.08461	150.63266	0.00000	0.00000	0.00000	0.00000	0.00000	0.00000	0.00000	167.35892
rs0555	52.74609	526.33037	16.35804	218.48653	287.22736	124.29695	174.39599	0.00000	256.45629	257.76887	993.04866	212.50221	43.69547	98.87652	235.10665	862.02768	609.50125	92.53384	103.14595	37.65273	115.10626	274.54337	314.49551	50.21089	0.00000	0.00000	0.00000	0.00000	0.00000	0.00000	0.00000	213.00227
rs0556	329.66308	263.16518	294.44481	141.37364	233.37223	341.81660	321.96182	345.18909	192.34222	343.69182	73.55916	177.08518	305.86830	222.47216	78.36888	127.70780	261.21482	237.94416	309.43785	357.70092	359.70705	193.79532	68.36859	50.21089	0.00000	0.00000	15.90154	0.00000	0.00000	0.00000	25.79880	197.78782
rs0557	395.59570	692.53996	114.50631	89.96504	143.61368	823.46726	13.41508	0.00000	115.40533	243.44837	698.81202	566.67257	174.78189	123.59564	78.36888	255.41561	748.81583	92.53384	0.00000	0.00000	143.88282	242.24415	27.34744	225.94899	0.00000	0.00000	0.00000	0.00000	0.00000	0.00000	0.00000	243.43116
rs0558	712.07226	401.67318	229.01263	308.45157	394.93762	357.35372	308.54674	178.98693	243.63347	400.97379	331.01622	336.46184	101.95610	160.67434	143.67628	111.74433	174.14322	92.53384	29.47027	0.00000	43.16485	113.04727	54.69487	426.79253	0.00000	0.00000	0.00000	0.00000	0.00000	0.00000	0.00000	319.50340
rs0559	0.00000	623.28596	0.00000	565.49455	412.88933	512.72490	0.00000	0.00000	359.03880	229.12788	220.67748	265.62777	0.00000	61.79782	26.12296	494.86774	52.24296	26.43824	147.35136	0.00000	71.94141	662.13401	164.08461	1656.95923	0.00000	0.00000	0.00000	0.00000	0.00000	0.00000	0.00000	0.00000
rs0560	0.00000	0.00000	0.00000	0.00000	0.00000	0.00000	13.41508	12.78478	0.00000	0.00000	478.13454	53.12555	0.00000	24.71913	0.00000	0.00000	1584.70326	740.27073	58.94054	0.00000	158.27110	113.04727	2351.87945	451.89797	0.00000	0.00000	0.00000	0.00000	0.00000	0.00000	0.00000	0.00000
rs0561	237.35742	27.70160	621.60571	102.81719	269.27565	77.68559	201.22614	319.61952	115.40533	14.32049	0.00000	35.41704	116.52126	0.00000	78.36888	31.92695	52.24296	171.84856	58.94054	357.70092	28.77656	16.14961	232.45320	0.00000	131.79861	187.11497	159.01538	45.05858	74.85870	609.31769	773.96386	410.79009
rs0562	276.91699	180.06039	81.79022	179.93008	125.66197	264.13101	67.07538	242.91084	64.11407	100.24345	386.18559	159.37666	101.95610	37.07869	143.67628	239.45213	208.97186	171.84856	29.47027	131.78455	230.21251	339.14181	273.47435	979.11227	58.57716	143.93460	159.01538	0.00000	37.42935	560.57227	0.00000	91.28669
rs0563	408.78222	193.91119	163.58045	128.52149	125.66197	435.03931	657.33872	0.00000	269.27910	272.08936	239.06727	230.21073	291.30314	98.87652	52.24592	255.41561	348.28643	264.38240	58.94054	37.65273	244.60080	355.29142	505.92756	0.00000	0.00000	0.00000	0.00000	0.00000	0.00000	0.00000	0.00000	30.42890
rs0564	0.00000	0.00000	0.00000	0.00000	0.00000	0.00000	0.00000	25.56956	0.00000	0.00000	0.00000	0.00000	0.00000	0.00000	0.00000	0.00000	0.00000	0.00000	0.00000	0.00000	0.00000	0.00000	0.00000	0.00000	468.61729	244.68881	2114.90451	270.35146	1547.07989	658.06310	0.00000	0.00000
rs0565	39.55957	304.71758	343.51894	514.08596	323.13078	357.35372	120.73568	0.00000	294.92473	358.01232	183.89790	212.50221	160.21673	519.10171	0.00000	510.83122	87.07161	66.09560	88.41082	37.65273	143.88282	436.03947	109.38974	301.26531	0.00000	0.00000	0.00000	0.00000	0.00000	0.00000	12.89940	182.57337
rs0566	923.05664	609.43516	0.00000	308.45157	233.37223	574.87337	0.00000	0.00000	333.39317	114.56394	386.18559	141.66814	0.00000	185.39347	365.72145	399.08689	34.82864	0.00000	0.00000	0.00000	0.00000	0.00000	0.00000	200.84354	0.00000	0.00000	0.00000	0.00000	0.00000	0.00000	0.00000	760.72238
rs0567	395.59570	124.65719	458.02526	141.37364	107.71026	93.22271	362.20705	12.78478	217.98784	257.76887	165.50811	247.91925	436.95472	135.95521	143.67628	79.81738	626.91558	185.06768	117.88109	414.18002	71.94141	177.64571	109.38974	50.21089	0.00000	28.78692	0.00000	0.00000	0.00000	0.00000	0.00000	562.93456
rs0568	0.00000	0.00000	0.00000	0.00000	0.00000	0.00000	0.00000	166.20215	0.00000	0.00000	0.00000	0.00000	145.65157	0.00000	0.00000	0.00000	0.00000	0.00000	0.00000	0.00000	0.00000	0.00000	0.00000	0.00000	571.12732	115.14768	954.09226	0.00000	486.58158	2120.42555	425.68012	0.00000
rs0569	276.91699	55.40320	81.79022	102.81719	71.80684	248.59389	281.71659	12.78478	217.98784	114.56394	183.89790	70.83407	101.95610	37.07869	26.12296	606.61207	226.38618	449.45008	471.52435	414.18002	330.93049	532.93713	328.16923	451.89797	0.00000	0.00000	0.00000	0.00000	0.00000	0.00000	0.00000	121.71558
rs0570	593.39355	332.41918	0.00000	347.00802	35.90342	46.61135	201.22614	89.49347	102.58251	128.88443	0.00000	106.25111	29.13031	173.03390	391.84441	175.59823	661.74422	409.79272	147.35136	207.09001	115.10626	403.74025	191.43205	351.47620	0.00000	0.00000	0.00000	0.00000	0.00000	12.18635	64.49699	243.43116
rs0571	712.07226	180.06039	392.59308	141.37364	179.51710	62.14847	93.90553	255.69562	346.21599	186.16640	312.62643	159.37666	131.08642	123.59564	195.92221	175.59823	191.55754	185.06768	88.41082	112.95819	28.77656	113.04727	205.10577	502.10886	0.00000	14.39346	15.90154	0.00000	62.38225	60.93177	25.79880	410.79009
rs0572	184.61133	138.50799	32.71609	218.48653	53.85513	186.44542	617.09349	0.00000	282.10192	229.12788	183.89790	371.87887	116.52126	222.47216	143.67628	431.01384	383.11507	171.84856	412.58381	37.65273	187.04767	339.14181	177.75833	326.37076	0.00000	0.00000	0.00000	0.00000	0.00000	0.00000	12.89940	167.35892
rs0573	857.12402	290.86678	278.08676	218.48653	430.84104	201.98254	40.24523	25.56956	320.57036	257.76887	220.67748	53.12555	87.39094	74.15739	300.41405	207.52518	261.21482	251.16328	58.94054	94.13182	71.94141	96.89766	123.06346	276.15987	0.00000	0.00000	0.00000	0.00000	0.00000	12.18635	0.00000	471.64788
rs0574	1054.92187	83.10480	441.66721	192.78223	125.66197	93.22271	429.28243	0.00000	538.55820	71.60246	110.33874	212.50221	145.65157	135.95521	104.49184	255.41561	261.21482	145.41032	44.20541	338.87456	129.49454	258.39376	54.69487	75.31633	0.00000	0.00000	0.00000	0.00000	0.00000	0.00000	0.00000	182.57337
rs0575	171.42480	263.16518	65.43218	179.93008	394.93762	279.66813	147.56583	230.12606	538.55820	143.20493	386.18559	141.66814	160.21673	123.59564	248.16813	287.34256	191.55754	105.75296	44.20541	244.74274	330.93049	129.19688	164.08461	828.47961	0.00000	0.00000	0.00000	15.01953	0.00000	0.00000	12.89940	45.64334
rs0576	52.74609	96.95559	0.00000	38.55645	0.00000	31.07424	26.83015	166.20215	25.64563	0.00000	147.11832	88.54259	14.56516	24.71913	0.00000	191.56171	104.48593	26.43824	29.47027	75.30546	115.10626	1033.57504	123.06346	3514.76200	73.22145	57.57384	15.90154	0.00000	49.90580	268.09978	528.87530	0.00000
rs0577	0.00000	0.00000	0.00000	0.00000	0.00000	31.07424	630.50857	1406.32591	0.00000	0.00000	0.00000	0.00000	0.00000	0.00000	0.00000	0.00000	0.00000	0.00000	0.00000	0.00000	0.00000	0.00000	0.00000	0.00000	1010.45602	287.86919	0.00000	465.60529	199.62321	950.53559	0.00000	0.00000
rs0578	540.64746	263.16518	0.00000	141.37364	215.42052	683.63320	0.00000	0.00000	217.98784	200.48690	588.47328	407.29591	0.00000	519.10171	104.49184	734.31988	0.00000	158.62944	0.00000	0.00000	100.71798	0.00000	0.00000	1129.74493	0.00000	0.00000	0.00000	0.00000	0.00000	0.00000	0.00000	0.00000
rs0579	158.23828	207.76199	0.00000	244.19083	143.61368	466.11355	160.98091	89.49347	179.51940	71.60246	128.72853	354.17036	29.13031	234.83172	104.49184	79.81738	452.77236	343.69712	176.82163	922.49186	71.94141	80.74805	587.96986	502.10886	0.00000	0.00000	0.00000	0.00000	0.00000	0.00000	0.00000	15.21445
rs0580	92.30566	221.61279	147.22240	205.63438	233.37223	466.11355	241.47137	0.00000	282.10192	214.80739	128.72853	371.87887	131.08642	346.06780	248.16813	111.74433	383.11507	105.75296	279.96758	489.48548	115.10626	161.49610	150.41090	225.94899	0.00000	0.00000	15.90154	0.00000	0.00000	0.00000	0.00000	289.07451
rs0581	65.93262	152.35879	0.00000	77.11289	161.56539	77.68559	402.45228	166.20215	474.44413	157.52542	294.23664	230.21073	422.38956	135.95521	0.00000	0.00000	766.23015	0.00000	0.00000	0.00000	791.35552	484.48830	0.00000	1054.42860	0.00000	0.00000	0.00000	0.00000	0.00000	0.00000	0.00000	0.00000
rs0582	65.93262	387.82238	49.07413	295.59942	71.80684	310.74236	228.05629	166.20215	153.87377	186.16640	183.89790	318.75332	218.47736	321.34868	222.04517	255.41561	69.65729	211.50592	191.55677	207.09001	201.43595	209.94493	136.73718	251.05443	43.93287	28.78692	95.40923	45.05858	12.47645	24.37271	25.79880	258.64561
rs0583	197.79785	41.55240	196.29654	51.40860	17.95171	0.00000	362.20705	652.02383	141.05096	143.20493	91.94895	141.66814	160.21673	135.95521	91.43036	207.52518	261.21482	185.06768	88.41082	395.35365	431.64847	419.88986	82.04231	25.10544	366.10725	0.00000	0.00000	0.00000	0.00000	0.00000	283.78675	167.35892
rs0584	356.03613	13.85080	114.50631	38.55645	269.27565	108.75983	40.24523	294.04996	89.75970	42.96148	0.00000	70.83407	29.13031	0.00000	130.61480	0.00000	139.31457	304.03976	29.47027	508.31184	143.88282	0.00000	13.67372	0.00000	644.34877	215.90189	365.73537	105.13668	311.91127	73.11812	503.07651	349.93230
rs0585	0.00000	969.55594	0.00000	77.11289	430.84104	1879.99130	0.00000	0.00000	38.46844	186.16640	735.59160	0.00000	0.00000	0.00000	0.00000	191.56171	17.41432	0.00000	0.00000	0.00000	0.00000	306.84259	0.00000	1280.37759	0.00000	0.00000	0.00000	0.00000	0.00000	0.00000	0.00000	76.07224
rs0586	791.19140	318.56838	261.72872	192.78223	179.51710	170.90830	26.83015	0.00000	397.50724	515.53773	239.06727	177.08518	131.08642	173.03390	274.29109	95.78085	191.55754	39.65736	0.00000	207.09001	86.32969	113.04727	54.69487	200.84354	0.00000	0.00000	0.00000	0.00000	0.00000	0.00000	0.00000	547.72012
rs0587	105.49219	152.35879	179.93849	282.74728	215.42052	341.81660	228.05629	25.56956	89.75970	157.52542	643.64265	212.50221	233.04252	148.31477	431.02885	287.34256	226.38618	277.60152	191.55677	75.30546	345.31877	290.69298	68.36859	125.52721	0.00000	0.00000	0.00000	0.00000	0.00000	0.00000	25.79880	136.93003
rs0588	0.00000	886.45115	0.00000	51.40860	161.56539	637.02185	13.41508	0.00000	0.00000	0.00000	55.16937	17.70852	14.56516	259.55085	26.12296	143.67128	34.82864	0.00000	0.00000	0.00000	0.00000	113.04727	41.02115	4744.92870	0.00000	0.00000	0.00000	0.00000	0.00000	0.00000	0.00000	0.00000
rs0589	0.00000	69.25400	0.00000	0.00000	0.00000	15.53712	53.66030	12.78478	89.75970	0.00000	0.00000	194.79370	320.43346	86.51695	26.12296	15.96348	1236.41683	727.05161	515.72976	677.74912	589.91957	226.09454	41.02115	1004.21771	0.00000	0.00000	0.00000	0.00000	0.00000	0.00000	0.00000	15.21445
rs0590	237.35742	941.85434	0.00000	501.23381	287.22736	139.83406	0.00000	0.00000	0.00000	214.80739	1581.52194	212.50221	0.00000	74.15739	156.73776	558.72164	34.82864	0.00000	58.94054	0.00000	0.00000	0.00000	136.73718	200.84354	0.00000	0.00000	0.00000	0.00000	0.00000	0.00000	0.00000	228.21671
rs0591	13.18652	207.76199	0.00000	0.00000	17.95171	0.00000	0.00000	0.00000	128.22814	28.64099	0.00000	850.00885	116.52126	1656.18164	13.06148	15.96348	505.01532	211.50592	14.73514	112.95819	359.70705	290.69298	136.73718	527.21430	14.64429	0.00000	0.00000	0.00000	37.42935	0.00000	38.69819	0.00000
rs0592	13.18652	180.06039	16.35804	321.30372	251.32394	93.22271	0.00000	0.00000	1731.07994	887.87054	239.06727	655.21516	0.00000	197.75303	0.00000	271.37908	0.00000	0.00000	44.20541	0.00000	0.00000	96.89766	0.00000	100.42177	0.00000	0.00000	0.00000	0.00000	0.00000	0.00000	0.00000	0.00000
rs0593	0.00000	0.00000	0.00000	12.85215	0.00000	15.53712	0.00000	12.78478	0.00000	0.00000	0.00000	0.00000	0.00000	0.00000	13.06148	0.00000	0.00000	0.00000	0.00000	0.00000	0.00000	0.00000	0.00000	0.00000	512.55016	1237.83753	0.00000	1321.71823	1334.98022	158.42260	245.08855	0.00000
rs0594	118.67871	263.16518	163.58045	334.15587	305.17907	139.83406	53.66030	0.00000	102.58251	214.80739	312.62643	318.75332	131.08642	346.06780	705.31994	239.45213	69.65729	39.65736	44.20541	94.13182	43.16485	242.24415	109.38974	200.84354	0.00000	0.00000	0.00000	0.00000	0.00000	0.00000	0.00000	684.65014
rs0595	105.49219	0.00000	490.74135	1066.72836	161.56539	93.22271	13.41508	0.00000	141.05096	28.64099	0.00000	123.95962	29.13031	173.03390	195.92221	127.70780	348.28643	13.21912	14.73514	18.82636	43.16485	64.59844	95.71602	75.31633	0.00000	0.00000	0.00000	0.00000	0.00000	0.00000	0.00000	1749.66148
rs0596	606.58008	332.41918	196.29654	154.22579	502.64788	124.29695	134.15076	473.03690	38.46844	673.06315	18.38979	70.83407	72.82579	160.67434	143.67628	175.59823	34.82864	237.94416	132.61622	244.74274	86.32969	145.34649	41.02115	0.00000	0.00000	0.00000	0.00000	0.00000	0.00000	0.00000	0.00000	273.86006
rs0597	158.23828	470.92717	0.00000	1079.58051	89.75855	450.57643	0.00000	0.00000	628.31790	973.79350	441.35496	17.70852	0.00000	0.00000	26.12296	319.26951	121.90025	0.00000	0.00000	0.00000	14.38828	193.79532	0.00000	0.00000	0.00000	0.00000	0.00000	0.00000	0.00000	0.00000	0.00000	15.21445
rs0598	0.00000	720.24156	0.00000	0.00000	197.46881	326.27948	13.41508	25.56956	192.34222	14.32049	147.11832	106.25111	101.95610	457.30388	0.00000	0.00000	104.48593	0.00000	0.00000	0.00000	676.24926	1114.32309	396.53781	903.79594	0.00000	0.00000	0.00000	0.00000	0.00000	0.00000	0.00000	0.00000
rs0599	52.74609	69.25400	163.58045	578.34670	179.51710	0.00000	241.47137	12.78478	12.82281	501.21724	18.38979	35.41704	101.95610	98.87652	104.49184	31.92695	17.41432	832.80457	221.02704	1091.92914	187.04767	64.59844	123.06346	25.10544	14.64429	0.00000	0.00000	0.00000	0.00000	0.00000	206.39036	152.14448
rs0600	408.78222	249.31439	278.08676	128.52149	179.51710	139.83406	67.07538	89.49347	269.27910	171.84591	441.35496	230.21073	203.91220	173.03390	235.10665	239.45213	278.62914	26.43824	29.47027	56.47909	100.71798	96.89766	123.06346	828.47961	29.28858	14.39346	95.40923	15.01953	24.95290	36.55906	77.39639	136.93003
rs0601	646.13965	193.91119	539.81548	244.19083	71.80684	62.14847	0.00000	0.00000	423.15287	773.30660	110.33874	106.25111	233.04252	296.62955	143.67628	63.85390	87.07161	52.87648	29.47027	56.47909	28.77656	16.14961	82.04231	0.00000	0.00000	0.00000	0.00000	0.00000	0.00000	0.00000	0.00000	699.86459
rs0602	0.00000	0.00000	0.00000	0.00000	0.00000	0.00000	26.83015	0.00000	128.22814	14.32049	0.00000	17.70852	611.73660	49.43826	0.00000	0.00000	2960.43466	0.00000	0.00000	715.40185	158.27110	726.73245	287.14807	0.00000	0.00000	0.00000	0.00000	0.00000	0.00000	0.00000	0.00000	0.00000
rs0603	329.66308	138.50799	98.14827	359.86017	71.80684	248.59389	120.73568	0.00000	333.39317	143.20493	73.55916	212.50221	349.56377	160.67434	39.18444	239.45213	365.70075	145.41032	14.73514	0.00000	143.88282	662.13401	478.58012	25.10544	0.00000	0.00000	0.00000	0.00000	0.00000	0.00000	0.00000	258.64561
rs0604	0.00000	0.00000	0.00000	179.93008	0.00000	31.07424	415.86735	524.17602	89.75970	28.64099	55.16937	141.66814	218.47736	12.35956	0.00000	335.23299	365.70075	145.41032	29.47027	94.13182	618.69613	1001.27582	273.47435	451.89797	0.00000	0.00000	0.00000	0.00000	0.00000	0.00000	180.59157	0.00000
rs0605	356.03613	166.20959	163.58045	89.96504	179.51710	93.22271	40.24523	25.56956	115.40533	186.16640	91.94895	106.25111	72.82579	74.15739	222.04517	63.85390	208.97186	290.82064	176.82163	1543.76188	158.27110	113.04727	273.47435	75.31633	0.00000	0.00000	0.00000	0.00000	0.00000	0.00000	0.00000	441.21898
rs0606	131.86523	96.95559	81.79022	102.81719	71.80684	139.83406	53.66030	89.49347	102.58251	100.24345	73.55916	88.54259	87.39094	74.15739	39.18444	0.00000	348.28643	158.62944	14.73514	150.61092	158.27110	96.89766	150.41090	3539.86744	58.57716	14.39346	15.90154	0.00000	12.47645	36.55906	219.28976	136.93003
rs0607	105.49219	69.25400	65.43218	89.96504	17.95171	77.68559	617.09349	140.63259	153.87377	28.64099	147.11832	106.25111	116.52126	37.07869	78.36888	718.35640	383.11507	224.72504	221.02704	545.96457	158.27110	226.09454	218.77948	150.63266	43.93287	0.00000	0.00000	0.00000	0.00000	231.54072	77.39639	45.64334
rs0608	0.00000	124.65719	0.00000	398.41662	251.32394	93.22271	295.13167	0.00000	89.75970	28.64099	0.00000	407.29591	305.86830	346.06780	52.24592	31.92695	330.87211	766.70897	147.35136	0.00000	201.43595	129.19688	656.33845	0.00000	0.00000	0.00000	0.00000	0.00000	12.47645	0.00000	64.49699	45.64334
rs0609	514.27441	138.50799	32.71609	244.19083	143.61368	233.05677	0.00000	0.00000	256.45629	171.84591	312.62643	0.00000	0.00000	148.31477	156.73776	319.26951	261.21482	304.03976	191.55677	75.30546	187.04767	339.14181	246.12692	351.47620	0.00000	0.00000	0.00000	0.00000	0.00000	0.00000	0.00000	426.00453
rs0610	105.49219	318.56838	32.71609	179.93008	269.27565	792.39303	0.00000	0.00000	0.00000	114.56394	937.87929	159.37666	0.00000	185.39347	1110.22583	399.08689	0.00000	39.65736	0.00000	37.65273	0.00000	177.64571	0.00000	25.10544	0.00000	0.00000	0.00000	0.00000	0.00000	0.00000	0.00000	182.57337
rs0611	0.00000	0.00000	0.00000	141.37364	0.00000	139.83406	456.11258	25.56956	641.14072	0.00000	110.33874	513.54702	0.00000	469.66345	208.98369	654.50250	208.97186	449.45008	58.94054	112.95819	215.82423	436.03947	0.00000	0.00000	0.00000	0.00000	0.00000	0.00000	0.00000	0.00000	0.00000	0.00000
rs0612	0.00000	110.80639	0.00000	0.00000	35.90342	62.14847	80.49046	38.35434	25.64563	0.00000	36.77958	106.25111	29.13031	0.00000	91.43036	31.92695	52.24296	52.87648	73.67568	37.65273	143.88282	0.00000	0.00000	50.21089	0.00000	561.34492	0.00000	1637.12827	1147.83346	0.00000	270.88735	30.42890
rs0613	0.00000	512.47957	0.00000	1529.40572	53.85513	217.51965	0.00000	0.00000	564.20383	200.48690	147.11832	566.67257	0.00000	111.23608	0.00000	31.92695	174.14322	52.87648	29.47027	0.00000	28.77656	274.54337	13.67372	376.58164	0.00000	0.00000	0.00000	0.00000	0.00000	0.00000	0.00000	0.00000
rs0614	0.00000	55.40320	0.00000	141.37364	125.66197	108.75983	536.60303	25.56956	76.93689	28.64099	91.94895	159.37666	145.65157	210.11260	91.43036	335.23299	156.72889	264.38240	117.88109	0.00000	57.55313	1873.35476	68.36859	301.26531	29.28858	0.00000	0.00000	75.09763	0.00000	0.00000	38.69819	0.00000
rs0615	290.10351	221.61279	572.53157	115.66934	484.69617	248.59389	120.73568	76.70869	153.87377	229.12788	0.00000	265.62777	203.91220	234.83172	404.90589	47.89043	104.48593	317.25888	88.41082	94.13182	71.94141	48.44883	123.06346	0.00000	0.00000	0.00000	15.90154	15.01953	0.00000	12.18635	25.79880	289.07451
rs0616	0.00000	678.68916	0.00000	231.33868	269.27565	512.72490	0.00000	0.00000	294.92473	272.08936	147.11832	531.25553	43.69547	111.23608	0.00000	718.35640	400.52940	0.00000	14.73514	0.00000	258.98908	436.03947	41.02115	200.84354	0.00000	0.00000	0.00000	0.00000	0.00000	0.00000	0.00000	0.00000
rs0618	632.95312	193.91119	359.87699	359.86017	71.80684	93.22271	0.00000	0.00000	205.16503	572.81970	110.33874	247.91925	0.00000	173.03390	287.35257	175.59823	121.90025	92.53384	29.47027	320.04820	14.38828	129.19688	95.71602	175.73810	0.00000	0.00000	0.00000	0.00000	0.00000	0.00000	0.00000	441.21898
rs0619	527.46093	83.10480	163.58045	488.38166	0.00000	450.57643	0.00000	0.00000	166.69659	214.80739	0.00000	318.75332	0.00000	197.75303	1436.76284	0.00000	243.80050	0.00000	0.00000	0.00000	0.00000	0.00000	177.75833	0.00000	0.00000	0.00000	0.00000	0.00000	0.00000	0.00000	0.00000	106.50113
rs0620	145.05176	110.80639	130.86436	141.37364	179.51710	155.37118	13.41508	25.56956	282.10192	214.80739	55.16937	159.37666	131.08642	247.19129	169.79925	223.48866	104.48593	343.69712	103.14595	564.79093	402.87190	177.64571	328.16923	25.10544	0.00000	0.00000	0.00000	0.00000	0.00000	0.00000	90.29578	334.71785
rs0621	0.00000	110.80639	16.35804	25.70430	0.00000	46.61135	402.45228	25.56956	166.69659	28.64099	73.55916	106.25111	1500.21119	173.03390	13.06148	95.78085	330.87211	211.50592	88.41082	903.66549	129.49454	129.19688	328.16923	25.10544	0.00000	0.00000	0.00000	0.00000	0.00000	0.00000	0.00000	0.00000
rs0622	0.00000	41.55240	0.00000	38.55645	17.95171	62.14847	375.62212	89.49347	256.45629	71.60246	91.94895	53.12555	87.39094	123.59564	65.30740	351.19646	121.90025	251.16328	589.40544	263.56910	143.88282	436.03947	191.43205	276.15987	29.28858	0.00000	0.00000	0.00000	0.00000	12.18635	722.36627	15.21445
rs0623	435.15527	193.91119	229.01263	115.66934	161.56539	93.22271	174.39599	153.41737	166.69659	157.52542	202.28769	301.04480	87.39094	74.15739	91.43036	95.78085	348.28643	356.91624	132.61622	376.52729	143.88282	161.49610	246.12692	200.84354	0.00000	71.96730	0.00000	0.00000	0.00000	0.00000	90.29578	45.64334
rs0625	197.79785	346.26998	0.00000	179.93008	89.75855	450.57643	684.16887	0.00000	12.82281	186.16640	257.45706	247.91925	14.56516	74.15739	261.22961	510.83122	34.82864	171.84856	132.61622	18.82636	86.32969	80.74805	246.12692	326.37076	14.64429	14.39346	15.90154	0.00000	12.47645	0.00000	0.00000	167.35892
rs0626	0.00000	13.85080	0.00000	0.00000	0.00000	0.00000	0.00000	0.00000	0.00000	0.00000	0.00000	0.00000	43.69547	0.00000	0.00000	0.00000	574.67261	79.31472	44.20541	18.82636	1223.00399	355.29142	2174.12112	200.84354	0.00000	0.00000	0.00000	0.00000	0.00000	0.00000	0.00000	0.00000
rs0627	158.23828	83.10480	229.01263	141.37364	305.17907	233.05677	523.18796	485.82168	128.22814	85.92296	73.55916	159.37666	43.69547	148.31477	156.73776	143.67128	330.87211	118.97208	58.94054	75.30546	230.21251	161.49610	136.73718	451.89797	0.00000	14.39346	0.00000	0.00000	0.00000	0.00000	12.89940	182.57337
rs0628	1305.46581	124.65719	65.43218	51.40860	0.00000	62.14847	0.00000	0.00000	333.39317	257.76887	257.45706	212.50221	131.08642	173.03390	274.29109	127.70780	69.65729	105.75296	29.47027	169.43728	244.60080	96.89766	95.71602	200.84354	0.00000	0.00000	0.00000	0.00000	0.00000	0.00000	12.89940	258.64561
rs0629	250.54394	55.40320	0.00000	0.00000	17.95171	170.90830	0.00000	0.00000	38.46844	0.00000	110.33874	17.70852	0.00000	24.71913	91.43036	15.96348	69.65729	79.31472	29.47027	0.00000	71.94141	0.00000	150.41090	5924.88451	0.00000	0.00000	0.00000	0.00000	0.00000	0.00000	0.00000	15.21445
rs0630	52.74609	221.61279	212.65458	231.33868	556.50301	15.53712	214.64121	63.92390	243.63347	372.33281	220.67748	407.29591	174.78189	617.97822	156.73776	143.67128	313.45779	105.75296	147.35136	37.65273	57.55313	32.29922	27.34744	50.21089	0.00000	0.00000	0.00000	0.00000	0.00000	0.00000	0.00000	76.07224
rs0631	0.00000	41.55240	32.71609	0.00000	17.95171	77.68559	348.79197	933.28901	0.00000	14.32049	0.00000	53.12555	160.21673	259.55085	52.24592	287.34256	139.31457	356.91624	471.52435	414.18002	215.82423	177.64571	300.82179	50.21089	0.00000	0.00000	0.00000	0.00000	0.00000	0.00000	141.89337	0.00000
rs0632	1186.78710	429.37477	0.00000	257.04298	341.08249	62.14847	0.00000	0.00000	0.00000	128.88443	698.81202	53.12555	0.00000	0.00000	509.39774	654.50250	0.00000	0.00000	0.00000	0.00000	0.00000	0.00000	0.00000	225.94899	0.00000	0.00000	0.00000	0.00000	0.00000	0.00000	0.00000	228.21671
rs0633	0.00000	443.22557	179.93849	334.15587	287.22736	46.61135	0.00000	12.78478	320.57036	243.44837	165.50811	566.67257	29.13031	197.75303	0.00000	399.08689	121.90025	237.94416	265.23245	56.47909	43.16485	209.94493	191.43205	150.63266	0.00000	0.00000	15.90154	0.00000	0.00000	0.00000	25.79880	258.64561
rs0634	13.18652	96.95559	163.58045	38.55645	359.03420	15.53712	107.32061	268.48040	25.64563	85.92296	18.38979	442.71294	29.13031	346.06780	13.06148	31.92695	156.72889	304.03976	191.55677	131.78455	244.60080	16.14961	328.16923	0.00000	43.93287	71.96730	15.90154	30.03905	199.62321	182.79531	245.08855	349.93230
rs0635	0.00000	0.00000	0.00000	0.00000	0.00000	0.00000	1073.20607	12.78478	0.00000	0.00000	0.00000	0.00000	407.82440	0.00000	0.00000	0.00000	0.00000	0.00000	0.00000	0.00000	2589.89079	161.49610	218.77948	0.00000	0.00000	0.00000	0.00000	0.00000	0.00000	0.00000	0.00000	0.00000
rs0636	342.84961	304.71758	130.86436	372.71232	215.42052	668.09608	13.41508	0.00000	141.05096	400.97379	294.23664	212.50221	0.00000	370.78693	169.79925	191.56171	17.41432	92.53384	0.00000	37.65273	14.38828	0.00000	13.67372	276.15987	0.00000	0.00000	0.00000	0.00000	0.00000	0.00000	0.00000	441.21898
rs0637	0.00000	0.00000	0.00000	0.00000	0.00000	0.00000	0.00000	0.00000	0.00000	0.00000	0.00000	0.00000	0.00000	0.00000	13.06148	0.00000	0.00000	0.00000	0.00000	0.00000	14.38828	0.00000	0.00000	0.00000	600.41590	762.85336	763.27381	240.31241	773.53994	1121.14454	0.00000	0.00000
rs0638	0.00000	0.00000	0.00000	0.00000	0.00000	0.00000	0.00000	38.35434	0.00000	0.00000	0.00000	0.00000	0.00000	0.00000	0.00000	0.00000	0.00000	0.00000	29.47027	0.00000	0.00000	0.00000	0.00000	0.00000	805.43596	489.37763	1319.82763	0.00000	436.67577	1230.82173	12.89940	0.00000
rs0639	52.74609	221.61279	65.43218	154.22579	53.85513	62.14847	0.00000	0.00000	153.87377	186.16640	239.06727	177.08518	0.00000	111.23608	78.36888	877.99116	139.31457	0.00000	0.00000	0.00000	28.77656	468.33869	54.69487	2284.59530	0.00000	0.00000	0.00000	0.00000	0.00000	0.00000	0.00000	289.07451
rs0640	395.59570	166.20959	147.22240	128.52149	89.75855	201.98254	187.81106	588.09993	205.16503	171.84591	147.11832	283.33628	87.39094	37.07869	156.73776	127.70780	0.00000	92.53384	44.20541	263.56910	115.10626	129.19688	109.38974	401.68709	0.00000	0.00000	0.00000	0.00000	0.00000	0.00000	219.28976	197.78782
rs0641	0.00000	0.00000	0.00000	0.00000	0.00000	124.29695	0.00000	0.00000	12.82281	0.00000	0.00000	17.70852	14.56516	24.71913	13.06148	239.45213	400.52940	475.88832	545.20003	1054.27641	215.82423	242.24415	970.83396	778.26873	0.00000	0.00000	0.00000	0.00000	0.00000	0.00000	0.00000	0.00000
rs0642	79.11914	166.20959	81.79022	51.40860	394.93762	201.98254	201.22614	0.00000	243.63347	114.56394	91.94895	513.54702	218.47736	395.50606	274.29109	207.52518	87.07161	145.41032	88.41082	301.22183	187.04767	177.64571	95.71602	75.31633	0.00000	0.00000	0.00000	0.00000	0.00000	0.00000	167.69217	136.93003
rs0643	158.23828	512.47957	81.79022	64.26074	305.17907	93.22271	40.24523	0.00000	807.83730	386.65330	183.89790	265.62777	72.82579	271.91042	130.61480	127.70780	139.31457	105.75296	88.41082	112.95819	43.16485	64.59844	150.41090	150.63266	0.00000	0.00000	0.00000	0.00000	0.00000	0.00000	0.00000	243.43116
rs0644	13.18652	166.20959	81.79022	89.96504	89.75855	155.37118	0.00000	12.78478	256.45629	128.88443	128.72853	354.17036	14.56516	271.91042	13.06148	239.45213	174.14322	26.43824	250.49731	18.82636	86.32969	64.59844	1504.10895	602.53063	0.00000	0.00000	0.00000	0.00000	0.00000	0.00000	0.00000	0.00000
rs0645	527.46093	277.01598	719.75398	12.85215	394.93762	326.27948	80.49046	140.63259	89.75970	114.56394	91.94895	35.41704	101.95610	160.67434	130.61480	47.89043	139.31457	198.28680	14.73514	188.26364	71.94141	32.29922	150.41090	0.00000	161.08719	14.39346	15.90154	30.03905	49.90580	109.67718	12.89940	136.93003
rs0646	13.18652	1274.27353	0.00000	231.33868	269.27565	1087.59827	0.00000	0.00000	0.00000	386.65330	717.20181	442.71294	0.00000	24.71913	130.61480	175.59823	0.00000	0.00000	0.00000	0.00000	0.00000	0.00000	0.00000	0.00000	0.00000	0.00000	0.00000	0.00000	0.00000	0.00000	0.00000	0.00000
rs0647	0.00000	318.56838	16.35804	0.00000	0.00000	0.00000	0.00000	383.54343	0.00000	0.00000	0.00000	0.00000	815.64880	12.35956	195.92221	159.63476	0.00000	0.00000	412.58381	0.00000	215.82423	436.03947	875.11794	0.00000	0.00000	0.00000	0.00000	0.00000	0.00000	0.00000	0.00000	608.57791
rs0648	0.00000	0.00000	65.43218	0.00000	0.00000	0.00000	107.32061	12.78478	12.82281	0.00000	0.00000	0.00000	101.95610	0.00000	0.00000	0.00000	34.82864	52.87648	810.43248	903.66549	230.21251	274.54337	259.80064	0.00000	424.68442	28.78692	0.00000	0.00000	0.00000	0.00000	1225.44277	0.00000
rs0649	303.29004	429.37477	130.86436	295.59942	359.03420	730.24455	0.00000	0.00000	89.75970	157.52542	441.35496	53.12555	0.00000	0.00000	561.64366	191.56171	69.65729	13.21912	14.73514	56.47909	43.16485	96.89766	0.00000	426.79253	0.00000	0.00000	0.00000	0.00000	0.00000	0.00000	0.00000	319.50340
rs0650	13.18652	0.00000	0.00000	38.55645	17.95171	0.00000	120.73568	0.00000	51.29126	0.00000	55.16937	336.46184	43.69547	173.03390	417.96737	654.50250	348.28643	251.16328	235.76217	37.65273	287.76564	322.99220	847.77050	75.31633	0.00000	0.00000	0.00000	0.00000	0.00000	0.00000	180.59157	0.00000
rs0651	369.22265	166.20959	261.72872	167.07794	107.71026	108.75983	402.45228	0.00000	256.45629	243.44837	367.79580	70.83407	87.39094	74.15739	248.16813	175.59823	121.90025	92.53384	132.61622	131.78455	201.43595	145.34649	205.10577	175.73810	0.00000	0.00000	0.00000	0.00000	0.00000	0.00000	0.00000	243.43116
rs0652	0.00000	664.83836	0.00000	758.27678	0.00000	745.78167	0.00000	0.00000	179.51940	959.47301	386.18559	35.41704	0.00000	0.00000	0.00000	15.96348	0.00000	0.00000	0.00000	0.00000	0.00000	0.00000	68.36859	1029.32316	0.00000	0.00000	0.00000	0.00000	0.00000	0.00000	0.00000	0.00000
rs0653	210.98437	110.80639	179.93849	269.89513	179.51710	155.37118	53.66030	38.35434	859.12856	386.65330	55.16937	230.21073	43.69547	432.58476	104.49184	63.85390	174.14322	92.53384	117.88109	37.65273	201.43595	32.29922	109.38974	0.00000	0.00000	0.00000	0.00000	0.00000	0.00000	0.00000	0.00000	182.57337
rs0654	791.19140	360.12078	65.43218	359.86017	53.85513	497.18778	0.00000	0.00000	12.82281	486.89675	404.57538	0.00000	0.00000	135.95521	208.98369	287.34256	34.82864	39.65736	103.14595	150.61092	0.00000	0.00000	13.67372	50.21089	0.00000	0.00000	31.80308	0.00000	0.00000	0.00000	0.00000	380.36119
rs0655	210.98437	83.10480	130.86436	257.04298	143.61368	77.68559	348.79197	102.27825	307.74754	257.76887	36.77958	141.66814	29.13031	0.00000	169.79925	271.37908	121.90025	132.19120	176.82163	451.83275	158.27110	403.74025	369.19038	175.73810	0.00000	0.00000	0.00000	0.00000	0.00000	0.00000	0.00000	0.00000
rs0656	105.49219	277.01598	0.00000	526.93810	35.90342	108.75983	0.00000	0.00000	525.73539	229.12788	239.06727	35.41704	0.00000	98.87652	0.00000	606.61207	104.48593	224.72504	58.94054	18.82636	143.88282	726.73245	218.77948	200.84354	0.00000	0.00000	0.00000	0.00000	0.00000	0.00000	0.00000	0.00000
rs0657	118.67871	110.80639	81.79022	514.08596	215.42052	170.90830	187.81106	0.00000	243.63347	243.44837	275.84685	88.54259	116.52126	74.15739	326.53701	638.53902	69.65729	211.50592	73.67568	18.82636	100.71798	177.64571	150.41090	75.31633	0.00000	0.00000	0.00000	0.00000	0.00000	0.00000	0.00000	152.14448
rs0658	303.29004	484.77797	0.00000	128.52149	53.85513	403.96507	0.00000	0.00000	51.29126	1532.29271	606.86307	17.70852	0.00000	0.00000	0.00000	941.84506	0.00000	0.00000	0.00000	0.00000	0.00000	0.00000	0.00000	0.00000	0.00000	0.00000	0.00000	0.00000	0.00000	0.00000	0.00000	0.00000
rs0659	158.23828	110.80639	98.14827	154.22579	197.46881	357.35372	174.39599	409.11299	76.93689	28.64099	18.38979	88.54259	58.26063	61.79782	39.18444	79.81738	52.24296	52.87648	176.82163	56.47909	43.16485	339.14181	177.75833	150.63266	146.44290	28.78692	0.00000	510.66386	0.00000	0.00000	451.47892	91.28669
rs0660	39.55957	166.20959	98.14827	115.66934	107.71026	139.83406	389.03720	166.20215	89.75970	85.92296	73.55916	177.08518	393.25925	74.15739	391.84441	175.59823	104.48593	92.53384	117.88109	188.26364	215.82423	226.09454	136.73718	75.31633	29.28858	0.00000	0.00000	0.00000	0.00000	329.03155	0.00000	152.14448
rs0661	131.86523	180.06039	179.93849	205.63438	269.27565	186.44542	710.99902	0.00000	128.22814	100.24345	0.00000	88.54259	334.99862	148.31477	339.59849	127.70780	104.48593	79.31472	58.94054	131.78455	187.04767	129.19688	150.41090	200.84354	0.00000	0.00000	0.00000	0.00000	0.00000	0.00000	12.89940	213.00227
rs0663	79.11914	166.20959	130.86436	179.93008	125.66197	93.22271	603.67841	294.04996	38.46844	128.88443	0.00000	70.83407	393.25925	61.79782	52.24592	63.85390	348.28643	105.75296	206.29190	188.26364	86.32969	452.18908	150.41090	75.31633	0.00000	0.00000	0.00000	0.00000	0.00000	0.00000	128.99398	167.35892
rs0664	712.07226	138.50799	392.59308	244.19083	341.08249	435.03931	0.00000	0.00000	51.29126	171.84591	183.89790	123.95962	0.00000	12.35956	143.67628	143.67128	452.77236	79.31472	58.94054	188.26364	129.49454	129.19688	136.73718	75.31633	0.00000	0.00000	0.00000	0.00000	0.00000	0.00000	0.00000	197.78782
rs0665	0.00000	0.00000	0.00000	0.00000	0.00000	0.00000	724.41410	89.49347	0.00000	0.00000	0.00000	0.00000	0.00000	0.00000	0.00000	0.00000	0.00000	0.00000	0.00000	0.00000	0.00000	0.00000	0.00000	0.00000	629.70448	57.57384	397.53844	0.00000	212.09966	365.59061	1496.33012	0.00000
rs0667	303.29004	124.65719	359.87699	128.52149	233.37223	46.61135	80.49046	38.35434	294.92473	171.84591	55.16937	141.66814	174.78189	259.55085	130.61480	47.89043	156.72889	356.91624	14.73514	677.74912	43.16485	32.29922	123.06346	0.00000	0.00000	0.00000	0.00000	0.00000	0.00000	0.00000	51.59759	349.93230
rs0668	0.00000	96.95559	278.08676	732.57249	574.45472	108.75983	0.00000	0.00000	12.82281	171.84591	0.00000	0.00000	0.00000	247.19129	117.55332	255.41561	0.00000	687.39425	73.67568	0.00000	14.38828	419.88986	54.69487	75.31633	0.00000	0.00000	0.00000	0.00000	0.00000	0.00000	0.00000	365.14674
rs0669	0.00000	304.71758	0.00000	128.52149	269.27565	139.83406	26.83015	0.00000	0.00000	0.00000	367.79580	1558.34957	0.00000	24.71913	522.45922	63.85390	17.41432	0.00000	0.00000	18.82636	172.65939	48.44883	191.43205	1230.16670	0.00000	0.00000	0.00000	0.00000	12.47645	0.00000	0.00000	0.00000
rs0670	619.76660	96.95559	98.14827	128.52149	143.61368	372.89084	53.66030	38.35434	141.05096	200.48690	110.33874	53.12555	29.13031	98.87652	143.67628	111.74433	87.07161	145.41032	176.82163	433.00638	230.21251	96.89766	82.04231	150.63266	0.00000	0.00000	0.00000	0.00000	0.00000	0.00000	399.88133	76.07224
rs0671	13.18652	27.70160	16.35804	25.70430	17.95171	15.53712	281.71659	1598.09762	141.05096	85.92296	0.00000	247.91925	72.82579	160.67434	0.00000	15.96348	34.82864	145.41032	14.73514	640.09639	28.77656	80.74805	136.73718	0.00000	29.28858	0.00000	0.00000	0.00000	0.00000	207.16801	38.69819	0.00000
rs0672	171.42480	83.10480	65.43218	102.81719	520.59959	108.75983	0.00000	38.35434	256.45629	85.92296	91.94895	389.58739	189.34704	222.47216	182.86073	159.63476	139.31457	39.65736	58.94054	150.61092	100.71798	64.59844	54.69487	50.21089	43.93287	43.18038	0.00000	0.00000	49.90580	73.11812	103.19518	730.29349
rs0673	224.17090	0.00000	0.00000	141.37364	0.00000	823.46726	0.00000	0.00000	0.00000	0.00000	1747.03005	0.00000	0.00000	0.00000	0.00000	0.00000	17.41432	0.00000	0.00000	0.00000	0.00000	0.00000	0.00000	426.79253	0.00000	0.00000	0.00000	0.00000	0.00000	268.09978	644.96988	349.93230
rs0674	0.00000	290.86678	0.00000	141.37364	17.95171	652.55896	0.00000	0.00000	141.05096	71.60246	1397.62404	0.00000	0.00000	185.39347	0.00000	271.37908	0.00000	13.21912	14.73514	0.00000	71.94141	64.59844	136.73718	1732.27556	0.00000	0.00000	0.00000	0.00000	0.00000	0.00000	0.00000	0.00000
rs0675	329.66308	207.76199	163.58045	115.66934	287.22736	155.37118	93.90553	63.92390	64.11407	128.88443	147.11832	247.91925	160.21673	111.23608	287.35257	79.81738	174.14322	211.50592	44.20541	244.74274	71.94141	32.29922	123.06346	75.31633	29.28858	0.00000	0.00000	0.00000	12.47645	85.30448	206.39036	319.50340
rs0676	92.30566	221.61279	0.00000	167.07794	179.51710	186.44542	415.86735	166.20215	51.29126	243.44837	257.45706	70.83407	43.69547	222.47216	300.41405	47.89043	156.72889	171.84856	29.47027	357.70092	143.88282	226.09454	300.82179	125.52721	0.00000	0.00000	0.00000	0.00000	0.00000	0.00000	64.49699	0.00000
rs0677	329.66308	0.00000	261.72872	0.00000	53.85513	15.53712	670.75379	0.00000	51.29126	42.96148	0.00000	336.46184	101.95610	0.00000	0.00000	31.92695	17.41432	356.91624	279.96758	715.40185	57.55313	48.44883	492.25384	0.00000	0.00000	0.00000	0.00000	0.00000	0.00000	0.00000	309.58554	60.85779
rs0678	158.23828	249.31439	0.00000	102.81719	251.32394	652.55896	0.00000	0.00000	0.00000	343.69182	643.64265	123.95962	0.00000	197.75303	770.62734	207.52518	87.07161	26.43824	44.20541	56.47909	0.00000	177.64571	54.69487	150.63266	0.00000	0.00000	0.00000	0.00000	0.00000	0.00000	0.00000	45.64334
rs0679	13.18652	429.37477	32.71609	89.96504	17.95171	201.98254	93.90553	0.00000	807.83730	186.16640	1526.35257	88.54259	72.82579	222.47216	117.55332	15.96348	139.31457	66.09560	0.00000	0.00000	14.38828	64.59844	82.04231	0.00000	0.00000	0.00000	0.00000	0.00000	0.00000	0.00000	0.00000	30.42890
rs0680	0.00000	443.22557	0.00000	385.56447	89.75855	0.00000	0.00000	0.00000	217.98784	243.44837	128.72853	354.17036	29.13031	86.51695	26.12296	446.97732	505.01532	79.31472	0.00000	0.00000	0.00000	129.19688	109.38974	552.31974	0.00000	0.00000	0.00000	0.00000	0.00000	0.00000	0.00000	654.22125
rs0681	26.37305	138.50799	98.14827	38.55645	35.90342	186.44542	214.64121	127.84781	51.29126	57.28197	36.77958	106.25111	203.91220	259.55085	39.18444	47.89043	139.31457	145.41032	117.88109	188.26364	57.55313	339.14181	177.75833	25.10544	58.57716	316.65611	31.80308	105.13668	274.48192	280.28614	77.39639	45.64334
rs0682	0.00000	221.61279	0.00000	51.40860	53.85513	201.98254	201.22614	0.00000	102.58251	14.32049	147.11832	283.33628	116.52126	148.31477	104.49184	95.78085	348.28643	132.19120	88.41082	0.00000	345.31877	1195.07114	314.49551	200.84354	0.00000	0.00000	0.00000	0.00000	0.00000	0.00000	0.00000	0.00000
rs0683	356.03613	207.76199	65.43218	128.52149	89.75855	139.83406	160.98091	178.98693	243.63347	128.88443	220.67748	141.66814	116.52126	98.87652	143.67628	159.63476	243.80050	132.19120	58.94054	207.09001	100.71798	113.04727	95.71602	251.05443	43.93287	43.18038	31.80308	0.00000	0.00000	73.11812	64.49699	197.78782
rs0684	26.37305	55.40320	32.71609	0.00000	341.08249	0.00000	107.32061	0.00000	0.00000	0.00000	0.00000	0.00000	131.08642	123.59564	26.12296	0.00000	52.24296	277.60152	44.20541	263.56910	244.60080	16.14961	13.67372	0.00000	0.00000	0.00000	0.00000	0.00000	0.00000	0.00000	0.00000	2525.59831
rs0685	0.00000	13.85080	0.00000	12.85215	0.00000	0.00000	0.00000	1623.66719	0.00000	0.00000	36.77958	0.00000	0.00000	0.00000	13.06148	127.70780	17.41432	66.09560	29.47027	0.00000	28.77656	48.44883	82.04231	301.26531	0.00000	503.77109	0.00000	0.00000	0.00000	0.00000	980.35422	0.00000
rs0686	276.91699	0.00000	572.53157	115.66934	0.00000	108.75983	321.96182	38.35434	115.40533	128.88443	91.94895	35.41704	87.39094	135.95521	39.18444	462.94079	208.97186	66.09560	206.29190	414.18002	172.65939	242.24415	259.80064	0.00000	0.00000	0.00000	0.00000	0.00000	0.00000	0.00000	0.00000	152.14448
rs0687	39.55957	96.95559	16.35804	179.93008	125.66197	248.59389	308.54674	12.78478	166.69659	100.24345	18.38979	123.95962	0.00000	86.51695	0.00000	335.23299	574.67261	39.65736	44.20541	131.78455	273.37736	161.49610	670.01217	552.31974	0.00000	0.00000	0.00000	0.00000	0.00000	0.00000	12.89940	91.28669
rs0688	0.00000	277.01598	16.35804	89.96504	107.71026	310.74236	93.90553	12.78478	25.64563	71.60246	110.33874	425.00443	203.91220	271.91042	0.00000	79.81738	261.21482	370.13536	132.61622	56.47909	187.04767	242.24415	95.71602	577.42519	87.86574	172.72152	15.90154	0.00000	62.38225	24.37271	12.89940	15.21445
rs0690	118.67871	83.10480	229.01263	167.07794	125.66197	108.75983	120.73568	421.89777	153.87377	143.20493	147.11832	336.46184	189.34704	185.39347	52.24592	127.70780	69.65729	171.84856	73.67568	169.43728	158.27110	371.44103	109.38974	75.31633	14.64429	0.00000	0.00000	15.01953	0.00000	12.18635	51.59759	106.50113
rs0691	263.73047	207.76199	245.37067	321.30372	35.90342	93.22271	93.90553	76.70869	320.57036	171.84591	183.89790	247.91925	174.78189	123.59564	378.78293	47.89043	121.90025	39.65736	0.00000	94.13182	86.32969	80.74805	300.82179	0.00000	0.00000	0.00000	0.00000	0.00000	0.00000	0.00000	0.00000	258.64561
rs0692	92.30566	277.01598	49.07413	295.59942	287.22736	201.98254	402.45228	0.00000	371.86162	186.16640	496.52433	177.08518	233.04252	210.11260	300.41405	127.70780	34.82864	13.21912	0.00000	0.00000	43.16485	145.34649	0.00000	0.00000	0.00000	0.00000	0.00000	0.00000	0.00000	0.00000	0.00000	60.85779
rs0693	501.08789	221.61279	147.22240	128.52149	143.61368	170.90830	107.32061	0.00000	102.58251	157.52542	165.50811	194.79370	87.39094	148.31477	274.29109	79.81738	191.55754	171.84856	73.67568	263.56910	57.55313	48.44883	68.36859	25.10544	0.00000	0.00000	0.00000	0.00000	0.00000	0.00000	0.00000	532.50567
rs0694	0.00000	0.00000	0.00000	0.00000	0.00000	0.00000	0.00000	38.35434	0.00000	0.00000	0.00000	0.00000	0.00000	0.00000	13.06148	15.96348	0.00000	0.00000	0.00000	0.00000	0.00000	0.00000	0.00000	0.00000	776.14738	71.96730	1749.16914	540.70291	324.38772	463.08144	0.00000	0.00000
rs0695	13.18652	235.46359	114.50631	179.93008	341.08249	62.14847	93.90553	230.12606	217.98784	186.16640	257.45706	141.66814	116.52126	160.67434	182.86073	31.92695	505.01532	198.28680	88.41082	263.56910	43.16485	32.29922	27.34744	50.21089	43.93287	0.00000	0.00000	0.00000	0.00000	0.00000	12.89940	273.86006
rs0696	52.74609	138.50799	81.79022	51.40860	682.16498	155.37118	53.66030	25.56956	269.27910	229.12788	0.00000	53.12555	43.69547	86.51695	326.53701	31.92695	87.07161	79.31472	545.20003	18.82636	43.16485	549.08674	232.45320	0.00000	117.15432	14.39346	0.00000	0.00000	0.00000	60.93177	0.00000	0.00000
rs0697	0.00000	249.31439	0.00000	0.00000	53.85513	248.59389	214.64121	25.56956	12.82281	0.00000	91.94895	265.62777	14.56516	123.59564	39.18444	239.45213	365.70075	608.07953	221.02704	18.82636	158.27110	613.68518	259.80064	276.15987	0.00000	0.00000	0.00000	0.00000	0.00000	0.00000	38.69819	0.00000
rs0698	224.17090	55.40320	687.03789	12.85215	484.69617	15.53712	80.49046	0.00000	141.05096	71.60246	0.00000	531.25553	58.26063	37.07869	287.35257	31.92695	34.82864	171.84856	0.00000	320.04820	115.10626	32.29922	68.36859	125.52721	0.00000	0.00000	0.00000	0.00000	0.00000	0.00000	38.69819	593.36346
rs0699	131.86523	27.70160	0.00000	102.81719	0.00000	170.90830	0.00000	0.00000	89.75970	0.00000	36.77958	247.91925	0.00000	24.71913	0.00000	1708.09189	0.00000	0.00000	0.00000	0.00000	0.00000	0.00000	41.02115	376.58164	0.00000	0.00000	0.00000	0.00000	0.00000	0.00000	0.00000	1338.87139
rs0700	0.00000	346.26998	81.79022	89.96504	179.51710	233.05677	469.52766	12.78478	128.22814	257.76887	110.33874	88.54259	203.91220	234.83172	182.86073	255.41561	505.01532	52.87648	29.47027	0.00000	28.77656	96.89766	136.73718	50.21089	14.64429	0.00000	0.00000	0.00000	0.00000	0.00000	0.00000	167.35892
rs0701	1081.29492	526.33037	0.00000	77.11289	0.00000	559.33625	0.00000	0.00000	25.64563	229.12788	312.62643	177.08518	0.00000	0.00000	404.90589	159.63476	0.00000	0.00000	0.00000	0.00000	0.00000	0.00000	0.00000	351.47620	0.00000	0.00000	0.00000	0.00000	0.00000	12.18635	0.00000	60.85779
rs0702	105.49219	110.80639	130.86436	64.26074	412.88933	124.29695	53.66030	166.20215	217.98784	157.52542	110.33874	265.62777	422.38956	160.67434	326.53701	15.96348	174.14322	171.84856	29.47027	131.78455	0.00000	96.89766	54.69487	50.21089	58.57716	14.39346	0.00000	0.00000	0.00000	0.00000	12.89940	349.93230
rs0703	0.00000	138.50799	16.35804	0.00000	233.37223	170.90830	389.03720	0.00000	0.00000	443.93527	0.00000	389.58739	393.25925	234.83172	0.00000	0.00000	208.97186	251.16328	221.02704	169.43728	158.27110	209.94493	232.45320	200.84354	0.00000	0.00000	0.00000	0.00000	0.00000	0.00000	0.00000	0.00000
rs0704	303.29004	124.65719	245.37067	128.52149	125.66197	77.68559	67.07538	140.63259	141.05096	157.52542	36.77958	123.95962	58.26063	37.07869	130.61480	79.81738	139.31457	52.87648	73.67568	207.09001	28.77656	80.74805	54.69487	75.31633	14.64429	43.18038	206.71999	15.01953	24.95290	353.40426	77.39639	471.64788
rs0705	39.55957	360.12078	0.00000	411.26876	233.37223	155.37118	0.00000	0.00000	115.40533	171.84591	331.01622	478.12998	14.56516	86.51695	52.24592	31.92695	34.82864	158.62944	176.82163	0.00000	158.27110	16.14961	82.04231	1405.90480	0.00000	14.39346	0.00000	0.00000	0.00000	0.00000	0.00000	15.21445
rs0706	118.67871	138.50799	196.29654	64.26074	71.80684	77.68559	536.60303	12.78478	320.57036	243.44837	36.77958	318.75332	233.04252	333.70824	208.98369	95.78085	174.14322	26.43824	29.47027	0.00000	115.10626	209.94493	27.34744	301.26531	0.00000	0.00000	0.00000	0.00000	0.00000	0.00000	0.00000	60.85779
rs0707	13.18652	124.65719	0.00000	64.26074	53.85513	248.59389	107.32061	0.00000	487.26695	200.48690	220.67748	265.62777	160.21673	173.03390	339.59849	143.67128	261.21482	92.53384	294.70272	94.13182	187.04767	177.64571	54.69487	0.00000	14.64429	0.00000	0.00000	0.00000	12.47645	36.55906	51.59759	15.21445
rs0708	224.17090	138.50799	130.86436	257.04298	35.90342	46.61135	0.00000	38.35434	346.21599	57.28197	18.38979	123.95962	349.56377	259.55085	222.04517	79.81738	226.38618	79.31472	29.47027	207.09001	345.31877	161.49610	82.04231	150.63266	0.00000	0.00000	0.00000	0.00000	0.00000	0.00000	0.00000	273.86006
rs0709	13.18652	13.85080	0.00000	0.00000	0.00000	248.59389	858.56486	0.00000	51.29126	0.00000	165.50811	53.12555	203.91220	148.31477	13.06148	31.92695	139.31457	541.98393	206.29190	0.00000	489.20159	306.84259	259.80064	25.10544	0.00000	0.00000	0.00000	0.00000	0.00000	0.00000	12.89940	0.00000
rs0710	553.83398	69.25400	130.86436	77.11289	125.66197	108.75983	80.49046	127.84781	102.58251	71.60246	147.11832	141.66814	203.91220	160.67434	130.61480	111.74433	156.72889	79.31472	103.14595	112.95819	100.71798	161.49610	123.06346	251.05443	0.00000	43.18038	63.60615	0.00000	0.00000	60.93177	38.69819	319.50340
rs0711	0.00000	96.95559	179.93849	51.40860	197.46881	15.53712	335.37690	0.00000	397.50724	100.24345	0.00000	141.66814	145.65157	296.62955	208.98369	143.67128	191.55754	409.79272	29.47027	207.09001	115.10626	80.74805	314.49551	50.21089	0.00000	0.00000	0.00000	0.00000	0.00000	0.00000	12.89940	76.07224
rs0712	382.40918	332.41918	16.35804	231.33868	17.95171	15.53712	0.00000	0.00000	243.63347	443.93527	1103.38740	0.00000	0.00000	12.35956	0.00000	909.91811	17.41432	0.00000	0.00000	0.00000	0.00000	80.74805	82.04231	225.94899	0.00000	0.00000	0.00000	0.00000	0.00000	0.00000	0.00000	0.00000
rs0713	316.47656	318.56838	0.00000	411.26876	394.93762	947.76421	0.00000	0.00000	38.46844	114.56394	239.06727	336.46184	0.00000	123.59564	130.61480	143.67128	0.00000	0.00000	0.00000	0.00000	0.00000	0.00000	123.06346	451.89797	0.00000	0.00000	0.00000	0.00000	0.00000	0.00000	0.00000	0.00000
rs0714	13.18652	0.00000	32.71609	154.22579	233.37223	139.83406	187.81106	0.00000	89.75970	100.24345	18.38979	53.12555	43.69547	74.15739	130.61480	47.89043	52.24296	581.64129	294.70272	583.61730	273.37736	96.89766	464.90640	0.00000	102.51003	0.00000	0.00000	0.00000	12.47645	0.00000	12.89940	45.64334
rs0715	118.67871	207.76199	81.79022	167.07794	682.16498	77.68559	254.88644	0.00000	76.93689	200.48690	239.06727	283.33628	160.21673	222.47216	261.22961	111.74433	34.82864	0.00000	294.70272	75.30546	28.77656	161.49610	68.36859	0.00000	0.00000	0.00000	0.00000	0.00000	0.00000	0.00000	0.00000	121.71558
rs0716	13.18652	96.95559	65.43218	25.70430	0.00000	62.14847	53.66030	0.00000	282.10192	42.96148	73.55916	513.54702	233.04252	185.39347	130.61480	111.74433	383.11507	118.97208	0.00000	0.00000	374.09534	936.67738	82.04231	0.00000	0.00000	0.00000	0.00000	0.00000	0.00000	0.00000	0.00000	152.14448
rs0717	408.78222	13.85080	147.22240	218.48653	125.66197	0.00000	536.60303	460.25212	102.58251	186.16640	0.00000	0.00000	320.43346	0.00000	0.00000	95.78085	0.00000	224.72504	206.29190	357.70092	143.88282	0.00000	0.00000	225.94899	0.00000	0.00000	0.00000	0.00000	0.00000	0.00000	0.00000	0.00000
rs0718	13.18652	13.85080	0.00000	25.70430	35.90342	46.61135	724.41410	268.48040	12.82281	0.00000	36.77958	17.70852	14.56516	12.35956	0.00000	303.30604	139.31457	118.97208	29.47027	0.00000	201.43595	258.39376	136.73718	75.31633	131.79861	201.50843	0.00000	45.05858	449.15223	207.16801	116.09458	0.00000
rs0719	316.47656	55.40320	0.00000	475.52951	107.71026	77.68559	160.98091	166.20215	89.75970	57.28197	73.55916	0.00000	174.78189	12.35956	91.43036	47.89043	104.48593	251.16328	0.00000	37.65273	71.94141	16.14961	41.02115	0.00000	117.15432	129.54114	143.11384	0.00000	274.48192	85.30448	38.69819	395.57564
rs0720	13.18652	0.00000	16.35804	0.00000	0.00000	0.00000	0.00000	0.00000	0.00000	0.00000	0.00000	0.00000	189.34704	0.00000	0.00000	0.00000	505.01532	0.00000	309.43785	37.65273	215.82423	904.37816	1613.49869	25.10544	0.00000	0.00000	0.00000	0.00000	0.00000	0.00000	12.89940	0.00000
rs0721	105.49219	443.22557	0.00000	154.22579	143.61368	357.35372	13.41508	0.00000	38.46844	71.60246	220.67748	141.66814	87.39094	655.05692	78.36888	63.85390	69.65729	118.97208	103.14595	18.82636	14.38828	177.64571	41.02115	502.10886	29.28858	14.39346	0.00000	0.00000	12.47645	0.00000	0.00000	243.43116
rs0722	0.00000	0.00000	0.00000	0.00000	0.00000	0.00000	40.24523	294.04996	0.00000	0.00000	0.00000	0.00000	0.00000	0.00000	0.00000	0.00000	0.00000	0.00000	0.00000	94.13182	0.00000	0.00000	0.00000	0.00000	58.57716	316.65611	413.43998	165.21478	1334.98022	414.33603	270.88735	0.00000
rs0723	0.00000	13.85080	65.43218	12.85215	125.66197	155.37118	26.83015	204.55650	64.11407	57.28197	128.72853	35.41704	101.95610	86.51695	0.00000	47.89043	296.04347	79.31472	191.55677	357.70092	158.27110	355.29142	328.16923	1280.37759	0.00000	0.00000	0.00000	0.00000	0.00000	0.00000	180.59157	45.64334
rs0724	725.25879	318.56838	196.29654	179.93008	53.85513	139.83406	40.24523	25.56956	141.05096	372.33281	275.84685	141.66814	0.00000	98.87652	235.10665	223.48866	52.24296	26.43824	14.73514	56.47909	0.00000	48.44883	27.34744	125.52721	0.00000	0.00000	15.90154	0.00000	24.95290	36.55906	0.00000	136.93003
rs0725	131.86523	110.80639	65.43218	205.63438	71.80684	77.68559	134.15076	217.34128	102.58251	42.96148	91.94895	159.37666	131.08642	74.15739	39.18444	159.63476	278.62914	158.62944	44.20541	131.78455	115.10626	64.59844	205.10577	150.63266	58.57716	100.75422	63.60615	45.05858	62.38225	24.37271	167.69217	273.86006
rs0726	79.11914	207.76199	16.35804	128.52149	71.80684	233.05677	174.39599	25.56956	89.75970	171.84591	239.06727	70.83407	189.34704	98.87652	104.49184	159.63476	156.72889	79.31472	294.70272	244.74274	129.49454	113.04727	109.38974	903.79594	0.00000	0.00000	0.00000	0.00000	0.00000	0.00000	0.00000	60.85779
rs0727	0.00000	152.35879	0.00000	128.52149	0.00000	108.75983	0.00000	25.56956	410.33006	42.96148	110.33874	159.37666	0.00000	358.42737	0.00000	1436.71280	0.00000	39.65736	73.67568	75.30546	71.94141	64.59844	136.73718	577.42519	0.00000	0.00000	0.00000	0.00000	0.00000	0.00000	0.00000	0.00000
rs0728	105.49219	27.70160	0.00000	89.96504	0.00000	31.07424	147.56583	971.64336	243.63347	14.32049	91.94895	70.83407	58.26063	37.07869	0.00000	303.30604	348.28643	237.94416	88.41082	37.65273	158.27110	226.09454	150.41090	225.94899	0.00000	0.00000	0.00000	0.00000	0.00000	0.00000	0.00000	0.00000
rs0730	171.42480	235.46359	0.00000	514.08596	17.95171	497.18778	0.00000	0.00000	64.11407	57.28197	570.08349	53.12555	0.00000	197.75303	248.16813	335.23299	87.07161	118.97208	14.73514	131.78455	0.00000	0.00000	0.00000	75.31633	0.00000	0.00000	0.00000	0.00000	0.00000	0.00000	0.00000	319.50340
rs0731	131.86523	166.20959	229.01263	25.70430	143.61368	139.83406	80.49046	115.06303	51.29126	128.88443	73.55916	265.62777	131.08642	148.31477	248.16813	143.67128	104.48593	66.09560	88.41082	545.96457	57.55313	96.89766	205.10577	251.05443	0.00000	14.39346	0.00000	0.00000	0.00000	0.00000	77.39639	121.71558
rs0732	52.74609	221.61279	0.00000	89.96504	376.98591	248.59389	845.14978	0.00000	76.93689	28.64099	91.94895	35.41704	29.13031	37.07869	169.79925	319.26951	34.82864	0.00000	191.55677	0.00000	14.38828	177.64571	41.02115	903.79594	0.00000	0.00000	0.00000	0.00000	0.00000	0.00000	0.00000	15.21445
rs0733	26.37305	138.50799	114.50631	25.70430	143.61368	46.61135	26.83015	498.60646	141.05096	171.84591	18.38979	106.25111	203.91220	173.03390	169.79925	0.00000	104.48593	158.62944	206.29190	320.04820	215.82423	80.74805	123.06346	0.00000	58.57716	0.00000	0.00000	0.00000	0.00000	36.55906	116.09458	121.71558
rs0734	105.49219	277.01598	16.35804	668.31174	179.51710	341.81660	0.00000	0.00000	115.40533	100.24345	128.72853	336.46184	131.08642	160.67434	26.12296	351.19646	174.14322	13.21912	0.00000	0.00000	28.77656	32.29922	54.69487	627.63607	0.00000	0.00000	0.00000	0.00000	0.00000	12.18635	0.00000	0.00000
rs0735	158.23828	401.67318	32.71609	64.26074	17.95171	93.22271	120.73568	38.35434	102.58251	143.20493	275.84685	442.71294	320.43346	98.87652	483.27477	111.74433	156.72889	13.21912	0.00000	0.00000	14.38828	290.69298	150.41090	100.42177	0.00000	0.00000	0.00000	0.00000	0.00000	0.00000	0.00000	45.64334
rs0736	79.11914	13.85080	130.86436	89.96504	35.90342	15.53712	80.49046	268.48040	217.98784	71.60246	36.77958	159.37666	116.52126	407.86563	65.30740	95.78085	226.38618	171.84856	73.67568	677.74912	172.65939	242.24415	54.69487	150.63266	0.00000	28.78692	0.00000	0.00000	0.00000	0.00000	0.00000	45.64334
rs0737	263.73047	318.56838	49.07413	77.11289	179.51710	668.09608	254.88644	0.00000	25.64563	286.40985	441.35496	0.00000	0.00000	0.00000	417.96737	303.30604	0.00000	39.65736	0.00000	0.00000	0.00000	0.00000	54.69487	200.84354	0.00000	0.00000	0.00000	0.00000	0.00000	0.00000	0.00000	121.71558
rs0738	804.37793	41.55240	212.65458	244.19083	161.56539	31.07424	0.00000	0.00000	423.15287	186.16640	18.38979	194.79370	0.00000	148.31477	509.39774	63.85390	0.00000	0.00000	0.00000	18.82636	43.16485	0.00000	0.00000	0.00000	0.00000	0.00000	0.00000	0.00000	0.00000	0.00000	0.00000	304.28895
rs0739	13.18652	0.00000	0.00000	25.70430	17.95171	0.00000	295.13167	1559.74328	512.91257	0.00000	73.55916	0.00000	145.65157	0.00000	0.00000	0.00000	191.55754	13.21912	0.00000	0.00000	14.38828	355.29142	54.69487	50.21089	0.00000	0.00000	0.00000	0.00000	0.00000	0.00000	0.00000	0.00000
rs0740	52.74609	443.22557	212.65458	154.22579	143.61368	186.44542	53.66030	102.27825	153.87377	257.76887	147.11832	106.25111	29.13031	259.55085	26.12296	223.48866	139.31457	92.53384	73.67568	94.13182	57.55313	193.79532	82.04231	426.79253	0.00000	0.00000	0.00000	0.00000	0.00000	0.00000	0.00000	45.64334
rs0741	1120.85449	0.00000	130.86436	64.26074	0.00000	31.07424	40.24523	191.77171	12.82281	57.28197	18.38979	53.12555	14.56516	12.35956	65.30740	31.92695	470.18668	541.98393	29.47027	37.65273	417.26018	96.89766	0.00000	0.00000	0.00000	0.00000	0.00000	0.00000	0.00000	0.00000	0.00000	0.00000
rs0742	171.42480	0.00000	229.01263	167.07794	251.32394	201.98254	13.41508	0.00000	512.91257	171.84591	257.45706	0.00000	14.56516	12.35956	26.12296	367.15994	0.00000	13.21912	294.70272	0.00000	14.38828	258.39376	259.80064	502.10886	0.00000	0.00000	0.00000	0.00000	0.00000	0.00000	0.00000	76.07224
rs0743	0.00000	0.00000	0.00000	0.00000	17.95171	0.00000	40.24523	0.00000	0.00000	0.00000	0.00000	123.95962	0.00000	12.35956	0.00000	0.00000	1671.77487	0.00000	14.73514	0.00000	143.88282	242.24415	1326.35062	276.15987	0.00000	0.00000	0.00000	0.00000	0.00000	0.00000	0.00000	0.00000
rs0744	52.74609	124.65719	16.35804	295.59942	179.51710	217.51965	402.45228	0.00000	294.92473	171.84591	183.89790	106.25111	29.13031	61.79782	26.12296	351.19646	435.35804	26.43824	58.94054	0.00000	115.10626	193.79532	218.77948	50.21089	0.00000	0.00000	0.00000	0.00000	0.00000	0.00000	0.00000	0.00000
rs0745	0.00000	41.55240	130.86436	38.55645	53.85513	0.00000	375.62212	12.78478	0.00000	0.00000	0.00000	35.41704	218.47736	0.00000	0.00000	0.00000	191.55754	290.82064	132.61622	621.27003	143.88282	161.49610	218.77948	0.00000	0.00000	0.00000	0.00000	0.00000	0.00000	0.00000	864.25964	0.00000
rs0746	791.19140	0.00000	179.93849	334.15587	107.71026	0.00000	0.00000	0.00000	89.75970	0.00000	183.89790	123.95962	0.00000	0.00000	300.41405	255.41561	191.55754	79.31472	0.00000	0.00000	0.00000	0.00000	82.04231	0.00000	0.00000	0.00000	0.00000	0.00000	0.00000	0.00000	0.00000	791.15128
rs0747	118.67871	193.91119	16.35804	64.26074	35.90342	77.68559	53.66030	0.00000	333.39317	42.96148	73.55916	106.25111	14.56516	49.43826	91.43036	31.92695	261.21482	13.21912	14.73514	0.00000	28.77656	1824.90593	27.34744	25.10544	0.00000	0.00000	0.00000	0.00000	0.00000	0.00000	0.00000	182.57337
rs0748	461.52832	415.52398	32.71609	192.78223	143.61368	310.74236	0.00000	0.00000	115.40533	272.08936	257.45706	88.54259	0.00000	61.79782	287.35257	191.56171	0.00000	13.21912	0.00000	0.00000	0.00000	0.00000	0.00000	276.15987	0.00000	0.00000	0.00000	0.00000	0.00000	0.00000	0.00000	471.64788
rs0749	92.30566	207.76199	16.35804	102.81719	17.95171	248.59389	26.83015	383.54343	141.05096	71.60246	165.50811	159.37666	116.52126	74.15739	78.36888	111.74433	330.87211	158.62944	88.41082	18.82636	258.98908	113.04727	41.02115	100.42177	29.28858	43.18038	15.90154	0.00000	12.47645	182.79531	25.79880	45.64334
rs0750	303.29004	41.55240	81.79022	321.30372	305.17907	170.90830	0.00000	0.00000	256.45629	143.20493	73.55916	442.71294	0.00000	49.43826	287.35257	159.63476	330.87211	26.43824	58.94054	0.00000	71.94141	0.00000	136.73718	50.21089	0.00000	0.00000	0.00000	0.00000	0.00000	0.00000	0.00000	228.21671
rs0751	237.35742	387.82238	0.00000	218.48653	71.80684	155.37118	13.41508	12.78478	256.45629	214.80739	459.74475	123.95962	43.69547	271.91042	91.43036	303.30604	121.90025	13.21912	58.94054	18.82636	57.55313	80.74805	13.67372	276.15987	0.00000	0.00000	0.00000	0.00000	0.00000	0.00000	0.00000	76.07224
rs0752	316.47656	96.95559	49.07413	205.63438	53.85513	481.65066	0.00000	0.00000	307.74754	57.28197	349.40601	230.21073	0.00000	111.23608	195.92221	255.41561	69.65729	0.00000	0.00000	0.00000	71.94141	113.04727	109.38974	552.31974	0.00000	0.00000	0.00000	0.00000	0.00000	0.00000	0.00000	76.07224
rs0753	514.27441	318.56838	16.35804	218.48653	125.66197	466.11355	0.00000	0.00000	12.82281	214.80739	422.96517	70.83407	0.00000	111.23608	13.06148	271.37908	0.00000	0.00000	14.73514	0.00000	0.00000	0.00000	41.02115	828.47961	0.00000	0.00000	0.00000	0.00000	0.00000	0.00000	0.00000	152.14448
rs0754	0.00000	193.91119	0.00000	38.55645	125.66197	435.03931	80.49046	0.00000	230.81066	28.64099	239.06727	602.08961	0.00000	24.71913	0.00000	303.30604	0.00000	409.79272	117.88109	18.82636	215.82423	113.04727	82.04231	502.10886	0.00000	0.00000	0.00000	0.00000	0.00000	0.00000	0.00000	0.00000
rs0755	0.00000	69.25400	32.71609	0.00000	71.80684	77.68559	107.32061	230.12606	38.46844	0.00000	0.00000	70.83407	116.52126	37.07869	13.06148	79.81738	208.97186	330.47800	132.61622	112.95819	86.32969	129.19688	150.41090	0.00000	117.15432	187.11497	111.31076	15.01953	249.52901	280.28614	206.39036	30.42890
rs0756	0.00000	304.71758	0.00000	0.00000	35.90342	0.00000	26.83015	473.03690	38.46844	0.00000	36.77958	0.00000	378.69409	12.35956	169.79925	223.48866	34.82864	0.00000	250.49731	0.00000	258.98908	322.99220	369.19038	0.00000	0.00000	0.00000	0.00000	0.00000	0.00000	0.00000	0.00000	410.79009
rs0757	26.37305	761.79396	0.00000	321.30372	269.27565	512.72490	13.41508	0.00000	217.98784	214.80739	0.00000	53.12555	0.00000	24.71913	39.18444	431.01384	34.82864	79.31472	14.73514	0.00000	14.38828	96.89766	27.34744	251.05443	0.00000	0.00000	0.00000	0.00000	0.00000	0.00000	0.00000	106.50113
rs0758	171.42480	124.65719	163.58045	115.66934	125.66197	233.05677	40.24523	166.20215	51.29126	128.88443	183.89790	212.50221	276.73799	197.75303	104.49184	47.89043	104.48593	105.75296	117.88109	112.95819	172.65939	113.04727	109.38974	0.00000	0.00000	0.00000	0.00000	0.00000	0.00000	0.00000	12.89940	258.64561
rs0760	171.42480	96.95559	359.87699	51.40860	89.75855	77.68559	160.98091	127.84781	166.69659	114.56394	55.16937	389.58739	87.39094	98.87652	52.24592	31.92695	87.07161	132.19120	0.00000	301.22183	71.94141	96.89766	95.71602	25.10544	29.28858	43.18038	15.90154	0.00000	12.47645	158.42260	51.59759	228.21671
rs0761	0.00000	0.00000	0.00000	0.00000	0.00000	15.53712	509.77288	217.34128	0.00000	0.00000	0.00000	0.00000	0.00000	0.00000	0.00000	0.00000	0.00000	0.00000	0.00000	0.00000	0.00000	0.00000	0.00000	0.00000	322.17438	172.72152	159.01538	600.78102	898.30445	146.23624	103.19518	0.00000
rs0763	0.00000	13.85080	0.00000	51.40860	0.00000	0.00000	375.62212	613.66949	25.64563	0.00000	0.00000	53.12555	305.86830	12.35956	0.00000	0.00000	766.23015	132.19120	14.73514	0.00000	172.65939	322.99220	382.86410	100.42177	0.00000	0.00000	0.00000	0.00000	0.00000	48.74541	0.00000	0.00000
rs0764	105.49219	277.01598	0.00000	436.97306	269.27565	310.74236	0.00000	0.00000	217.98784	157.52542	514.91412	88.54259	0.00000	358.42737	261.22961	255.41561	0.00000	0.00000	14.73514	0.00000	0.00000	64.59844	0.00000	0.00000	0.00000	0.00000	0.00000	0.00000	0.00000	0.00000	0.00000	45.64334
rs0765	448.34179	138.50799	572.53157	192.78223	107.71026	15.53712	0.00000	0.00000	371.86162	372.33281	73.55916	123.95962	29.13031	74.15739	208.98369	63.85390	0.00000	118.97208	44.20541	94.13182	0.00000	0.00000	0.00000	25.10544	0.00000	0.00000	0.00000	0.00000	0.00000	0.00000	0.00000	273.86006
rs0766	65.93262	69.25400	114.50631	231.33868	161.56539	139.83406	321.96182	51.13912	141.05096	214.80739	36.77958	247.91925	101.95610	123.59564	52.24592	239.45213	104.48593	79.31472	235.76217	18.82636	115.10626	177.64571	136.73718	150.63266	0.00000	0.00000	0.00000	0.00000	0.00000	0.00000	0.00000	106.50113
rs0767	65.93262	96.95559	0.00000	308.45157	89.75855	248.59389	0.00000	0.00000	141.05096	28.64099	478.13454	177.08518	14.56516	24.71913	65.30740	622.57555	104.48593	0.00000	29.47027	0.00000	57.55313	242.24415	287.14807	728.05784	0.00000	0.00000	0.00000	0.00000	0.00000	0.00000	0.00000	0.00000
rs0769	26.37305	69.25400	65.43218	359.86017	71.80684	62.14847	228.05629	12.78478	115.40533	71.60246	183.89790	159.37666	101.95610	49.43826	326.53701	223.48866	539.84397	0.00000	162.08650	18.82636	100.71798	129.19688	95.71602	25.10544	0.00000	0.00000	0.00000	0.00000	0.00000	0.00000	0.00000	228.21671
rs0770	0.00000	470.92717	0.00000	77.11289	179.51710	963.30133	0.00000	0.00000	64.11407	42.96148	165.50811	70.83407	0.00000	12.35956	169.79925	734.31988	34.82864	26.43824	44.20541	0.00000	57.55313	129.19688	41.02115	326.37076	0.00000	0.00000	0.00000	0.00000	0.00000	0.00000	0.00000	15.21445
rs0771	118.67871	734.09236	0.00000	218.48653	125.66197	108.75983	0.00000	0.00000	64.11407	0.00000	1121.77719	35.41704	0.00000	259.55085	235.10665	159.63476	0.00000	26.43824	29.47027	0.00000	0.00000	113.04727	13.67372	100.42177	0.00000	0.00000	0.00000	0.00000	0.00000	0.00000	0.00000	45.64334
rs0772	751.63183	13.85080	114.50631	51.40860	161.56539	217.51965	429.28243	38.35434	12.82281	14.32049	91.94895	70.83407	145.65157	160.67434	65.30740	351.19646	34.82864	13.21912	0.00000	37.65273	57.55313	113.04727	109.38974	225.94899	29.28858	0.00000	0.00000	0.00000	12.47645	24.37271	0.00000	30.42890
rs0773	0.00000	55.40320	359.87699	192.78223	215.42052	15.53712	93.90553	230.12606	141.05096	143.20493	73.55916	106.25111	72.82579	148.31477	117.55332	79.81738	365.70075	13.21912	73.67568	131.78455	115.10626	80.74805	382.86410	50.21089	0.00000	0.00000	0.00000	0.00000	0.00000	0.00000	0.00000	136.93003
rs0774	0.00000	13.85080	0.00000	64.26074	53.85513	46.61135	26.83015	0.00000	64.11407	0.00000	110.33874	88.54259	72.82579	0.00000	104.49184	111.74433	0.00000	66.09560	0.00000	56.47909	14.38828	0.00000	13.67372	25.10544	161.08719	57.57384	0.00000	45.05858	0.00000	974.90830	606.27169	304.28895
rs0775	0.00000	235.46359	0.00000	89.96504	0.00000	264.13101	0.00000	0.00000	0.00000	0.00000	147.11832	0.00000	0.00000	0.00000	0.00000	319.26951	0.00000	0.00000	0.00000	0.00000	0.00000	193.79532	0.00000	3590.07833	0.00000	0.00000	0.00000	0.00000	0.00000	0.00000	0.00000	30.42890
rs0776	26.37305	429.37477	65.43218	64.26074	143.61368	93.22271	93.90553	0.00000	346.21599	214.80739	91.94895	177.08518	58.26063	37.07869	52.24592	143.67128	226.38618	118.97208	29.47027	112.95819	43.16485	129.19688	27.34744	200.84354	14.64429	43.18038	127.21230	0.00000	74.85870	60.93177	128.99398	30.42890
rs0777	0.00000	0.00000	0.00000	0.00000	0.00000	0.00000	0.00000	25.56956	0.00000	0.00000	0.00000	0.00000	0.00000	0.00000	0.00000	0.00000	17.41432	0.00000	0.00000	0.00000	0.00000	0.00000	0.00000	0.00000	102.51003	1079.50947	111.31076	240.31241	499.05803	207.16801	773.96386	0.00000
rs0778	224.17090	96.95559	114.50631	64.26074	107.71026	93.22271	53.66030	0.00000	38.46844	114.56394	36.77958	230.21073	160.21673	0.00000	287.35257	191.56171	539.84397	145.41032	191.55677	94.13182	172.65939	145.34649	191.43205	50.21089	0.00000	0.00000	0.00000	0.00000	0.00000	0.00000	0.00000	76.07224
rs0779	0.00000	221.61279	130.86436	38.55645	35.90342	93.22271	0.00000	0.00000	243.63347	42.96148	18.38979	318.75332	203.91220	37.07869	927.36511	287.34256	121.90025	13.21912	14.73514	56.47909	43.16485	113.04727	54.69487	75.31633	0.00000	0.00000	0.00000	0.00000	0.00000	0.00000	0.00000	213.00227
rs0780	79.11914	83.10480	16.35804	64.26074	71.80684	233.05677	13.41508	0.00000	179.51940	143.20493	202.28769	212.50221	72.82579	37.07869	261.22961	159.63476	208.97186	237.94416	58.94054	131.78455	86.32969	597.53557	54.69487	200.84354	0.00000	0.00000	0.00000	0.00000	0.00000	0.00000	0.00000	76.07224
rs0781	92.30566	609.43516	0.00000	282.74728	71.80684	621.48473	0.00000	0.00000	282.10192	128.88443	827.54055	0.00000	0.00000	24.71913	26.12296	335.23299	17.41432	0.00000	0.00000	0.00000	0.00000	0.00000	0.00000	125.52721	0.00000	0.00000	0.00000	0.00000	0.00000	0.00000	0.00000	0.00000
rs0784	0.00000	0.00000	0.00000	0.00000	0.00000	0.00000	0.00000	38.35434	0.00000	0.00000	0.00000	0.00000	14.56516	0.00000	0.00000	0.00000	0.00000	0.00000	0.00000	0.00000	0.00000	0.00000	0.00000	0.00000	380.75154	431.80379	969.99380	75.09763	736.11059	450.89509	12.89940	0.00000
rs0785	13.18652	0.00000	179.93849	0.00000	17.95171	0.00000	375.62212	166.20215	12.82281	0.00000	0.00000	0.00000	276.73799	24.71913	0.00000	0.00000	330.87211	92.53384	88.41082	1073.10277	388.48362	32.29922	300.82179	0.00000	0.00000	0.00000	0.00000	0.00000	0.00000	0.00000	90.29578	0.00000
rs0786	13.18652	152.35879	0.00000	102.81719	17.95171	0.00000	0.00000	536.96080	64.11407	0.00000	0.00000	991.67700	0.00000	12.35956	0.00000	0.00000	522.42965	185.06768	132.61622	18.82636	244.60080	193.79532	191.43205	0.00000	0.00000	0.00000	0.00000	0.00000	0.00000	0.00000	12.89940	0.00000
rs0787	0.00000	0.00000	0.00000	12.85215	0.00000	0.00000	0.00000	63.92390	0.00000	0.00000	0.00000	0.00000	14.56516	0.00000	0.00000	0.00000	0.00000	0.00000	0.00000	0.00000	0.00000	0.00000	0.00000	0.00000	190.37577	820.42720	318.03075	240.31241	511.53448	804.29935	25.79880	0.00000
rs0788	26.37305	83.10480	163.58045	64.26074	53.85513	46.61135	80.49046	12.78478	64.11407	100.24345	36.77958	0.00000	101.95610	37.07869	26.12296	15.96348	34.82864	198.28680	58.94054	301.22183	0.00000	96.89766	82.04231	0.00000	43.93287	129.54114	238.52307	15.01953	112.28806	584.94498	232.18916	91.28669
rs0789	131.86523	221.61279	0.00000	89.96504	161.56539	357.35372	0.00000	0.00000	294.92473	415.29429	275.84685	194.79370	14.56516	160.67434	261.22961	15.96348	17.41432	13.21912	44.20541	56.47909	57.55313	80.74805	13.67372	225.94899	0.00000	0.00000	0.00000	0.00000	0.00000	0.00000	0.00000	243.43116
rs0790	105.49219	41.55240	81.79022	89.96504	0.00000	124.29695	134.15076	294.04996	25.64563	100.24345	73.55916	70.83407	174.78189	37.07869	26.12296	159.63476	34.82864	13.21912	29.47027	18.82636	71.94141	403.74025	41.02115	1782.48644	0.00000	0.00000	0.00000	0.00000	0.00000	0.00000	0.00000	15.21445
rs0791	131.86523	124.65719	0.00000	64.26074	17.95171	62.14847	375.62212	63.92390	12.82281	71.60246	91.94895	123.95962	131.08642	98.87652	65.30740	143.67128	400.52940	171.84856	73.67568	414.18002	115.10626	258.39376	205.10577	150.63266	0.00000	0.00000	0.00000	0.00000	0.00000	0.00000	0.00000	0.00000
rs0792	65.93262	0.00000	49.07413	12.85215	17.95171	0.00000	120.73568	511.39124	51.29126	143.20493	18.38979	123.95962	233.04252	74.15739	13.06148	47.89043	191.55754	713.83249	103.14595	188.26364	28.77656	48.44883	95.71602	0.00000	43.93287	0.00000	0.00000	0.00000	0.00000	0.00000	116.09458	76.07224
rs0793	92.30566	235.46359	114.50631	257.04298	89.75855	155.37118	0.00000	115.06303	102.58251	28.64099	128.72853	141.66814	116.52126	111.23608	26.12296	111.74433	261.21482	198.28680	73.67568	150.61092	100.71798	96.89766	177.75833	50.21089	29.28858	0.00000	0.00000	0.00000	12.47645	36.55906	12.89940	197.78782
rs0794	237.35742	96.95559	130.86436	694.01604	0.00000	77.68559	0.00000	0.00000	115.40533	85.92296	0.00000	141.66814	58.26063	49.43826	0.00000	15.96348	261.21482	66.09560	117.88109	0.00000	57.55313	0.00000	109.38974	301.26531	0.00000	0.00000	0.00000	0.00000	0.00000	0.00000	0.00000	623.79235
rs0795	290.10351	207.76199	65.43218	128.52149	251.32394	124.29695	174.39599	0.00000	153.87377	71.60246	18.38979	88.54259	43.69547	74.15739	91.43036	47.89043	174.14322	66.09560	58.94054	207.09001	71.94141	96.89766	95.71602	627.63607	0.00000	0.00000	0.00000	0.00000	0.00000	12.18635	38.69819	167.35892
rs0796	276.91699	443.22557	130.86436	192.78223	71.80684	15.53712	53.66030	102.27825	333.39317	114.56394	91.94895	35.41704	131.08642	123.59564	13.06148	95.78085	191.55754	39.65736	14.73514	75.30546	115.10626	129.19688	54.69487	25.10544	0.00000	0.00000	0.00000	0.00000	0.00000	0.00000	0.00000	228.21671
rs0797	421.96875	138.50799	32.71609	89.96504	53.85513	62.14847	0.00000	0.00000	230.81066	186.16640	275.84685	159.37666	116.52126	284.26998	235.10665	175.59823	139.31457	26.43824	103.14595	56.47909	28.77656	32.29922	13.67372	251.05443	0.00000	0.00000	0.00000	0.00000	0.00000	0.00000	0.00000	106.50113
rs0798	131.86523	13.85080	16.35804	25.70430	35.90342	139.83406	93.90553	0.00000	0.00000	42.96148	91.94895	141.66814	58.26063	24.71913	78.36888	111.74433	452.77236	158.62944	206.29190	150.61092	460.42503	274.54337	328.16923	326.37076	0.00000	0.00000	0.00000	0.00000	0.00000	0.00000	0.00000	15.21445
rs0799	303.29004	0.00000	229.01263	141.37364	53.85513	15.53712	67.07538	0.00000	282.10192	114.56394	0.00000	17.70852	0.00000	12.35956	13.06148	79.81738	34.82864	198.28680	471.52435	771.88094	258.98908	80.74805	54.69487	0.00000	0.00000	0.00000	0.00000	0.00000	0.00000	0.00000	0.00000	30.42890
rs0800	0.00000	55.40320	359.87699	0.00000	17.95171	0.00000	590.26334	63.92390	102.58251	0.00000	0.00000	17.70852	145.65157	37.07869	0.00000	15.96348	208.97186	158.62944	117.88109	150.61092	129.49454	129.19688	150.41090	0.00000	0.00000	187.11497	0.00000	0.00000	324.38772	12.18635	0.00000	106.50113
rs0801	342.84961	96.95559	196.29654	25.70430	125.66197	93.22271	67.07538	166.20215	166.69659	171.84591	147.11832	141.66814	43.69547	37.07869	169.79925	95.78085	156.72889	105.75296	73.67568	112.95819	71.94141	113.04727	68.36859	125.52721	0.00000	0.00000	15.90154	0.00000	0.00000	12.18635	51.59759	213.00227
rs0802	1068.10839	110.80639	0.00000	128.52149	35.90342	341.81660	0.00000	0.00000	12.82281	71.60246	331.01622	123.95962	0.00000	111.23608	169.79925	159.63476	0.00000	0.00000	29.47027	0.00000	0.00000	0.00000	54.69487	150.63266	0.00000	0.00000	0.00000	0.00000	0.00000	0.00000	0.00000	243.43116
rs0803	0.00000	304.71758	0.00000	179.93008	0.00000	139.83406	0.00000	51.13912	474.44413	243.44837	165.50811	106.25111	14.56516	135.95521	0.00000	814.13725	191.55754	0.00000	0.00000	0.00000	57.55313	80.74805	68.36859	200.84354	0.00000	0.00000	0.00000	0.00000	0.00000	0.00000	0.00000	0.00000
rs0804	0.00000	0.00000	0.00000	0.00000	89.75855	0.00000	362.20705	115.06303	0.00000	0.00000	0.00000	70.83407	334.99862	74.15739	0.00000	0.00000	470.18668	105.75296	0.00000	0.00000	489.20159	985.12621	123.06346	0.00000	0.00000	0.00000	0.00000	0.00000	0.00000	0.00000	0.00000	0.00000
rs0806	0.00000	13.85080	0.00000	0.00000	0.00000	46.61135	228.05629	127.84781	51.29126	28.64099	36.77958	0.00000	43.69547	12.35956	26.12296	79.81738	156.72889	237.94416	1090.40006	338.87456	71.94141	306.84259	136.73718	200.84354	0.00000	0.00000	0.00000	0.00000	0.00000	0.00000	0.00000	15.21445
rs0807	435.15527	373.97158	0.00000	179.93008	0.00000	15.53712	13.41508	0.00000	243.63347	57.28197	147.11832	265.62777	14.56516	24.71913	0.00000	127.70780	1114.51658	0.00000	0.00000	0.00000	14.38828	0.00000	27.34744	301.26531	0.00000	0.00000	0.00000	0.00000	0.00000	0.00000	0.00000	0.00000
rs0808	171.42480	166.20959	114.50631	218.48653	610.35814	170.90830	53.66030	76.70869	128.22814	157.52542	55.16937	141.66814	116.52126	135.95521	65.30740	63.85390	17.41432	158.62944	73.67568	37.65273	14.38828	64.59844	191.43205	0.00000	0.00000	0.00000	0.00000	0.00000	0.00000	0.00000	12.89940	121.71558
rs0809	250.54394	41.55240	294.44481	77.11289	107.71026	108.75983	93.90553	38.35434	25.64563	128.88443	73.55916	123.95962	145.65157	0.00000	208.98369	47.89043	17.41432	356.91624	29.47027	395.35365	28.77656	0.00000	150.41090	25.10544	0.00000	0.00000	0.00000	0.00000	12.47645	0.00000	12.89940	365.14674
rs0810	92.30566	41.55240	0.00000	89.96504	89.75855	93.22271	0.00000	0.00000	269.27910	42.96148	147.11832	70.83407	218.47736	111.23608	13.06148	223.48866	400.52940	145.41032	58.94054	94.13182	230.21251	80.74805	410.21153	351.47620	0.00000	0.00000	0.00000	0.00000	0.00000	0.00000	0.00000	0.00000
rs0811	395.59570	290.86678	32.71609	115.66934	125.66197	341.81660	53.66030	0.00000	64.11407	100.24345	239.06727	123.95962	58.26063	308.98911	117.55332	159.63476	34.82864	39.65736	14.73514	37.65273	14.38828	64.59844	13.67372	351.47620	0.00000	0.00000	15.90154	0.00000	0.00000	0.00000	12.89940	91.28669
rs0812	342.84961	166.20959	0.00000	385.56447	17.95171	233.05677	0.00000	0.00000	76.93689	171.84591	0.00000	17.70852	0.00000	0.00000	0.00000	287.34256	0.00000	0.00000	44.20541	0.00000	0.00000	16.14961	27.34744	627.63607	0.00000	0.00000	0.00000	0.00000	0.00000	0.00000	0.00000	867.22352
rs0813	13.18652	193.91119	65.43218	51.40860	35.90342	31.07424	80.49046	38.35434	64.11407	71.60246	110.33874	194.79370	131.08642	49.43826	52.24592	79.81738	139.31457	132.19120	206.29190	508.31184	28.77656	96.89766	27.34744	376.58164	14.64429	43.18038	79.50769	15.01953	62.38225	97.49083	25.79880	228.21671
rs0814	52.74609	263.16518	0.00000	745.42463	35.90342	93.22271	0.00000	0.00000	538.55820	128.88443	220.67748	336.46184	0.00000	12.35956	0.00000	95.78085	52.24296	0.00000	58.94054	18.82636	0.00000	145.34649	82.04231	150.63266	0.00000	0.00000	0.00000	0.00000	0.00000	0.00000	0.00000	30.42890
rs0815	685.69922	277.01598	32.71609	154.22579	53.85513	139.83406	0.00000	0.00000	166.69659	85.92296	128.72853	194.79370	29.13031	197.75303	195.92221	143.67128	69.65729	26.43824	29.47027	37.65273	28.77656	32.29922	27.34744	225.94899	0.00000	0.00000	0.00000	0.00000	0.00000	0.00000	0.00000	106.50113
rs0816	197.79785	69.25400	261.72872	115.66934	143.61368	77.68559	80.49046	127.84781	102.58251	114.56394	36.77958	53.12555	58.26063	74.15739	91.43036	47.89043	139.31457	118.97208	103.14595	244.74274	100.71798	96.89766	136.73718	50.21089	73.22145	86.36076	47.70461	30.03905	37.42935	24.37271	25.79880	121.71558
rs0817	857.12402	193.91119	65.43218	102.81719	71.80684	186.44542	0.00000	0.00000	115.40533	171.84591	202.28769	35.41704	0.00000	111.23608	78.36888	111.74433	17.41432	0.00000	0.00000	112.95819	0.00000	113.04727	68.36859	276.15987	0.00000	0.00000	0.00000	0.00000	0.00000	0.00000	0.00000	228.21671
rs0818	79.11914	96.95559	163.58045	257.04298	125.66197	372.89084	295.13167	38.35434	153.87377	71.60246	0.00000	17.70852	101.95610	148.31477	104.49184	95.78085	104.48593	79.31472	58.94054	37.65273	215.82423	32.29922	54.69487	0.00000	0.00000	0.00000	0.00000	0.00000	0.00000	0.00000	25.79880	243.43116
rs0819	79.11914	96.95559	16.35804	141.37364	161.56539	279.66813	187.81106	0.00000	25.64563	0.00000	18.38979	88.54259	14.56516	247.19129	143.67628	782.21030	156.72889	0.00000	0.00000	0.00000	115.10626	274.54337	54.69487	251.05443	0.00000	0.00000	0.00000	0.00000	0.00000	0.00000	0.00000	60.85779
rs0820	171.42480	69.25400	32.71609	128.52149	179.51710	93.22271	26.83015	0.00000	51.29126	71.60246	73.55916	247.91925	58.26063	12.35956	705.31994	47.89043	243.80050	158.62944	14.73514	112.95819	0.00000	48.44883	123.06346	326.37076	0.00000	0.00000	0.00000	0.00000	0.00000	0.00000	0.00000	182.57337
rs0821	158.23828	55.40320	16.35804	218.48653	161.56539	295.20525	13.41508	0.00000	89.75970	42.96148	202.28769	301.04480	29.13031	197.75303	235.10665	191.56171	557.25829	66.09560	14.73514	0.00000	57.55313	16.14961	123.06346	50.21089	0.00000	0.00000	0.00000	0.00000	0.00000	0.00000	0.00000	45.64334
rs0822	52.74609	180.06039	65.43218	154.22579	161.56539	264.13101	308.54674	0.00000	12.82281	42.96148	0.00000	177.08518	43.69547	160.67434	248.16813	399.08689	330.87211	13.21912	14.73514	56.47909	28.77656	193.79532	82.04231	75.31633	0.00000	0.00000	0.00000	0.00000	0.00000	0.00000	0.00000	45.64334
rs0823	0.00000	0.00000	0.00000	0.00000	0.00000	0.00000	0.00000	102.27825	0.00000	0.00000	0.00000	0.00000	0.00000	0.00000	0.00000	0.00000	0.00000	0.00000	0.00000	0.00000	0.00000	0.00000	0.00000	0.00000	629.70448	43.18038	858.68303	45.05858	299.43482	853.04476	0.00000	0.00000
rs0824	0.00000	138.50799	0.00000	591.19885	17.95171	31.07424	0.00000	0.00000	500.08976	28.64099	0.00000	0.00000	0.00000	0.00000	0.00000	15.96348	0.00000	0.00000	14.73514	0.00000	517.97816	371.44103	136.73718	702.95240	0.00000	0.00000	0.00000	0.00000	0.00000	0.00000	0.00000	91.28669
rs0825	646.13965	235.46359	114.50631	128.52149	161.56539	62.14847	26.83015	38.35434	0.00000	128.88443	55.16937	53.12555	87.39094	61.79782	444.09033	31.92695	69.65729	52.87648	14.73514	131.78455	28.77656	16.14961	27.34744	50.21089	0.00000	0.00000	0.00000	0.00000	0.00000	0.00000	0.00000	289.07451
rs0826	382.40918	110.80639	229.01263	128.52149	107.71026	295.20525	0.00000	12.78478	243.63347	157.52542	275.84685	123.95962	0.00000	37.07869	326.53701	191.56171	69.65729	26.43824	0.00000	0.00000	71.94141	0.00000	68.36859	225.94899	0.00000	0.00000	0.00000	0.00000	12.47645	0.00000	0.00000	0.00000
rs0827	0.00000	0.00000	0.00000	0.00000	17.95171	0.00000	26.83015	1483.03460	0.00000	0.00000	36.77958	35.41704	0.00000	0.00000	0.00000	415.05036	208.97186	0.00000	117.88109	0.00000	28.77656	339.14181	150.41090	0.00000	0.00000	0.00000	0.00000	0.00000	0.00000	0.00000	12.89940	0.00000
rs0828	131.86523	138.50799	654.32180	244.19083	197.46881	93.22271	160.98091	191.77171	89.75970	85.92296	18.38979	0.00000	189.34704	12.35956	13.06148	15.96348	0.00000	13.21912	73.67568	169.43728	0.00000	0.00000	54.69487	0.00000	58.57716	71.96730	15.90154	75.09763	37.42935	48.74541	12.89940	136.93003
rs0829	65.93262	138.50799	212.65458	205.63438	35.90342	0.00000	13.41508	0.00000	141.05096	28.64099	0.00000	159.37666	466.08503	111.23608	13.06148	0.00000	505.01532	145.41032	176.82163	0.00000	129.49454	129.19688	232.45320	0.00000	0.00000	0.00000	0.00000	0.00000	0.00000	0.00000	0.00000	106.50113
rs0830	0.00000	0.00000	147.22240	12.85215	0.00000	15.53712	214.64121	51.13912	64.11407	28.64099	18.38979	53.12555	160.21673	24.71913	0.00000	0.00000	17.41432	79.31472	44.20541	18.82636	0.00000	80.74805	27.34744	25.10544	43.93287	993.14871	254.42460	255.33193	62.38225	24.37271	219.28976	0.00000
rs0832	145.05176	69.25400	65.43218	462.67736	71.80684	124.29695	0.00000	0.00000	141.05096	372.33281	110.33874	212.50221	43.69547	197.75303	78.36888	95.78085	208.97186	39.65736	103.14595	94.13182	43.16485	64.59844	54.69487	50.21089	0.00000	0.00000	0.00000	0.00000	0.00000	0.00000	0.00000	136.93003
rs0833	39.55957	193.91119	0.00000	25.70430	89.75855	77.68559	134.15076	664.80861	25.64563	0.00000	91.94895	159.37666	72.82579	61.79782	0.00000	782.21030	17.41432	224.72504	14.73514	18.82636	28.77656	64.59844	136.73718	25.10544	0.00000	0.00000	0.00000	0.00000	0.00000	0.00000	0.00000	0.00000
rs0835	131.86523	13.85080	49.07413	0.00000	35.90342	139.83406	509.77288	549.74558	38.46844	28.64099	18.38979	177.08518	174.78189	24.71913	65.30740	111.74433	87.07161	39.65736	0.00000	0.00000	129.49454	436.03947	123.06346	25.10544	0.00000	0.00000	0.00000	0.00000	0.00000	0.00000	0.00000	0.00000
rs0836	0.00000	166.20959	0.00000	604.05100	197.46881	15.53712	0.00000	0.00000	538.55820	100.24345	18.38979	283.33628	0.00000	111.23608	0.00000	31.92695	156.72889	145.41032	58.94054	0.00000	14.38828	0.00000	123.06346	502.10886	0.00000	0.00000	0.00000	0.00000	0.00000	0.00000	0.00000	0.00000
rs0837	0.00000	0.00000	0.00000	0.00000	0.00000	31.07424	147.56583	255.69562	76.93689	0.00000	0.00000	159.37666	43.69547	0.00000	0.00000	0.00000	626.91558	92.53384	29.47027	0.00000	719.41411	113.04727	328.16923	477.00341	0.00000	0.00000	0.00000	0.00000	0.00000	0.00000	64.49699	0.00000
rs0838	461.52832	55.40320	49.07413	102.81719	89.75855	170.90830	0.00000	12.78478	346.21599	171.84591	349.40601	17.70852	72.82579	148.31477	0.00000	47.89043	0.00000	39.65736	58.94054	150.61092	14.38828	80.74805	27.34744	100.42177	0.00000	0.00000	0.00000	0.00000	0.00000	0.00000	12.89940	410.79009
rs0839	79.11914	96.95559	65.43218	179.93008	35.90342	31.07424	107.32061	0.00000	384.68443	358.01232	91.94895	141.66814	145.65157	148.31477	0.00000	31.92695	139.31457	145.41032	14.73514	56.47909	43.16485	64.59844	82.04231	0.00000	0.00000	0.00000	0.00000	0.00000	0.00000	0.00000	0.00000	441.21898
rs0840	0.00000	96.95559	114.50631	179.93008	179.51710	31.07424	0.00000	0.00000	115.40533	143.20493	0.00000	35.41704	87.39094	185.39347	143.67628	335.23299	34.82864	145.41032	58.94054	18.82636	115.10626	161.49610	478.58012	276.15987	0.00000	0.00000	0.00000	0.00000	0.00000	0.00000	0.00000	45.64334
rs0841	0.00000	124.65719	130.86436	77.11289	35.90342	62.14847	375.62212	12.78478	179.51940	157.52542	0.00000	106.25111	14.56516	37.07869	0.00000	223.48866	156.72889	224.72504	14.73514	263.56910	258.98908	242.24415	191.43205	0.00000	0.00000	0.00000	0.00000	0.00000	0.00000	0.00000	0.00000	60.85779
rs0842	13.18652	249.31439	0.00000	115.66934	35.90342	155.37118	0.00000	0.00000	89.75970	71.60246	441.35496	88.54259	0.00000	61.79782	143.67628	335.23299	0.00000	0.00000	29.47027	0.00000	14.38828	48.44883	0.00000	1782.48644	0.00000	0.00000	0.00000	0.00000	0.00000	0.00000	12.89940	30.42890
rs0843	0.00000	96.95559	0.00000	205.63438	53.85513	15.53712	67.07538	25.56956	76.93689	71.60246	18.38979	17.70852	0.00000	123.59564	0.00000	175.59823	156.72889	0.00000	0.00000	0.00000	57.55313	0.00000	546.94871	1882.90821	0.00000	0.00000	0.00000	0.00000	0.00000	0.00000	0.00000	30.42890
rs0844	184.61133	152.35879	0.00000	179.93008	0.00000	15.53712	0.00000	127.84781	192.34222	157.52542	220.67748	159.37666	262.17283	0.00000	130.61480	127.70780	296.04347	0.00000	103.14595	18.82636	0.00000	0.00000	109.38974	200.84354	0.00000	129.54114	0.00000	0.00000	0.00000	0.00000	193.49096	0.00000
rs0846	13.18652	27.70160	16.35804	0.00000	0.00000	15.53712	80.49046	524.17602	25.64563	143.20493	0.00000	17.70852	160.21673	135.95521	13.06148	63.85390	191.55754	0.00000	0.00000	828.36004	14.38828	0.00000	27.34744	0.00000	117.15432	86.36076	0.00000	45.05858	237.05256	85.30448	12.89940	45.64334
rs0847	131.86523	373.97158	229.01263	167.07794	179.51710	108.75983	0.00000	0.00000	89.75970	71.60246	91.94895	88.54259	58.26063	111.23608	52.24592	319.26951	139.31457	39.65736	58.94054	18.82636	57.55313	113.04727	13.67372	301.26531	0.00000	0.00000	0.00000	0.00000	0.00000	0.00000	141.89337	91.28669
rs0848	0.00000	13.85080	32.71609	64.26074	17.95171	93.22271	174.39599	51.13912	102.58251	28.64099	55.16937	88.54259	29.13031	123.59564	39.18444	223.48866	296.04347	264.38240	397.84867	56.47909	158.27110	339.14181	136.73718	175.73810	0.00000	0.00000	0.00000	0.00000	0.00000	0.00000	0.00000	15.21445
rs0849	158.23828	69.25400	0.00000	12.85215	71.80684	93.22271	0.00000	0.00000	333.39317	229.12788	55.16937	88.54259	0.00000	247.19129	130.61480	271.37908	34.82864	118.97208	338.90813	0.00000	57.55313	209.94493	41.02115	326.37076	0.00000	0.00000	0.00000	0.00000	0.00000	0.00000	0.00000	60.85779
rs0850	26.37305	180.06039	65.43218	115.66934	143.61368	77.68559	147.56583	25.56956	76.93689	85.92296	202.28769	106.25111	116.52126	197.75303	104.49184	143.67128	191.55754	145.41032	176.82163	75.30546	43.16485	129.19688	13.67372	100.42177	0.00000	0.00000	0.00000	0.00000	0.00000	0.00000	38.69819	213.00227
rs0851	0.00000	0.00000	0.00000	0.00000	17.95171	0.00000	0.00000	0.00000	0.00000	0.00000	0.00000	0.00000	0.00000	0.00000	0.00000	0.00000	0.00000	0.00000	0.00000	0.00000	0.00000	0.00000	0.00000	0.00000	102.51003	1237.83753	540.65228	30.03905	673.72834	121.86354	12.89940	0.00000
rs0852	52.74609	235.46359	16.35804	231.33868	161.56539	46.61135	0.00000	0.00000	256.45629	85.92296	312.62643	177.08518	116.52126	197.75303	26.12296	415.05036	156.72889	66.09560	14.73514	37.65273	0.00000	0.00000	82.04231	376.58164	0.00000	0.00000	0.00000	0.00000	0.00000	0.00000	0.00000	0.00000
rs0853	13.18652	138.50799	0.00000	167.07794	71.80684	139.83406	80.49046	38.35434	179.51940	229.12788	36.77958	247.91925	72.82579	160.67434	117.55332	143.67128	243.80050	105.75296	29.47027	75.30546	43.16485	113.04727	41.02115	175.73810	0.00000	71.96730	47.70461	0.00000	62.38225	0.00000	0.00000	91.28669
rs0854	382.40918	166.20959	229.01263	89.96504	125.66197	217.51965	40.24523	0.00000	153.87377	57.28197	147.11832	88.54259	87.39094	74.15739	156.73776	143.67128	208.97186	79.31472	44.20541	56.47909	0.00000	0.00000	68.36859	150.63266	0.00000	0.00000	0.00000	0.00000	0.00000	0.00000	0.00000	167.35892
rs0855	39.55957	83.10480	196.29654	128.52149	35.90342	155.37118	134.15076	191.77171	166.69659	85.92296	55.16937	106.25111	218.47736	86.51695	104.49184	47.89043	208.97186	66.09560	117.88109	112.95819	86.32969	32.29922	68.36859	25.10544	0.00000	0.00000	0.00000	0.00000	0.00000	0.00000	0.00000	289.07451
rs0856	0.00000	124.65719	0.00000	0.00000	0.00000	77.68559	0.00000	76.70869	0.00000	14.32049	0.00000	70.83407	203.91220	148.31477	13.06148	79.81738	121.90025	198.28680	162.08650	395.35365	733.80239	209.94493	218.77948	0.00000	0.00000	0.00000	0.00000	0.00000	0.00000	0.00000	12.89940	15.21445
rs0857	118.67871	55.40320	32.71609	167.07794	89.75855	46.61135	0.00000	0.00000	102.58251	42.96148	147.11832	177.08518	29.13031	123.59564	13.06148	223.48866	365.70075	211.50592	117.88109	207.09001	460.42503	96.89766	54.69487	50.21089	0.00000	0.00000	0.00000	0.00000	0.00000	0.00000	0.00000	0.00000
rs0858	65.93262	13.85080	147.22240	604.05100	35.90342	31.07424	0.00000	0.00000	359.03880	0.00000	0.00000	265.62777	160.21673	12.35956	0.00000	478.90427	69.65729	132.19120	44.20541	0.00000	14.38828	129.19688	123.06346	0.00000	0.00000	0.00000	0.00000	0.00000	0.00000	0.00000	0.00000	91.28669
rs0859	316.47656	124.65719	130.86436	128.52149	71.80684	186.44542	0.00000	0.00000	166.69659	200.48690	165.50811	70.83407	72.82579	222.47216	235.10665	143.67128	87.07161	52.87648	14.73514	0.00000	57.55313	0.00000	41.02115	200.84354	0.00000	0.00000	0.00000	0.00000	0.00000	0.00000	0.00000	152.14448
rs0860	0.00000	138.50799	81.79022	38.55645	107.71026	0.00000	134.15076	127.84781	153.87377	85.92296	0.00000	141.66814	160.21673	37.07869	39.18444	15.96348	156.72889	277.60152	29.47027	188.26364	57.55313	193.79532	355.51666	75.31633	0.00000	0.00000	0.00000	0.00000	0.00000	0.00000	0.00000	243.43116
rs0861	105.49219	41.55240	16.35804	77.11289	125.66197	108.75983	187.81106	89.49347	166.69659	57.28197	36.77958	106.25111	87.39094	24.71913	78.36888	446.97732	156.72889	39.65736	103.14595	244.74274	187.04767	129.19688	68.36859	25.10544	0.00000	0.00000	0.00000	0.00000	0.00000	12.18635	0.00000	167.35892
rs0862	39.55957	443.22557	16.35804	295.59942	143.61368	590.41049	0.00000	0.00000	0.00000	0.00000	165.50811	0.00000	0.00000	74.15739	65.30740	351.19646	0.00000	79.31472	73.67568	94.13182	0.00000	0.00000	0.00000	602.53063	0.00000	0.00000	0.00000	0.00000	0.00000	0.00000	0.00000	45.64334
rs0863	158.23828	401.67318	0.00000	51.40860	35.90342	326.27948	0.00000	0.00000	12.82281	200.48690	349.40601	17.70852	0.00000	160.67434	182.86073	111.74433	17.41432	79.31472	162.08650	131.78455	0.00000	96.89766	0.00000	401.68709	0.00000	0.00000	0.00000	0.00000	0.00000	0.00000	0.00000	91.28669
rs0864	1068.10839	166.20959	147.22240	128.52149	71.80684	93.22271	0.00000	0.00000	0.00000	157.52542	312.62643	70.83407	0.00000	0.00000	287.35257	159.63476	0.00000	0.00000	0.00000	0.00000	0.00000	0.00000	0.00000	0.00000	0.00000	0.00000	0.00000	0.00000	0.00000	0.00000	0.00000	60.85779
rs0865	0.00000	166.20959	637.96375	257.04298	125.66197	15.53712	0.00000	0.00000	0.00000	85.92296	0.00000	531.25553	0.00000	296.62955	0.00000	0.00000	104.48593	52.87648	235.76217	0.00000	230.21251	64.59844	68.36859	0.00000	0.00000	0.00000	0.00000	0.00000	0.00000	0.00000	0.00000	0.00000
rs0866	26.37305	346.26998	179.93849	0.00000	107.71026	62.14847	0.00000	0.00000	679.60916	386.65330	0.00000	159.37666	0.00000	0.00000	0.00000	0.00000	0.00000	224.72504	0.00000	0.00000	0.00000	32.29922	464.90640	0.00000	0.00000	0.00000	0.00000	0.00000	0.00000	0.00000	0.00000	0.00000
rs0867	65.93262	180.06039	32.71609	475.52951	89.75855	295.20525	0.00000	0.00000	0.00000	400.97379	257.45706	106.25111	0.00000	61.79782	404.90589	143.67128	0.00000	0.00000	0.00000	0.00000	0.00000	0.00000	54.69487	25.10544	0.00000	0.00000	0.00000	0.00000	0.00000	0.00000	0.00000	152.14448
rs0868	395.59570	207.76199	441.66721	167.07794	17.95171	31.07424	0.00000	0.00000	51.29126	100.24345	18.38979	70.83407	0.00000	98.87652	274.29109	47.89043	0.00000	145.41032	14.73514	188.26364	0.00000	0.00000	27.34744	0.00000	0.00000	0.00000	0.00000	0.00000	0.00000	0.00000	0.00000	441.21898
rs0869	0.00000	166.20959	0.00000	77.11289	0.00000	108.75983	0.00000	0.00000	128.22814	0.00000	0.00000	0.00000	1616.73245	0.00000	0.00000	0.00000	296.04347	132.19120	14.73514	0.00000	143.88282	64.59844	0.00000	25.10544	0.00000	0.00000	0.00000	0.00000	0.00000	0.00000	0.00000	0.00000
rs0870	329.66308	55.40320	294.44481	205.63438	107.71026	77.68559	0.00000	0.00000	333.39317	214.80739	147.11832	0.00000	101.95610	296.62955	287.35257	207.52518	0.00000	0.00000	0.00000	0.00000	0.00000	0.00000	0.00000	0.00000	0.00000	0.00000	0.00000	0.00000	0.00000	0.00000	0.00000	0.00000
rs0871	0.00000	41.55240	65.43218	38.55645	71.80684	93.22271	120.73568	0.00000	38.46844	0.00000	0.00000	70.83407	87.39094	61.79782	0.00000	95.78085	174.14322	198.28680	0.00000	75.30546	86.32969	64.59844	95.71602	0.00000	205.02006	0.00000	79.50769	45.05858	124.76451	536.19956	90.29578	91.28669
rs0872	0.00000	0.00000	0.00000	0.00000	0.00000	0.00000	0.00000	0.00000	0.00000	0.00000	0.00000	0.00000	29.13031	0.00000	0.00000	0.00000	0.00000	52.87648	0.00000	0.00000	0.00000	0.00000	0.00000	0.00000	14.64429	331.04957	381.63690	1426.85491	311.91127	0.00000	180.59157	0.00000
rs0873	52.74609	96.95559	32.71609	102.81719	0.00000	62.14847	187.81106	0.00000	115.40533	85.92296	220.67748	194.79370	29.13031	160.67434	13.06148	31.92695	383.11507	105.75296	103.14595	18.82636	244.60080	193.79532	328.16923	50.21089	0.00000	0.00000	0.00000	0.00000	0.00000	0.00000	0.00000	0.00000
rs0874	0.00000	152.35879	0.00000	334.15587	53.85513	124.29695	0.00000	0.00000	217.98784	128.88443	0.00000	212.50221	0.00000	370.78693	0.00000	31.92695	574.67261	52.87648	58.94054	0.00000	330.93049	64.59844	0.00000	50.21089	0.00000	0.00000	0.00000	0.00000	0.00000	0.00000	0.00000	0.00000
rs0876	0.00000	152.35879	0.00000	192.78223	107.71026	139.83406	0.00000	0.00000	0.00000	171.84591	312.62643	177.08518	0.00000	0.00000	0.00000	1388.82237	0.00000	0.00000	0.00000	0.00000	0.00000	64.59844	13.67372	351.47620	0.00000	0.00000	15.90154	0.00000	0.00000	0.00000	0.00000	0.00000
rs0877	92.30566	221.61279	49.07413	115.66934	107.71026	77.68559	13.41508	38.35434	410.33006	214.80739	55.16937	141.66814	101.95610	185.39347	65.30740	31.92695	139.31457	79.31472	29.47027	0.00000	143.88282	48.44883	54.69487	75.31633	0.00000	0.00000	0.00000	0.00000	0.00000	0.00000	0.00000	213.00227
rs0878	0.00000	207.76199	0.00000	115.66934	89.75855	31.07424	13.41508	0.00000	435.97569	100.24345	257.45706	141.66814	58.26063	74.15739	26.12296	494.86774	296.04347	13.21912	0.00000	0.00000	14.38828	177.64571	54.69487	326.37076	0.00000	0.00000	0.00000	0.00000	0.00000	0.00000	0.00000	30.42890
rs0879	276.91699	27.70160	163.58045	102.81719	71.80684	155.37118	120.73568	204.55650	128.22814	128.88443	128.72853	159.37666	58.26063	111.23608	248.16813	63.85390	104.48593	105.75296	29.47027	75.30546	86.32969	48.44883	41.02115	0.00000	0.00000	0.00000	0.00000	0.00000	0.00000	0.00000	38.69819	0.00000
rs0880	382.40918	83.10480	16.35804	269.89513	35.90342	139.83406	0.00000	0.00000	256.45629	114.56394	91.94895	141.66814	0.00000	74.15739	91.43036	127.70780	34.82864	26.43824	29.47027	112.95819	115.10626	32.29922	95.71602	100.42177	0.00000	0.00000	0.00000	0.00000	0.00000	0.00000	0.00000	349.93230
rs0881	184.61133	166.20959	16.35804	231.33868	17.95171	155.37118	26.83015	89.49347	166.69659	85.92296	91.94895	70.83407	14.56516	259.55085	39.18444	159.63476	139.31457	39.65736	0.00000	0.00000	71.94141	193.79532	41.02115	351.47620	0.00000	28.78692	15.90154	0.00000	49.90580	36.55906	12.89940	30.42890
rs0882	0.00000	263.16518	0.00000	0.00000	0.00000	15.53712	80.49046	294.04996	0.00000	14.32049	0.00000	0.00000	393.25925	86.51695	182.86073	95.78085	0.00000	66.09560	265.23245	0.00000	86.32969	80.74805	355.51666	0.00000	0.00000	0.00000	0.00000	0.00000	0.00000	0.00000	0.00000	334.71785
rs0883	79.11914	83.10480	0.00000	218.48653	35.90342	170.90830	26.83015	25.56956	102.58251	57.28197	110.33874	53.12555	72.82579	74.15739	0.00000	79.81738	69.65729	132.19120	88.41082	94.13182	172.65939	96.89766	123.06346	502.10886	29.28858	0.00000	143.11384	0.00000	37.42935	134.04989	64.49699	0.00000
rs0884	65.93262	13.85080	261.72872	51.40860	215.42052	15.53712	375.62212	102.27825	205.16503	0.00000	18.38979	53.12555	43.69547	24.71913	52.24592	95.78085	0.00000	0.00000	29.47027	640.09639	0.00000	96.89766	273.47435	25.10544	0.00000	0.00000	0.00000	0.00000	0.00000	0.00000	0.00000	182.57337
rs0885	26.37305	69.25400	114.50631	64.26074	233.37223	170.90830	120.73568	89.49347	115.40533	143.20493	220.67748	177.08518	247.60767	111.23608	65.30740	47.89043	139.31457	52.87648	176.82163	56.47909	28.77656	129.19688	136.73718	0.00000	0.00000	0.00000	0.00000	15.01953	0.00000	0.00000	0.00000	45.64334
rs0886	553.83398	138.50799	0.00000	64.26074	71.80684	466.11355	0.00000	0.00000	0.00000	229.12788	312.62643	194.79370	0.00000	160.67434	222.04517	191.56171	0.00000	0.00000	0.00000	0.00000	0.00000	0.00000	0.00000	75.31633	0.00000	0.00000	0.00000	0.00000	0.00000	0.00000	0.00000	76.07224
rs0887	0.00000	0.00000	0.00000	0.00000	0.00000	0.00000	40.24523	421.89777	0.00000	0.00000	0.00000	35.41704	334.99862	49.43826	0.00000	0.00000	34.82864	39.65736	103.14595	207.09001	1237.39227	129.19688	27.34744	0.00000	0.00000	0.00000	0.00000	0.00000	0.00000	0.00000	0.00000	0.00000
rs0888	79.11914	69.25400	65.43218	12.85215	215.42052	46.61135	53.66030	370.75865	64.11407	42.96148	55.16937	35.41704	87.39094	98.87652	104.49184	47.89043	104.48593	145.41032	58.94054	94.13182	230.21251	145.34649	150.41090	150.63266	14.64429	43.18038	0.00000	0.00000	0.00000	24.37271	25.79880	91.28669
rs0889	184.61133	55.40320	261.72872	102.81719	89.75855	77.68559	134.15076	434.68255	89.75970	14.32049	36.77958	123.95962	87.39094	37.07869	39.18444	255.41561	243.80050	26.43824	14.73514	0.00000	57.55313	161.49610	82.04231	100.42177	0.00000	0.00000	0.00000	0.00000	0.00000	0.00000	0.00000	30.42890
rs0890	52.74609	13.85080	147.22240	154.22579	53.85513	15.53712	362.20705	25.56956	166.69659	71.60246	18.38979	354.17036	349.56377	74.15739	13.06148	47.89043	296.04347	0.00000	0.00000	0.00000	172.65939	129.19688	205.10577	0.00000	0.00000	0.00000	0.00000	0.00000	0.00000	0.00000	0.00000	0.00000
rs0891	237.35742	124.65719	179.93849	102.81719	107.71026	139.83406	26.83015	51.13912	128.22814	85.92296	55.16937	177.08518	29.13031	86.51695	248.16813	15.96348	87.07161	145.41032	73.67568	169.43728	14.38828	48.44883	27.34744	25.10544	0.00000	0.00000	0.00000	0.00000	0.00000	0.00000	38.69819	289.07451
rs0892	13.18652	27.70160	114.50631	64.26074	17.95171	46.61135	93.90553	0.00000	76.93689	42.96148	0.00000	70.83407	29.13031	61.79782	78.36888	47.89043	87.07161	528.76481	162.08650	188.26364	57.55313	145.34649	232.45320	527.21430	0.00000	0.00000	0.00000	0.00000	0.00000	0.00000	51.59759	106.50113
rs0893	26.37305	277.01598	32.71609	128.52149	53.85513	62.14847	13.41508	0.00000	217.98784	171.84591	165.50811	35.41704	0.00000	185.39347	52.24592	255.41561	243.80050	158.62944	14.73514	18.82636	129.49454	64.59844	164.08461	276.15987	0.00000	0.00000	0.00000	0.00000	0.00000	0.00000	0.00000	15.21445
rs0894	527.46093	69.25400	114.50631	154.22579	71.80684	310.74236	13.41508	0.00000	115.40533	143.20493	202.28769	0.00000	0.00000	61.79782	156.73776	159.63476	0.00000	185.06768	88.41082	0.00000	0.00000	64.59844	54.69487	25.10544	0.00000	0.00000	0.00000	0.00000	0.00000	0.00000	0.00000	106.50113
rs0895	131.86523	138.50799	196.29654	128.52149	0.00000	46.61135	80.49046	76.70869	102.58251	71.60246	36.77958	265.62777	0.00000	173.03390	143.67628	79.81738	69.65729	185.06768	44.20541	282.39547	0.00000	80.74805	68.36859	75.31633	0.00000	0.00000	0.00000	0.00000	0.00000	24.37271	38.69819	167.35892
rs0898	0.00000	41.55240	294.44481	12.85215	35.90342	46.61135	26.83015	0.00000	38.46844	315.05084	0.00000	159.37666	58.26063	61.79782	287.35257	47.89043	87.07161	277.60152	206.29190	301.22183	14.38828	226.09454	27.34744	25.10544	43.93287	0.00000	0.00000	0.00000	0.00000	0.00000	0.00000	91.28669
rs0899	0.00000	0.00000	0.00000	0.00000	0.00000	0.00000	0.00000	115.06303	0.00000	0.00000	0.00000	0.00000	0.00000	0.00000	0.00000	0.00000	0.00000	0.00000	0.00000	0.00000	0.00000	0.00000	0.00000	0.00000	73.22145	489.37763	1017.69841	105.13668	336.86417	402.14967	0.00000	0.00000
rs0900	0.00000	13.85080	0.00000	51.40860	0.00000	0.00000	281.71659	0.00000	12.82281	0.00000	0.00000	70.83407	203.91220	74.15739	39.18444	15.96348	296.04347	264.38240	58.94054	188.26364	374.09534	290.69298	259.80064	25.10544	0.00000	0.00000	0.00000	15.01953	0.00000	0.00000	103.19518	0.00000
rs0901	0.00000	13.85080	0.00000	411.26876	0.00000	46.61135	13.41508	0.00000	153.87377	229.12788	36.77958	106.25111	0.00000	37.07869	0.00000	159.63476	713.98718	0.00000	29.47027	0.00000	0.00000	16.14961	246.12692	778.26873	0.00000	0.00000	0.00000	0.00000	0.00000	0.00000	0.00000	0.00000
rs0902	606.58008	41.55240	16.35804	154.22579	35.90342	326.27948	0.00000	0.00000	166.69659	157.52542	275.84685	0.00000	0.00000	98.87652	0.00000	431.01384	34.82864	13.21912	44.20541	0.00000	14.38828	32.29922	68.36859	150.63266	0.00000	0.00000	0.00000	0.00000	0.00000	0.00000	0.00000	0.00000
rs0903	237.35742	69.25400	147.22240	77.11289	35.90342	77.68559	0.00000	0.00000	102.58251	114.56394	55.16937	106.25111	568.04113	61.79782	52.24592	95.78085	17.41432	132.19120	58.94054	112.95819	158.27110	64.59844	164.08461	0.00000	0.00000	0.00000	0.00000	0.00000	12.47645	0.00000	0.00000	91.28669
rs0904	13.18652	0.00000	32.71609	0.00000	17.95171	0.00000	657.33872	76.70869	51.29126	14.32049	0.00000	0.00000	291.30314	24.71913	0.00000	47.89043	296.04347	105.75296	176.82163	169.43728	230.21251	80.74805	150.41090	25.10544	0.00000	0.00000	0.00000	0.00000	0.00000	0.00000	64.49699	76.07224
rs0905	949.42968	41.55240	16.35804	51.40860	35.90342	264.13101	26.83015	0.00000	0.00000	143.20493	349.40601	35.41704	0.00000	37.07869	195.92221	303.30604	87.07161	13.21912	0.00000	18.82636	0.00000	0.00000	13.67372	25.10544	0.00000	0.00000	0.00000	0.00000	0.00000	0.00000	0.00000	0.00000
rs0907	0.00000	124.65719	0.00000	347.00802	0.00000	170.90830	0.00000	0.00000	166.69659	114.56394	570.08349	123.95962	0.00000	86.51695	0.00000	383.12341	69.65729	13.21912	44.20541	0.00000	0.00000	306.84259	164.08461	50.21089	0.00000	0.00000	0.00000	0.00000	0.00000	0.00000	0.00000	0.00000
rs0908	105.49219	152.35879	114.50631	77.11289	89.75855	93.22271	53.66030	76.70869	179.51940	71.60246	183.89790	177.08518	0.00000	49.43826	130.61480	127.70780	87.07161	105.75296	44.20541	56.47909	100.71798	242.24415	123.06346	50.21089	14.64429	0.00000	15.90154	0.00000	0.00000	0.00000	12.89940	136.93003
rs0909	39.55957	13.85080	81.79022	115.66934	0.00000	108.75983	134.15076	0.00000	166.69659	42.96148	110.33874	0.00000	29.13031	24.71913	0.00000	255.41561	208.97186	105.75296	44.20541	18.82636	129.49454	161.49610	41.02115	1305.48303	0.00000	0.00000	0.00000	0.00000	0.00000	0.00000	0.00000	30.42890
rs0910	197.79785	96.95559	261.72872	51.40860	107.71026	62.14847	53.66030	0.00000	64.11407	128.88443	36.77958	212.50221	43.69547	37.07869	248.16813	0.00000	156.72889	105.75296	14.73514	0.00000	14.38828	48.44883	13.67372	0.00000	0.00000	14.39346	0.00000	0.00000	424.19932	0.00000	51.59759	76.07224
rs0911	0.00000	55.40320	0.00000	128.52149	0.00000	0.00000	174.39599	0.00000	64.11407	0.00000	110.33874	123.95962	0.00000	98.87652	39.18444	47.89043	208.97186	330.47800	397.84867	56.47909	143.88282	177.64571	314.49551	150.63266	0.00000	0.00000	0.00000	0.00000	0.00000	0.00000	0.00000	0.00000
rs0912	118.67871	0.00000	114.50631	205.63438	125.66197	62.14847	120.73568	51.13912	102.58251	28.64099	91.94895	88.54259	218.47736	197.75303	39.18444	127.70780	87.07161	105.75296	14.73514	0.00000	28.77656	32.29922	54.69487	100.42177	43.93287	28.78692	0.00000	15.01953	212.09966	0.00000	51.59759	76.07224
rs0913	237.35742	69.25400	16.35804	77.11289	53.85513	170.90830	13.41508	12.78478	38.46844	28.64099	239.06727	88.54259	29.13031	123.59564	261.22961	143.67128	226.38618	66.09560	73.67568	150.61092	86.32969	16.14961	164.08461	251.05443	0.00000	0.00000	0.00000	0.00000	0.00000	0.00000	0.00000	91.28669
rs0914	118.67871	69.25400	81.79022	102.81719	35.90342	108.75983	201.22614	63.92390	38.46844	114.56394	55.16937	159.37666	58.26063	185.39347	52.24592	31.92695	87.07161	145.41032	58.94054	94.13182	28.77656	145.34649	109.38974	50.21089	14.64429	28.78692	0.00000	0.00000	0.00000	170.60895	12.89940	121.71558
rs0915	105.49219	27.70160	65.43218	64.26074	35.90342	201.98254	13.41508	178.98693	128.22814	57.28197	36.77958	106.25111	29.13031	98.87652	65.30740	15.96348	34.82864	79.31472	0.00000	376.52729	86.32969	0.00000	0.00000	0.00000	0.00000	0.00000	0.00000	0.00000	0.00000	0.00000	12.89940	791.15128
rs0916	0.00000	207.76199	130.86436	64.26074	215.42052	77.68559	0.00000	0.00000	0.00000	85.92296	0.00000	0.00000	0.00000	74.15739	0.00000	0.00000	0.00000	0.00000	0.00000	244.74274	86.32969	0.00000	0.00000	0.00000	0.00000	0.00000	159.01538	0.00000	1097.92766	0.00000	0.00000	0.00000
rs0917	356.03613	83.10480	65.43218	154.22579	53.85513	419.50219	0.00000	0.00000	179.51940	171.84591	220.67748	70.83407	14.56516	98.87652	39.18444	127.70780	17.41432	13.21912	29.47027	0.00000	0.00000	129.19688	54.69487	50.21089	0.00000	0.00000	0.00000	0.00000	0.00000	0.00000	0.00000	228.21671
rs0918	26.37305	152.35879	32.71609	231.33868	107.71026	248.59389	13.41508	0.00000	12.82281	42.96148	55.16937	88.54259	14.56516	271.91042	143.67628	303.30604	121.90025	66.09560	29.47027	112.95819	43.16485	226.09454	54.69487	25.10544	0.00000	0.00000	0.00000	0.00000	0.00000	0.00000	0.00000	167.35892
rs0919	52.74609	69.25400	49.07413	0.00000	53.85513	15.53712	147.56583	0.00000	51.29126	57.28197	0.00000	35.41704	116.52126	704.49517	78.36888	47.89043	417.94372	198.28680	73.67568	18.82636	43.16485	64.59844	54.69487	175.73810	0.00000	0.00000	0.00000	0.00000	0.00000	0.00000	0.00000	0.00000
rs0920	52.74609	69.25400	16.35804	218.48653	107.71026	139.83406	53.66030	0.00000	230.81066	243.44837	128.72853	88.54259	0.00000	173.03390	52.24592	127.70780	87.07161	52.87648	58.94054	131.78455	71.94141	80.74805	82.04231	401.68709	0.00000	0.00000	0.00000	0.00000	0.00000	0.00000	0.00000	45.64334
rs0921	290.10351	41.55240	16.35804	128.52149	143.61368	186.44542	0.00000	0.00000	307.74754	272.08936	349.40601	88.54259	0.00000	49.43826	130.61480	175.59823	0.00000	26.43824	14.73514	18.82636	71.94141	0.00000	41.02115	100.42177	0.00000	0.00000	0.00000	0.00000	0.00000	0.00000	0.00000	152.14448
rs0922	0.00000	152.35879	0.00000	0.00000	0.00000	170.90830	228.05629	12.78478	51.29126	14.32049	147.11832	35.41704	0.00000	74.15739	0.00000	303.30604	87.07161	396.57360	29.47027	0.00000	230.21251	209.94493	41.02115	577.42519	0.00000	0.00000	0.00000	0.00000	0.00000	0.00000	12.89940	0.00000
rs0923	105.49219	13.85080	0.00000	38.55645	17.95171	77.68559	228.05629	741.51730	51.29126	42.96148	128.72853	70.83407	174.78189	49.43826	0.00000	111.74433	139.31457	79.31472	44.20541	37.65273	57.55313	64.59844	41.02115	75.31633	0.00000	0.00000	0.00000	0.00000	0.00000	0.00000	12.89940	76.07224
rs0924	0.00000	221.61279	0.00000	77.11289	0.00000	574.87337	0.00000	0.00000	0.00000	0.00000	459.74475	53.12555	0.00000	0.00000	39.18444	351.19646	52.24296	39.65736	235.76217	56.47909	0.00000	355.29142	54.69487	175.73810	0.00000	0.00000	0.00000	0.00000	0.00000	0.00000	0.00000	45.64334
rs0925	145.05176	41.55240	65.43218	0.00000	107.71026	217.51965	0.00000	115.06303	474.44413	57.28197	0.00000	265.62777	14.56516	395.50606	130.61480	47.89043	261.21482	26.43824	14.73514	0.00000	0.00000	16.14961	0.00000	0.00000	14.64429	0.00000	0.00000	0.00000	0.00000	24.37271	25.79880	0.00000
rs0926	448.34179	96.95559	81.79022	38.55645	143.61368	155.37118	0.00000	63.92390	76.93689	28.64099	55.16937	123.95962	58.26063	49.43826	130.61480	95.78085	87.07161	105.75296	29.47027	188.26364	100.71798	32.29922	82.04231	25.10544	0.00000	0.00000	0.00000	0.00000	0.00000	0.00000	0.00000	258.64561
rs0927	0.00000	0.00000	0.00000	0.00000	0.00000	0.00000	67.07538	12.78478	0.00000	0.00000	0.00000	0.00000	43.69547	12.35956	0.00000	0.00000	69.65729	158.62944	88.41082	169.43728	187.04767	80.74805	27.34744	0.00000	234.30864	834.82066	206.71999	15.01953	99.81161	36.55906	141.89337	0.00000
rs0929	474.71484	110.80639	114.50631	115.66934	71.80684	77.68559	40.24523	12.78478	51.29126	71.60246	55.16937	141.66814	72.82579	49.43826	52.24592	303.30604	243.80050	39.65736	0.00000	75.30546	57.55313	48.44883	0.00000	125.52721	0.00000	0.00000	0.00000	0.00000	0.00000	0.00000	0.00000	182.57337
rs0930	52.74609	304.71758	0.00000	141.37364	0.00000	155.37118	0.00000	0.00000	205.16503	128.88443	257.45706	354.17036	0.00000	86.51695	0.00000	383.12341	243.80050	0.00000	0.00000	0.00000	0.00000	48.44883	0.00000	225.94899	0.00000	0.00000	0.00000	0.00000	0.00000	0.00000	0.00000	106.50113
rs0933	105.49219	69.25400	65.43218	25.70430	161.56539	93.22271	174.39599	63.92390	102.58251	171.84591	91.94895	141.66814	43.69547	111.23608	117.55332	47.89043	174.14322	79.31472	58.94054	94.13182	43.16485	177.64571	82.04231	0.00000	0.00000	0.00000	0.00000	0.00000	0.00000	0.00000	116.09458	91.28669
rs0934	26.37305	235.46359	0.00000	205.63438	125.66197	62.14847	13.41508	0.00000	89.75970	100.24345	147.11832	106.25111	29.13031	111.23608	52.24592	319.26951	17.41432	0.00000	29.47027	0.00000	201.43595	80.74805	13.67372	426.79253	0.00000	0.00000	0.00000	0.00000	0.00000	0.00000	0.00000	273.86006
rs0935	39.55957	13.85080	0.00000	38.55645	35.90342	93.22271	80.49046	12.78478	102.58251	57.28197	73.55916	17.70852	291.30314	49.43826	13.06148	143.67128	191.55754	52.87648	44.20541	94.13182	388.48362	419.88986	150.41090	125.52721	0.00000	0.00000	0.00000	0.00000	0.00000	0.00000	0.00000	45.64334
rs0936	316.47656	180.06039	49.07413	102.81719	143.61368	170.90830	26.83015	0.00000	38.46844	85.92296	91.94895	53.12555	14.56516	123.59564	104.49184	223.48866	52.24296	39.65736	0.00000	56.47909	28.77656	258.39376	150.41090	150.63266	0.00000	0.00000	0.00000	0.00000	0.00000	0.00000	0.00000	76.07224
rs0937	0.00000	401.67318	0.00000	0.00000	17.95171	155.37118	0.00000	0.00000	166.69659	57.28197	110.33874	141.66814	0.00000	111.23608	0.00000	734.31988	52.24296	0.00000	73.67568	0.00000	129.49454	226.09454	82.04231	125.52721	0.00000	0.00000	0.00000	0.00000	0.00000	0.00000	0.00000	0.00000
rs0938	92.30566	304.71758	32.71609	128.52149	161.56539	77.68559	0.00000	25.56956	128.22814	42.96148	147.11832	88.54259	29.13031	123.59564	404.90589	63.85390	52.24296	0.00000	0.00000	0.00000	100.71798	193.79532	123.06346	100.42177	0.00000	0.00000	0.00000	0.00000	12.47645	12.18635	0.00000	15.21445
rs0939	39.55957	13.85080	163.58045	51.40860	215.42052	170.90830	40.24523	51.13912	89.75970	85.92296	257.45706	88.54259	87.39094	74.15739	91.43036	175.59823	69.65729	66.09560	58.94054	37.65273	71.94141	129.19688	27.34744	326.37076	14.64429	14.39346	47.70461	15.01953	12.47645	48.74541	12.89940	45.64334
rs0940	250.54394	13.85080	196.29654	77.11289	107.71026	201.98254	13.41508	140.63259	25.64563	57.28197	0.00000	35.41704	43.69547	74.15739	26.12296	15.96348	34.82864	105.75296	0.00000	75.30546	14.38828	0.00000	246.12692	326.37076	0.00000	0.00000	0.00000	0.00000	0.00000	0.00000	64.49699	410.79009
rs0941	105.49219	0.00000	130.86436	77.11289	143.61368	31.07424	53.66030	255.69562	38.46844	85.92296	91.94895	70.83407	29.13031	12.35956	104.49184	47.89043	139.31457	79.31472	29.47027	37.65273	431.64847	226.09454	68.36859	0.00000	0.00000	0.00000	0.00000	0.00000	0.00000	0.00000	116.09458	45.64334
rs0942	79.11914	13.85080	179.93849	64.26074	0.00000	46.61135	40.24523	38.35434	282.10192	42.96148	0.00000	70.83407	160.21673	37.07869	91.43036	31.92695	0.00000	158.62944	29.47027	771.88094	43.16485	48.44883	68.36859	0.00000	0.00000	0.00000	0.00000	15.01953	0.00000	60.93177	103.19518	45.64334
rs0943	540.64746	152.35879	0.00000	347.00802	53.85513	186.44542	0.00000	0.00000	0.00000	214.80739	367.79580	0.00000	0.00000	0.00000	0.00000	606.61207	0.00000	0.00000	0.00000	0.00000	0.00000	0.00000	0.00000	0.00000	0.00000	0.00000	0.00000	0.00000	0.00000	0.00000	0.00000	0.00000
rs0944	26.37305	166.20959	81.79022	115.66934	107.71026	93.22271	53.66030	115.06303	12.82281	85.92296	18.38979	70.83407	145.65157	234.83172	65.30740	15.96348	121.90025	185.06768	29.47027	75.30546	57.55313	209.94493	41.02115	75.31633	0.00000	0.00000	0.00000	0.00000	0.00000	0.00000	25.79880	213.00227
rs0945	0.00000	0.00000	0.00000	0.00000	0.00000	0.00000	0.00000	0.00000	0.00000	0.00000	0.00000	0.00000	0.00000	0.00000	0.00000	0.00000	17.41432	0.00000	0.00000	0.00000	0.00000	0.00000	0.00000	0.00000	468.61729	57.57384	508.84921	660.85912	461.62868	182.79531	0.00000	0.00000
rs0947	118.67871	41.55240	49.07413	102.81719	35.90342	31.07424	0.00000	0.00000	333.39317	114.56394	183.89790	106.25111	29.13031	111.23608	0.00000	399.08689	330.87211	39.65736	88.41082	18.82636	0.00000	96.89766	109.38974	25.10544	0.00000	0.00000	0.00000	0.00000	0.00000	0.00000	0.00000	121.71558
rs0948	52.74609	166.20959	49.07413	128.52149	125.66197	93.22271	0.00000	153.41737	115.40533	85.92296	165.50811	123.95962	58.26063	111.23608	65.30740	255.41561	139.31457	26.43824	73.67568	0.00000	14.38828	161.49610	68.36859	25.10544	29.28858	0.00000	0.00000	0.00000	0.00000	0.00000	25.79880	136.93003
rs0949	92.30566	221.61279	81.79022	128.52149	107.71026	62.14847	13.41508	0.00000	243.63347	358.01232	55.16937	106.25111	0.00000	197.75303	104.49184	31.92695	156.72889	26.43824	58.94054	112.95819	0.00000	16.14961	68.36859	50.21089	0.00000	0.00000	0.00000	0.00000	0.00000	0.00000	0.00000	106.50113
rs0950	0.00000	0.00000	0.00000	0.00000	0.00000	0.00000	0.00000	63.92390	0.00000	0.00000	0.00000	0.00000	0.00000	0.00000	0.00000	0.00000	0.00000	0.00000	0.00000	0.00000	0.00000	0.00000	0.00000	0.00000	102.51003	1079.50947	222.62153	285.37098	87.33515	402.14967	38.69819	0.00000
rs0951	0.00000	41.55240	49.07413	0.00000	71.80684	124.29695	13.41508	12.78478	217.98784	186.16640	275.84685	0.00000	43.69547	135.95521	26.12296	31.92695	0.00000	0.00000	235.76217	0.00000	86.32969	484.48830	13.67372	75.31633	43.93287	43.18038	31.80308	210.27336	12.47645	0.00000	0.00000	15.21445
rs0953	0.00000	69.25400	0.00000	38.55645	89.75855	0.00000	0.00000	0.00000	320.57036	42.96148	73.55916	0.00000	14.56516	135.95521	104.49184	47.89043	87.07161	211.50592	73.67568	301.22183	215.82423	64.59844	177.75833	251.05443	0.00000	0.00000	0.00000	0.00000	0.00000	0.00000	0.00000	167.35892
rs0955	0.00000	0.00000	32.71609	0.00000	197.46881	217.51965	120.73568	38.35434	128.22814	42.96148	36.77958	247.91925	189.34704	185.39347	0.00000	0.00000	174.14322	343.69712	29.47027	94.13182	28.77656	0.00000	123.06346	0.00000	0.00000	0.00000	0.00000	0.00000	0.00000	0.00000	154.79277	0.00000
rs0956	65.93262	55.40320	65.43218	51.40860	53.85513	108.75983	0.00000	434.68255	89.75970	71.60246	18.38979	70.83407	101.95610	37.07869	26.12296	0.00000	87.07161	515.54569	0.00000	188.26364	57.55313	64.59844	0.00000	25.10544	0.00000	28.78692	0.00000	0.00000	12.47645	0.00000	77.39639	0.00000
rs0957	210.98437	0.00000	458.02526	436.97306	53.85513	31.07424	0.00000	0.00000	102.58251	57.28197	0.00000	53.12555	364.12893	37.07869	0.00000	0.00000	313.45779	52.87648	0.00000	150.61092	0.00000	32.29922	54.69487	0.00000	0.00000	0.00000	0.00000	0.00000	0.00000	0.00000	0.00000	0.00000
rs0958	342.84961	55.40320	523.45744	77.11289	125.66197	31.07424	26.83015	25.56956	51.29126	128.88443	0.00000	53.12555	58.26063	12.35956	52.24592	47.89043	104.48593	92.53384	14.73514	188.26364	57.55313	16.14961	54.69487	50.21089	0.00000	0.00000	0.00000	0.00000	0.00000	0.00000	0.00000	273.86006
rs0959	39.55957	180.06039	0.00000	51.40860	251.32394	217.51965	13.41508	38.35434	192.34222	28.64099	18.38979	17.70852	29.13031	173.03390	417.96737	95.78085	0.00000	52.87648	73.67568	0.00000	86.32969	80.74805	0.00000	150.63266	0.00000	0.00000	31.80308	0.00000	0.00000	0.00000	0.00000	136.93003
rs0960	105.49219	138.50799	81.79022	308.45157	53.85513	201.98254	0.00000	0.00000	12.82281	143.20493	91.94895	70.83407	0.00000	98.87652	0.00000	335.23299	0.00000	79.31472	103.14595	94.13182	14.38828	48.44883	0.00000	100.42177	0.00000	0.00000	0.00000	0.00000	0.00000	0.00000	0.00000	349.93230
rs0961	13.18652	41.55240	32.71609	38.55645	125.66197	77.68559	0.00000	51.13912	153.87377	42.96148	55.16937	194.79370	87.39094	173.03390	65.30740	111.74433	104.48593	66.09560	29.47027	169.43728	172.65939	242.24415	246.12692	150.63266	0.00000	0.00000	0.00000	0.00000	0.00000	0.00000	0.00000	30.42890
rs0962	52.74609	83.10480	0.00000	179.93008	89.75855	186.44542	0.00000	12.78478	0.00000	14.32049	110.33874	70.83407	0.00000	61.79782	0.00000	143.67128	330.87211	211.50592	14.73514	376.52729	43.16485	0.00000	95.71602	175.73810	0.00000	0.00000	31.80308	0.00000	0.00000	0.00000	0.00000	289.07451
rs0963	0.00000	41.55240	0.00000	38.55645	0.00000	77.68559	120.73568	511.39124	38.46844	14.32049	0.00000	0.00000	43.69547	24.71913	0.00000	63.85390	69.65729	211.50592	73.67568	150.61092	158.27110	32.29922	164.08461	426.79253	0.00000	14.39346	0.00000	0.00000	0.00000	0.00000	154.79277	0.00000
rs0964	0.00000	263.16518	0.00000	51.40860	53.85513	978.83845	0.00000	0.00000	0.00000	28.64099	239.06727	88.54259	0.00000	0.00000	0.00000	622.57555	0.00000	0.00000	0.00000	0.00000	0.00000	0.00000	0.00000	326.37076	0.00000	0.00000	0.00000	0.00000	0.00000	0.00000	0.00000	0.00000
rs0965	764.81836	13.85080	0.00000	38.55645	17.95171	155.37118	0.00000	0.00000	0.00000	143.20493	36.77958	566.67257	14.56516	37.07869	130.61480	287.34256	0.00000	13.21912	14.73514	18.82636	0.00000	0.00000	13.67372	125.52721	0.00000	0.00000	0.00000	0.00000	0.00000	0.00000	0.00000	45.64334
rs0966	0.00000	41.55240	32.71609	0.00000	197.46881	46.61135	174.39599	178.98693	76.93689	57.28197	0.00000	301.04480	43.69547	135.95521	0.00000	47.89043	365.70075	79.31472	147.35136	37.65273	14.38828	258.39376	164.08461	50.21089	0.00000	0.00000	0.00000	0.00000	0.00000	0.00000	12.89940	0.00000
rs0967	0.00000	650.98756	0.00000	115.66934	0.00000	124.29695	0.00000	0.00000	846.30575	85.92296	73.55916	0.00000	0.00000	0.00000	0.00000	239.45213	0.00000	0.00000	0.00000	0.00000	14.38828	48.44883	0.00000	50.21089	0.00000	0.00000	0.00000	0.00000	0.00000	0.00000	0.00000	0.00000
rs0968	39.55957	55.40320	49.07413	38.55645	71.80684	124.29695	201.22614	191.77171	89.75970	0.00000	73.55916	141.66814	131.08642	12.35956	39.18444	47.89043	174.14322	132.19120	29.47027	56.47909	28.77656	48.44883	95.71602	276.15987	0.00000	0.00000	47.70461	75.09763	62.38225	12.18635	0.00000	121.71558
rs0969	26.37305	83.10480	16.35804	25.70430	35.90342	403.96507	0.00000	0.00000	128.22814	100.24345	128.72853	159.37666	43.69547	12.35956	91.43036	207.52518	52.24296	145.41032	103.14595	94.13182	230.21251	80.74805	41.02115	125.52721	0.00000	0.00000	0.00000	0.00000	0.00000	0.00000	0.00000	136.93003
rs0970	145.05176	96.95559	114.50631	128.52149	71.80684	77.68559	67.07538	89.49347	141.05096	85.92296	36.77958	53.12555	29.13031	74.15739	65.30740	143.67128	121.90025	79.31472	58.94054	37.65273	115.10626	113.04727	123.06346	251.05443	0.00000	0.00000	0.00000	0.00000	0.00000	0.00000	0.00000	106.50113
rs0971	237.35742	277.01598	0.00000	38.55645	17.95171	31.07424	13.41508	63.92390	179.51940	214.80739	36.77958	159.37666	262.17283	12.35956	13.06148	63.85390	17.41432	66.09560	0.00000	75.30546	14.38828	16.14961	136.73718	552.31974	0.00000	0.00000	0.00000	0.00000	0.00000	0.00000	0.00000	0.00000
rs0972	0.00000	83.10480	49.07413	12.85215	53.85513	46.61135	26.83015	0.00000	38.46844	0.00000	36.77958	53.12555	0.00000	0.00000	13.06148	127.70780	52.24296	13.21912	324.17299	131.78455	273.37736	274.54337	423.88525	577.42519	0.00000	0.00000	0.00000	0.00000	0.00000	0.00000	0.00000	0.00000
rs0973	342.84961	13.85080	81.79022	77.11289	0.00000	15.53712	134.15076	0.00000	89.75970	171.84591	55.16937	141.66814	174.78189	37.07869	13.06148	95.78085	435.35804	0.00000	29.47027	75.30546	71.94141	145.34649	95.71602	50.21089	0.00000	0.00000	0.00000	0.00000	0.00000	0.00000	0.00000	45.64334
rs0974	290.10351	83.10480	163.58045	128.52149	53.85513	139.83406	0.00000	0.00000	166.69659	57.28197	202.28769	70.83407	14.56516	61.79782	130.61480	127.70780	121.90025	132.19120	29.47027	37.65273	0.00000	64.59844	0.00000	100.42177	0.00000	0.00000	0.00000	0.00000	0.00000	0.00000	0.00000	197.78782
rs0975	263.73047	138.50799	65.43218	128.52149	53.85513	108.75983	53.66030	38.35434	38.46844	171.84591	110.33874	141.66814	189.34704	86.51695	182.86073	0.00000	139.31457	52.87648	29.47027	112.95819	0.00000	32.29922	27.34744	0.00000	0.00000	0.00000	0.00000	0.00000	0.00000	0.00000	0.00000	152.14448
rs0976	52.74609	138.50799	32.71609	115.66934	71.80684	170.90830	80.49046	51.13912	76.93689	42.96148	91.94895	212.50221	43.69547	111.23608	65.30740	15.96348	139.31457	158.62944	117.88109	18.82636	57.55313	48.44883	41.02115	301.26531	29.28858	0.00000	0.00000	0.00000	0.00000	24.37271	103.19518	15.21445
rs0977	0.00000	0.00000	0.00000	0.00000	0.00000	15.53712	509.77288	153.41737	0.00000	0.00000	0.00000	0.00000	0.00000	0.00000	0.00000	0.00000	0.00000	0.00000	0.00000	0.00000	0.00000	0.00000	0.00000	0.00000	117.15432	43.18038	47.70461	525.68339	524.01093	109.67718	77.39639	0.00000
rs0978	0.00000	0.00000	0.00000	0.00000	0.00000	0.00000	40.24523	0.00000	0.00000	0.00000	0.00000	0.00000	160.21673	0.00000	0.00000	0.00000	0.00000	0.00000	0.00000	37.65273	14.38828	0.00000	0.00000	0.00000	43.93287	590.13184	190.81845	555.72244	511.53448	0.00000	77.39639	0.00000
rs0979	0.00000	13.85080	0.00000	115.66934	35.90342	31.07424	254.88644	0.00000	76.93689	0.00000	91.94895	70.83407	0.00000	0.00000	0.00000	351.19646	52.24296	449.45008	117.88109	18.82636	43.16485	242.24415	205.10577	150.63266	0.00000	0.00000	0.00000	15.01953	0.00000	0.00000	12.89940	0.00000
rs0980	92.30566	69.25400	0.00000	205.63438	0.00000	93.22271	26.83015	0.00000	76.93689	85.92296	0.00000	53.12555	131.08642	135.95521	0.00000	159.63476	870.71608	39.65736	29.47027	0.00000	57.55313	145.34649	13.67372	175.73810	0.00000	0.00000	0.00000	0.00000	0.00000	0.00000	0.00000	0.00000
rs0981	118.67871	69.25400	32.71609	89.96504	17.95171	31.07424	80.49046	0.00000	25.64563	71.60246	680.42223	0.00000	0.00000	0.00000	195.92221	63.85390	0.00000	0.00000	0.00000	0.00000	187.04767	96.89766	259.80064	175.73810	0.00000	0.00000	0.00000	0.00000	0.00000	0.00000	141.89337	91.28669
rs0982	171.42480	221.61279	32.71609	115.66934	89.75855	124.29695	26.83015	12.78478	115.40533	42.96148	128.72853	17.70852	14.56516	74.15739	52.24592	79.81738	104.48593	52.87648	58.94054	37.65273	43.16485	48.44883	95.71602	351.47620	0.00000	0.00000	0.00000	0.00000	0.00000	12.18635	12.89940	289.07451
rs0983	0.00000	0.00000	0.00000	0.00000	0.00000	0.00000	0.00000	0.00000	0.00000	0.00000	0.00000	0.00000	0.00000	0.00000	0.00000	0.00000	0.00000	52.87648	0.00000	0.00000	0.00000	0.00000	0.00000	0.00000	585.77161	158.32806	47.70461	765.99579	424.19932	0.00000	167.69217	0.00000
rs0984	13.18652	0.00000	0.00000	0.00000	0.00000	0.00000	67.07538	102.27825	12.82281	0.00000	0.00000	0.00000	29.13031	0.00000	0.00000	0.00000	17.41432	118.97208	0.00000	0.00000	43.16485	0.00000	0.00000	0.00000	87.86574	129.54114	620.15997	90.11715	361.81707	231.54072	232.18916	0.00000
rs0986	197.79785	69.25400	0.00000	89.96504	161.56539	217.51965	0.00000	0.00000	89.75970	200.48690	147.11832	106.25111	14.56516	86.51695	104.49184	255.41561	17.41432	92.53384	14.73514	56.47909	57.55313	16.14961	27.34744	376.58164	0.00000	0.00000	0.00000	0.00000	0.00000	0.00000	0.00000	76.07224
rs0987	0.00000	443.22557	0.00000	77.11289	35.90342	574.87337	0.00000	0.00000	0.00000	272.08936	183.89790	194.79370	0.00000	24.71913	0.00000	47.89043	0.00000	0.00000	0.00000	0.00000	0.00000	113.04727	13.67372	652.74151	0.00000	0.00000	0.00000	0.00000	0.00000	0.00000	0.00000	0.00000
rs0989	184.61133	41.55240	16.35804	89.96504	35.90342	77.68559	53.66030	0.00000	64.11407	0.00000	110.33874	123.95962	72.82579	98.87652	91.43036	239.45213	104.48593	66.09560	58.94054	0.00000	115.10626	306.84259	150.41090	251.05443	0.00000	0.00000	0.00000	0.00000	0.00000	0.00000	0.00000	45.64334
rs0990	316.47656	124.65719	310.80285	51.40860	107.71026	0.00000	0.00000	0.00000	230.81066	171.84591	91.94895	70.83407	0.00000	111.23608	156.73776	63.85390	17.41432	0.00000	29.47027	94.13182	14.38828	96.89766	0.00000	50.21089	0.00000	0.00000	0.00000	0.00000	0.00000	0.00000	0.00000	182.57337
rs0991	52.74609	13.85080	0.00000	0.00000	35.90342	139.83406	0.00000	0.00000	0.00000	71.60246	220.67748	0.00000	0.00000	469.66345	208.98369	1021.66244	0.00000	0.00000	0.00000	0.00000	0.00000	0.00000	0.00000	0.00000	0.00000	0.00000	0.00000	0.00000	0.00000	0.00000	0.00000	60.85779
rs0992	224.17090	41.55240	65.43218	25.70430	53.85513	124.29695	134.15076	38.35434	38.46844	28.64099	73.55916	106.25111	0.00000	37.07869	195.92221	95.78085	452.77236	92.53384	44.20541	150.61092	0.00000	193.79532	68.36859	0.00000	29.28858	0.00000	0.00000	0.00000	0.00000	0.00000	0.00000	30.42890
rs0993	0.00000	0.00000	0.00000	154.22579	0.00000	31.07424	389.03720	127.84781	64.11407	0.00000	0.00000	123.95962	87.39094	49.43826	143.67628	47.89043	261.21482	132.19120	117.88109	169.43728	172.65939	48.44883	95.71602	25.10544	0.00000	0.00000	0.00000	0.00000	0.00000	0.00000	0.00000	0.00000
rs0994	158.23828	55.40320	65.43218	38.55645	35.90342	46.61135	26.83015	191.77171	51.29126	85.92296	165.50811	106.25111	58.26063	49.43826	52.24592	191.56171	174.14322	79.31472	29.47027	18.82636	86.32969	96.89766	82.04231	326.37076	0.00000	0.00000	31.80308	0.00000	0.00000	12.18635	25.79880	76.07224
rs0995	52.74609	193.91119	0.00000	681.16389	107.71026	357.35372	0.00000	0.00000	25.64563	315.05084	91.94895	0.00000	0.00000	24.71913	0.00000	271.37908	34.82864	0.00000	0.00000	0.00000	0.00000	16.14961	0.00000	50.21089	0.00000	0.00000	0.00000	0.00000	0.00000	0.00000	0.00000	0.00000
rs0996	276.91699	27.70160	245.37067	115.66934	0.00000	201.98254	80.49046	140.63259	115.40533	143.20493	36.77958	53.12555	87.39094	0.00000	0.00000	0.00000	17.41432	26.43824	14.73514	56.47909	0.00000	0.00000	13.67372	0.00000	102.51003	14.39346	15.90154	15.01953	87.33515	12.18635	232.18916	30.42890
rs0998	0.00000	0.00000	0.00000	0.00000	17.95171	155.37118	603.67841	0.00000	38.46844	0.00000	18.38979	88.54259	0.00000	12.35956	0.00000	47.89043	121.90025	79.31472	88.41082	0.00000	71.94141	468.33869	300.82179	200.84354	0.00000	0.00000	0.00000	0.00000	0.00000	0.00000	0.00000	0.00000
rs0999	105.49219	96.95559	229.01263	64.26074	17.95171	31.07424	0.00000	51.13912	153.87377	57.28197	55.16937	35.41704	87.39094	98.87652	65.30740	47.89043	87.07161	26.43824	103.14595	282.39547	14.38828	16.14961	27.34744	125.52721	14.64429	71.96730	0.00000	0.00000	12.47645	134.04989	64.49699	106.50113
rs1000	329.66308	27.70160	147.22240	141.37364	215.42052	155.37118	0.00000	0.00000	51.29126	100.24345	110.33874	53.12555	87.39094	173.03390	78.36888	63.85390	0.00000	92.53384	73.67568	207.09001	43.16485	0.00000	27.34744	0.00000	0.00000	0.00000	0.00000	0.00000	0.00000	0.00000	0.00000	76.07224
rs1001	13.18652	0.00000	0.00000	38.55645	0.00000	0.00000	53.66030	127.84781	64.11407	28.64099	0.00000	17.70852	72.82579	12.35956	13.06148	15.96348	17.41432	251.16328	29.47027	150.61092	86.32969	113.04727	0.00000	50.21089	102.51003	57.57384	15.90154	75.09763	112.28806	207.16801	361.18313	15.21445
rs1002	0.00000	0.00000	0.00000	0.00000	0.00000	0.00000	80.49046	153.41737	0.00000	0.00000	0.00000	0.00000	0.00000	0.00000	0.00000	0.00000	17.41432	26.43824	0.00000	37.65273	0.00000	0.00000	0.00000	0.00000	263.59722	14.39346	190.81845	45.05858	499.05803	60.93177	632.07048	0.00000
rs1003	0.00000	387.82238	0.00000	0.00000	0.00000	372.89084	0.00000	0.00000	0.00000	0.00000	294.23664	35.41704	0.00000	0.00000	0.00000	782.21030	0.00000	0.00000	0.00000	0.00000	0.00000	129.19688	0.00000	602.53063	0.00000	0.00000	0.00000	0.00000	0.00000	0.00000	0.00000	0.00000
rs1004	39.55957	83.10480	0.00000	89.96504	251.32394	186.44542	0.00000	63.92390	0.00000	14.32049	91.94895	106.25111	43.69547	420.22519	13.06148	47.89043	226.38618	39.65736	14.73514	18.82636	57.55313	80.74805	54.69487	477.00341	0.00000	0.00000	0.00000	0.00000	0.00000	0.00000	0.00000	15.21445
rs1005	26.37305	110.80639	98.14827	77.11289	107.71026	62.14847	53.66030	12.78478	256.45629	157.52542	55.16937	212.50221	58.26063	210.11260	91.43036	63.85390	121.90025	39.65736	103.14595	37.65273	71.94141	48.44883	82.04231	0.00000	0.00000	0.00000	0.00000	15.01953	0.00000	0.00000	0.00000	30.42890
rs1006	26.37305	41.55240	49.07413	0.00000	161.56539	77.68559	93.90553	178.98693	89.75970	57.28197	0.00000	88.54259	87.39094	98.87652	39.18444	159.63476	69.65729	145.41032	103.14595	169.43728	129.49454	48.44883	54.69487	100.42177	14.64429	0.00000	0.00000	0.00000	0.00000	121.86354	12.89940	15.21445
rs1007	290.10351	124.65719	16.35804	64.26074	53.85513	124.29695	26.83015	178.98693	76.93689	157.52542	0.00000	194.79370	72.82579	61.79782	117.55332	31.92695	69.65729	26.43824	44.20541	169.43728	0.00000	113.04727	68.36859	0.00000	0.00000	0.00000	0.00000	0.00000	0.00000	0.00000	12.89940	91.28669
rs1008	79.11914	13.85080	163.58045	102.81719	143.61368	15.53712	53.66030	115.06303	64.11407	28.64099	0.00000	53.12555	116.52126	98.87652	52.24592	0.00000	278.62914	145.41032	88.41082	150.61092	100.71798	0.00000	95.71602	25.10544	0.00000	0.00000	0.00000	0.00000	0.00000	0.00000	116.09458	106.50113
rs1009	290.10351	41.55240	392.59308	51.40860	89.75855	46.61135	93.90553	38.35434	153.87377	14.32049	18.38979	35.41704	58.26063	12.35956	130.61480	15.96348	87.07161	105.75296	14.73514	225.91637	0.00000	0.00000	41.02115	0.00000	0.00000	0.00000	15.90154	0.00000	0.00000	0.00000	25.79880	213.00227
rs1010	65.93262	193.91119	130.86436	167.07794	0.00000	31.07424	0.00000	0.00000	64.11407	171.84591	110.33874	35.41704	0.00000	234.83172	195.92221	383.12341	0.00000	0.00000	44.20541	0.00000	0.00000	0.00000	41.02115	100.42177	0.00000	0.00000	0.00000	0.00000	0.00000	0.00000	0.00000	213.00227
rs1011	197.79785	27.70160	49.07413	102.81719	143.61368	295.20525	0.00000	0.00000	25.64563	128.88443	55.16937	141.66814	43.69547	98.87652	208.98369	143.67128	17.41432	132.19120	73.67568	0.00000	43.16485	0.00000	27.34744	175.73810	0.00000	0.00000	0.00000	0.00000	0.00000	0.00000	0.00000	121.71558
rs1012	92.30566	0.00000	261.72872	51.40860	251.32394	31.07424	26.83015	0.00000	51.29126	186.16640	128.72853	35.41704	247.60767	37.07869	640.01254	0.00000	34.82864	0.00000	0.00000	0.00000	14.38828	0.00000	82.04231	0.00000	0.00000	0.00000	0.00000	0.00000	0.00000	0.00000	0.00000	0.00000
rs1013	0.00000	0.00000	0.00000	0.00000	0.00000	0.00000	120.73568	166.20215	128.22814	0.00000	0.00000	123.95962	640.86692	383.14650	13.06148	0.00000	0.00000	13.21912	221.02704	18.82636	28.77656	161.49610	68.36859	0.00000	0.00000	0.00000	0.00000	0.00000	0.00000	0.00000	0.00000	0.00000
rs1014	65.93262	124.65719	0.00000	295.59942	0.00000	279.66813	0.00000	0.00000	115.40533	143.20493	367.79580	177.08518	0.00000	111.23608	130.61480	143.67128	0.00000	26.43824	0.00000	0.00000	0.00000	48.44883	0.00000	276.15987	0.00000	0.00000	0.00000	0.00000	0.00000	0.00000	0.00000	0.00000
rs1015	145.05176	152.35879	114.50631	64.26074	107.71026	93.22271	67.07538	12.78478	128.22814	128.88443	128.72853	177.08518	29.13031	61.79782	208.98369	79.81738	139.31457	79.31472	44.20541	56.47909	14.38828	32.29922	41.02115	0.00000	0.00000	0.00000	0.00000	0.00000	0.00000	0.00000	0.00000	91.28669
rs1016	13.18652	55.40320	81.79022	115.66934	0.00000	31.07424	67.07538	89.49347	89.75970	42.96148	36.77958	123.95962	116.52126	12.35956	26.12296	79.81738	17.41432	132.19120	29.47027	94.13182	57.55313	32.29922	314.49551	50.21089	14.64429	28.78692	0.00000	45.05858	49.90580	24.37271	167.69217	76.07224
rs1017	52.74609	124.65719	32.71609	64.26074	107.71026	46.61135	0.00000	0.00000	0.00000	42.96148	294.23664	53.12555	0.00000	24.71913	52.24592	159.63476	0.00000	0.00000	14.73514	0.00000	0.00000	0.00000	1039.20255	50.21089	0.00000	0.00000	0.00000	0.00000	0.00000	0.00000	0.00000	0.00000
rs1019	224.17090	69.25400	49.07413	141.37364	107.71026	15.53712	0.00000	25.56956	89.75970	71.60246	147.11832	70.83407	0.00000	197.75303	39.18444	47.89043	191.55754	39.65736	29.47027	56.47909	14.38828	64.59844	68.36859	376.58164	14.64429	0.00000	0.00000	0.00000	0.00000	0.00000	12.89940	121.71558
rs1020	171.42480	484.77797	0.00000	51.40860	0.00000	15.53712	0.00000	0.00000	0.00000	71.60246	606.86307	0.00000	0.00000	0.00000	13.06148	159.63476	0.00000	0.00000	0.00000	0.00000	0.00000	0.00000	0.00000	1079.53404	0.00000	0.00000	0.00000	0.00000	0.00000	0.00000	0.00000	0.00000
rs1021	0.00000	41.55240	16.35804	0.00000	520.59959	0.00000	0.00000	0.00000	89.75970	128.88443	0.00000	0.00000	0.00000	0.00000	13.06148	431.01384	330.87211	0.00000	0.00000	658.92276	14.38828	161.49610	27.34744	25.10544	0.00000	0.00000	0.00000	0.00000	0.00000	0.00000	0.00000	0.00000
rs1022	52.74609	124.65719	0.00000	141.37364	71.80684	574.87337	0.00000	0.00000	12.82281	28.64099	128.72853	0.00000	0.00000	86.51695	65.30740	127.70780	69.65729	79.31472	162.08650	112.95819	0.00000	16.14961	0.00000	75.31633	0.00000	0.00000	0.00000	0.00000	0.00000	0.00000	0.00000	289.07451
rs1024	0.00000	0.00000	0.00000	0.00000	0.00000	0.00000	26.83015	0.00000	0.00000	0.00000	0.00000	0.00000	0.00000	0.00000	0.00000	0.00000	0.00000	0.00000	0.00000	0.00000	14.38828	0.00000	0.00000	0.00000	190.37577	503.77109	31.80308	720.93722	286.95837	24.37271	232.18916	0.00000
rs1025	26.37305	83.10480	16.35804	179.93008	71.80684	108.75983	0.00000	0.00000	115.40533	157.52542	73.55916	70.83407	0.00000	135.95521	143.67628	79.81738	87.07161	158.62944	44.20541	395.35365	0.00000	0.00000	13.67372	225.94899	0.00000	0.00000	0.00000	0.00000	0.00000	0.00000	0.00000	60.85779
rs1026	52.74609	0.00000	147.22240	77.11289	71.80684	62.14847	147.56583	51.13912	166.69659	28.64099	36.77958	35.41704	29.13031	0.00000	39.18444	31.92695	34.82864	52.87648	338.90813	244.74274	158.27110	177.64571	109.38974	50.21089	0.00000	0.00000	0.00000	0.00000	0.00000	0.00000	0.00000	30.42890
rs1027	0.00000	41.55240	0.00000	51.40860	53.85513	0.00000	40.24523	51.13912	64.11407	100.24345	0.00000	159.37666	131.08642	123.59564	13.06148	63.85390	87.07161	211.50592	88.41082	301.22183	100.71798	16.14961	82.04231	251.05443	0.00000	43.18038	0.00000	0.00000	0.00000	0.00000	51.59759	121.71558
rs1028	0.00000	152.35879	0.00000	706.86819	17.95171	341.81660	0.00000	51.13912	102.58251	0.00000	18.38979	35.41704	0.00000	0.00000	0.00000	63.85390	0.00000	105.75296	58.94054	0.00000	0.00000	16.14961	150.41090	200.84354	0.00000	57.57384	0.00000	0.00000	0.00000	0.00000	0.00000	0.00000
rs1029	79.11914	152.35879	32.71609	89.96504	71.80684	77.68559	26.83015	0.00000	38.46844	100.24345	55.16937	70.83407	58.26063	148.31477	195.92221	159.63476	191.55754	52.87648	14.73514	112.95819	100.71798	64.59844	27.34744	100.42177	0.00000	0.00000	0.00000	0.00000	0.00000	0.00000	0.00000	152.14448
rs1030	52.74609	124.65719	32.71609	141.37364	125.66197	170.90830	0.00000	0.00000	0.00000	214.80739	662.03244	70.83407	0.00000	0.00000	483.27477	63.85390	0.00000	13.21912	0.00000	0.00000	0.00000	0.00000	0.00000	0.00000	0.00000	0.00000	0.00000	0.00000	0.00000	0.00000	0.00000	45.64334
rs1031	0.00000	0.00000	0.00000	0.00000	0.00000	0.00000	0.00000	12.78478	0.00000	0.00000	0.00000	0.00000	0.00000	0.00000	0.00000	15.96348	0.00000	92.53384	0.00000	0.00000	0.00000	0.00000	0.00000	0.00000	292.88580	187.11497	254.42460	270.35146	723.63414	0.00000	116.09458	0.00000
rs1032	26.37305	110.80639	65.43218	295.59942	71.80684	201.98254	80.49046	0.00000	64.11407	42.96148	73.55916	88.54259	189.34704	123.59564	65.30740	207.52518	156.72889	0.00000	0.00000	0.00000	0.00000	96.89766	54.69487	150.63266	0.00000	0.00000	0.00000	0.00000	0.00000	0.00000	0.00000	0.00000
rs1033	13.18652	235.46359	32.71609	154.22579	53.85513	139.83406	0.00000	0.00000	102.58251	128.88443	73.55916	106.25111	0.00000	61.79782	39.18444	335.23299	52.24296	0.00000	44.20541	0.00000	172.65939	80.74805	123.06346	251.05443	0.00000	0.00000	0.00000	0.00000	0.00000	0.00000	0.00000	0.00000
rs1034	0.00000	249.31439	0.00000	128.52149	394.93762	77.68559	0.00000	0.00000	320.57036	272.08936	55.16937	354.17036	0.00000	111.23608	0.00000	0.00000	69.65729	0.00000	0.00000	0.00000	0.00000	16.14961	0.00000	0.00000	0.00000	0.00000	0.00000	0.00000	0.00000	0.00000	0.00000	91.28669
rs1035	171.42480	27.70160	32.71609	38.55645	71.80684	93.22271	26.83015	25.56956	51.29126	42.96148	220.67748	35.41704	43.69547	61.79782	65.30740	95.78085	17.41432	66.09560	0.00000	94.13182	28.77656	32.29922	27.34744	175.73810	58.57716	86.36076	127.21230	0.00000	37.42935	134.04989	103.19518	45.64334
rs1036	0.00000	0.00000	0.00000	0.00000	0.00000	0.00000	0.00000	0.00000	0.00000	0.00000	0.00000	0.00000	101.95610	0.00000	0.00000	0.00000	0.00000	0.00000	0.00000	0.00000	28.77656	0.00000	0.00000	0.00000	73.22145	374.22995	731.47073	465.60529	187.14676	0.00000	116.09458	0.00000
rs1037	39.55957	55.40320	32.71609	51.40860	0.00000	93.22271	26.83015	242.91084	179.51940	71.60246	73.55916	230.21073	29.13031	12.35956	13.06148	31.92695	365.70075	66.09560	0.00000	18.82636	14.38828	0.00000	27.34744	25.10544	131.79861	28.78692	174.91691	0.00000	49.90580	24.37271	0.00000	0.00000
rs1038	158.23828	27.70160	32.71609	25.70430	17.95171	15.53712	120.73568	383.54343	51.29126	42.96148	0.00000	159.37666	131.08642	0.00000	52.24592	0.00000	121.90025	158.62944	44.20541	75.30546	316.54221	0.00000	41.02115	0.00000	0.00000	0.00000	0.00000	0.00000	0.00000	0.00000	25.79880	0.00000
rs1039	184.61133	138.50799	0.00000	115.66934	17.95171	186.44542	0.00000	0.00000	115.40533	114.56394	91.94895	70.83407	29.13031	74.15739	104.49184	79.81738	34.82864	158.62944	29.47027	150.61092	14.38828	64.59844	13.67372	75.31633	0.00000	0.00000	0.00000	0.00000	0.00000	0.00000	0.00000	228.21671
rs1040	224.17090	152.35879	98.14827	51.40860	89.75855	62.14847	26.83015	0.00000	192.34222	157.52542	91.94895	106.25111	29.13031	148.31477	104.49184	47.89043	87.07161	52.87648	73.67568	75.30546	0.00000	16.14961	41.02115	25.10544	0.00000	0.00000	0.00000	0.00000	0.00000	0.00000	25.79880	76.07224
rs1041	632.95312	69.25400	98.14827	64.26074	53.85513	15.53712	0.00000	0.00000	128.22814	229.12788	128.72853	53.12555	14.56516	49.43826	78.36888	15.96348	191.55754	13.21912	14.73514	56.47909	14.38828	0.00000	27.34744	0.00000	0.00000	0.00000	0.00000	0.00000	0.00000	0.00000	0.00000	91.28669
rs1042	0.00000	55.40320	163.58045	25.70430	35.90342	155.37118	13.41508	0.00000	38.46844	71.60246	0.00000	159.37666	87.39094	308.98911	26.12296	95.78085	52.24296	171.84856	324.17299	131.78455	57.55313	16.14961	41.02115	0.00000	0.00000	0.00000	0.00000	0.00000	0.00000	0.00000	0.00000	45.64334
rs1044	92.30566	124.65719	32.71609	141.37364	125.66197	201.98254	0.00000	0.00000	51.29126	42.96148	349.40601	17.70852	0.00000	61.79782	65.30740	335.23299	0.00000	79.31472	0.00000	37.65273	0.00000	113.04727	13.67372	251.05443	0.00000	0.00000	0.00000	0.00000	0.00000	0.00000	0.00000	121.71558
rs1045	0.00000	0.00000	0.00000	0.00000	0.00000	0.00000	0.00000	140.63259	0.00000	0.00000	0.00000	0.00000	0.00000	0.00000	0.00000	0.00000	0.00000	0.00000	0.00000	0.00000	0.00000	0.00000	0.00000	0.00000	73.22145	172.72152	206.71999	60.07810	311.91127	438.70873	438.57952	0.00000
rs1046	39.55957	0.00000	81.79022	77.11289	53.85513	15.53712	67.07538	102.27825	51.29126	14.32049	55.16937	53.12555	72.82579	98.87652	13.06148	95.78085	52.24296	105.75296	58.94054	75.30546	57.55313	129.19688	41.02115	25.10544	58.57716	57.57384	63.60615	0.00000	49.90580	121.86354	103.19518	136.93003
rs1047	105.49219	96.95559	0.00000	89.96504	53.85513	46.61135	0.00000	0.00000	115.40533	85.92296	165.50811	53.12555	29.13031	61.79782	91.43036	319.26951	121.90025	13.21912	0.00000	18.82636	28.77656	113.04727	13.67372	652.74151	0.00000	0.00000	0.00000	0.00000	24.95290	0.00000	0.00000	60.85779
rs1049	65.93262	180.06039	98.14827	77.11289	35.90342	77.68559	107.32061	12.78478	76.93689	57.28197	128.72853	141.66814	87.39094	148.31477	39.18444	191.56171	69.65729	52.87648	73.67568	18.82636	71.94141	64.59844	68.36859	50.21089	0.00000	0.00000	0.00000	0.00000	0.00000	0.00000	0.00000	91.28669
rs1051	65.93262	124.65719	0.00000	115.66934	179.51710	170.90830	0.00000	0.00000	217.98784	100.24345	73.55916	53.12555	0.00000	222.47216	143.67628	31.92695	34.82864	52.87648	0.00000	207.09001	0.00000	0.00000	0.00000	0.00000	0.00000	0.00000	0.00000	0.00000	0.00000	0.00000	0.00000	258.64561
rs1052	0.00000	0.00000	16.35804	462.67736	0.00000	0.00000	0.00000	0.00000	577.02665	0.00000	0.00000	0.00000	43.69547	0.00000	0.00000	0.00000	0.00000	52.87648	73.67568	0.00000	100.71798	419.88986	54.69487	200.84354	0.00000	0.00000	0.00000	0.00000	0.00000	0.00000	0.00000	15.21445
rs1053	65.93262	110.80639	98.14827	89.96504	89.75855	139.83406	26.83015	89.49347	89.75970	28.64099	36.77958	35.41704	29.13031	12.35956	39.18444	95.78085	121.90025	158.62944	14.73514	56.47909	43.16485	48.44883	27.34744	25.10544	43.93287	28.78692	31.80308	0.00000	224.57611	36.55906	25.79880	45.64334
rs1054	0.00000	0.00000	0.00000	0.00000	0.00000	0.00000	0.00000	0.00000	0.00000	0.00000	0.00000	0.00000	145.65157	0.00000	0.00000	0.00000	0.00000	0.00000	0.00000	18.82636	0.00000	0.00000	0.00000	0.00000	0.00000	388.62341	270.32614	645.83959	461.62868	0.00000	51.59759	0.00000
rs1055	26.37305	0.00000	130.86436	25.70430	35.90342	0.00000	26.83015	0.00000	128.22814	57.28197	55.16937	141.66814	72.82579	37.07869	52.24592	0.00000	52.24296	158.62944	221.02704	244.74274	14.38828	129.19688	13.67372	0.00000	278.24151	0.00000	0.00000	0.00000	0.00000	0.00000	116.09458	76.07224
rs1058	26.37305	484.77797	245.37067	282.74728	215.42052	77.68559	0.00000	0.00000	38.46844	71.60246	0.00000	0.00000	0.00000	0.00000	156.73776	0.00000	0.00000	0.00000	88.41082	0.00000	28.77656	32.29922	13.67372	0.00000	0.00000	0.00000	0.00000	0.00000	0.00000	0.00000	0.00000	243.43116
rs1059	131.86523	41.55240	179.93849	51.40860	53.85513	108.75983	0.00000	0.00000	25.64563	214.80739	36.77958	70.83407	0.00000	49.43826	65.30740	31.92695	69.65729	158.62944	44.20541	282.39547	0.00000	0.00000	246.12692	25.10544	0.00000	0.00000	0.00000	0.00000	0.00000	0.00000	0.00000	197.78782
rs1060	184.61133	41.55240	0.00000	141.37364	179.51710	62.14847	0.00000	0.00000	12.82281	143.20493	36.77958	194.79370	0.00000	12.35956	261.22961	31.92695	0.00000	39.65736	29.47027	18.82636	0.00000	0.00000	0.00000	100.42177	0.00000	0.00000	0.00000	0.00000	0.00000	0.00000	0.00000	578.14901
rs1061	39.55957	41.55240	0.00000	102.81719	17.95171	0.00000	0.00000	0.00000	307.74754	71.60246	183.89790	106.25111	0.00000	111.23608	0.00000	367.15994	330.87211	13.21912	103.14595	0.00000	28.77656	129.19688	0.00000	150.63266	0.00000	0.00000	0.00000	0.00000	0.00000	0.00000	0.00000	30.42890
rs1062	13.18652	96.95559	0.00000	64.26074	233.37223	15.53712	0.00000	0.00000	179.51940	57.28197	882.70992	159.37666	0.00000	0.00000	300.41405	0.00000	17.41432	0.00000	14.73514	0.00000	0.00000	32.29922	68.36859	0.00000	0.00000	0.00000	0.00000	0.00000	0.00000	0.00000	0.00000	45.64334
rs1063	65.93262	69.25400	98.14827	25.70430	161.56539	15.53712	147.56583	0.00000	64.11407	286.40985	0.00000	17.70852	58.26063	24.71913	104.49184	15.96348	69.65729	52.87648	58.94054	225.91637	129.49454	64.59844	82.04231	0.00000	0.00000	0.00000	0.00000	0.00000	0.00000	0.00000	38.69819	167.35892
rs1065	0.00000	41.55240	32.71609	38.55645	53.85513	15.53712	187.81106	102.27825	38.46844	14.32049	0.00000	70.83407	160.21673	61.79782	91.43036	31.92695	121.90025	264.38240	44.20541	225.91637	28.77656	16.14961	136.73718	25.10544	14.64429	14.39346	0.00000	15.01953	49.90580	12.18635	12.89940	60.85779
rs1066	52.74609	55.40320	0.00000	102.81719	71.80684	46.61135	26.83015	0.00000	166.69659	28.64099	128.72853	159.37666	101.95610	86.51695	143.67628	95.78085	400.52940	13.21912	14.73514	0.00000	129.49454	32.29922	41.02115	25.10544	0.00000	28.78692	0.00000	0.00000	0.00000	0.00000	38.69819	60.85779
rs1067	0.00000	207.76199	49.07413	12.85215	17.95171	46.61135	26.83015	255.69562	0.00000	42.96148	0.00000	35.41704	364.12893	24.71913	52.24592	63.85390	0.00000	0.00000	58.94054	0.00000	100.71798	113.04727	150.41090	0.00000	29.28858	0.00000	0.00000	0.00000	0.00000	0.00000	116.09458	167.35892
rs1068	0.00000	290.86678	0.00000	231.33868	17.95171	295.20525	0.00000	0.00000	115.40533	57.28197	18.38979	425.00443	0.00000	12.35956	0.00000	95.78085	121.90025	0.00000	14.73514	0.00000	158.27110	64.59844	68.36859	100.42177	0.00000	0.00000	0.00000	0.00000	0.00000	0.00000	0.00000	0.00000
rs1070	0.00000	0.00000	0.00000	0.00000	0.00000	0.00000	228.05629	12.78478	0.00000	0.00000	0.00000	0.00000	116.52126	86.51695	0.00000	0.00000	505.01532	26.43824	88.41082	395.35365	129.49454	64.59844	13.67372	753.16329	0.00000	0.00000	0.00000	0.00000	0.00000	0.00000	0.00000	0.00000
rs1072	13.18652	55.40320	0.00000	167.07794	89.75855	139.83406	0.00000	0.00000	89.75970	57.28197	0.00000	318.75332	0.00000	333.70824	0.00000	399.08689	156.72889	66.09560	0.00000	0.00000	0.00000	0.00000	0.00000	175.73810	14.64429	0.00000	0.00000	0.00000	0.00000	0.00000	0.00000	0.00000
rs1073	0.00000	13.85080	0.00000	0.00000	17.95171	31.07424	0.00000	0.00000	0.00000	0.00000	55.16937	0.00000	0.00000	0.00000	13.06148	47.89043	261.21482	277.60152	29.47027	263.56910	460.42503	355.29142	218.77948	0.00000	0.00000	0.00000	0.00000	0.00000	0.00000	0.00000	0.00000	15.21445
rs1074	26.37305	124.65719	16.35804	102.81719	71.80684	264.13101	0.00000	0.00000	76.93689	57.28197	55.16937	53.12555	0.00000	49.43826	78.36888	111.74433	69.65729	118.97208	44.20541	244.74274	43.16485	96.89766	123.06346	0.00000	0.00000	0.00000	0.00000	0.00000	0.00000	0.00000	0.00000	197.78782
rs1075	65.93262	27.70160	32.71609	231.33868	71.80684	108.75983	67.07538	0.00000	89.75970	28.64099	0.00000	177.08518	145.65157	185.39347	65.30740	223.48866	0.00000	39.65736	58.94054	0.00000	0.00000	0.00000	95.71602	0.00000	0.00000	0.00000	0.00000	0.00000	0.00000	0.00000	0.00000	213.00227
rs1076	224.17090	180.06039	49.07413	359.86017	89.75855	15.53712	0.00000	0.00000	12.82281	114.56394	91.94895	53.12555	0.00000	12.35956	156.73776	239.45213	0.00000	39.65736	0.00000	0.00000	0.00000	48.44883	54.69487	150.63266	0.00000	0.00000	0.00000	0.00000	0.00000	0.00000	0.00000	91.28669
rs1077	0.00000	484.77797	0.00000	77.11289	215.42052	31.07424	0.00000	0.00000	12.82281	85.92296	422.96517	70.83407	0.00000	0.00000	0.00000	542.75817	0.00000	0.00000	0.00000	0.00000	0.00000	48.44883	0.00000	200.84354	0.00000	0.00000	0.00000	0.00000	0.00000	0.00000	0.00000	0.00000
rs1078	224.17090	13.85080	81.79022	38.55645	35.90342	155.37118	120.73568	0.00000	38.46844	42.96148	73.55916	123.95962	43.69547	37.07869	39.18444	207.52518	208.97186	0.00000	14.73514	0.00000	115.10626	226.09454	95.71602	125.52721	0.00000	0.00000	0.00000	0.00000	0.00000	0.00000	0.00000	15.21445
rs1079	356.03613	0.00000	163.58045	179.93008	35.90342	46.61135	0.00000	0.00000	89.75970	28.64099	349.40601	17.70852	0.00000	0.00000	104.49184	0.00000	0.00000	0.00000	0.00000	75.30546	0.00000	258.39376	0.00000	401.68709	0.00000	0.00000	0.00000	0.00000	0.00000	0.00000	0.00000	76.07224
rs1080	13.18652	110.80639	0.00000	89.96504	53.85513	108.75983	107.32061	63.92390	38.46844	28.64099	275.84685	123.95962	0.00000	74.15739	13.06148	47.89043	139.31457	79.31472	58.94054	18.82636	86.32969	177.64571	41.02115	326.37076	0.00000	0.00000	0.00000	0.00000	0.00000	0.00000	0.00000	91.28669
rs1081	13.18652	152.35879	0.00000	154.22579	0.00000	201.98254	0.00000	0.00000	217.98784	171.84591	91.94895	70.83407	0.00000	111.23608	13.06148	287.34256	34.82864	0.00000	44.20541	0.00000	0.00000	48.44883	54.69487	376.58164	0.00000	0.00000	0.00000	0.00000	0.00000	0.00000	0.00000	60.85779
rs1082	145.05176	13.85080	81.79022	89.96504	17.95171	124.29695	13.41508	25.56956	128.22814	100.24345	73.55916	53.12555	87.39094	49.43826	26.12296	31.92695	156.72889	145.41032	29.47027	18.82636	57.55313	16.14961	54.69487	200.84354	29.28858	14.39346	0.00000	0.00000	24.95290	0.00000	103.19518	91.28669
rs1083	158.23828	41.55240	32.71609	89.96504	0.00000	15.53712	0.00000	0.00000	166.69659	14.32049	73.55916	70.83407	14.56516	49.43826	26.12296	446.97732	104.48593	52.87648	14.73514	0.00000	115.10626	258.39376	27.34744	301.26531	0.00000	0.00000	0.00000	0.00000	0.00000	0.00000	0.00000	30.42890
rs1084	52.74609	152.35879	16.35804	115.66934	53.85513	357.35372	40.24523	0.00000	89.75970	0.00000	202.28769	70.83407	0.00000	12.35956	326.53701	446.97732	34.82864	0.00000	0.00000	0.00000	14.38828	0.00000	0.00000	0.00000	0.00000	0.00000	0.00000	0.00000	0.00000	0.00000	0.00000	0.00000
rs1085	13.18652	124.65719	0.00000	115.66934	0.00000	46.61135	80.49046	600.88471	0.00000	0.00000	0.00000	0.00000	0.00000	0.00000	0.00000	63.85390	52.24296	0.00000	14.73514	0.00000	143.88282	80.74805	68.36859	677.84696	0.00000	0.00000	0.00000	0.00000	0.00000	0.00000	25.79880	0.00000
rs1086	0.00000	152.35879	114.50631	218.48653	53.85513	77.68559	0.00000	0.00000	166.69659	143.20493	18.38979	247.91925	0.00000	86.51695	26.12296	111.74433	191.55754	0.00000	14.73514	0.00000	0.00000	209.94493	0.00000	251.05443	0.00000	0.00000	0.00000	0.00000	0.00000	0.00000	0.00000	0.00000
rs1087	105.49219	27.70160	16.35804	102.81719	35.90342	77.68559	13.41508	0.00000	89.75970	128.88443	275.84685	17.70852	87.39094	61.79782	0.00000	335.23299	174.14322	66.09560	58.94054	37.65273	100.71798	64.59844	13.67372	75.31633	0.00000	0.00000	0.00000	0.00000	0.00000	0.00000	0.00000	76.07224
rs1088	0.00000	124.65719	0.00000	128.52149	125.66197	108.75983	0.00000	0.00000	192.34222	100.24345	147.11832	159.37666	0.00000	284.26998	182.86073	95.78085	0.00000	52.87648	0.00000	75.30546	0.00000	0.00000	0.00000	75.31633	0.00000	0.00000	0.00000	0.00000	0.00000	0.00000	0.00000	91.28669
rs1090	145.05176	41.55240	98.14827	89.96504	35.90342	62.14847	67.07538	51.13912	76.93689	100.24345	73.55916	53.12555	29.13031	37.07869	26.12296	63.85390	139.31457	79.31472	0.00000	18.82636	86.32969	16.14961	136.73718	602.53063	0.00000	0.00000	0.00000	0.00000	0.00000	0.00000	0.00000	30.42890
rs1091	0.00000	0.00000	98.14827	0.00000	143.61368	201.98254	0.00000	0.00000	0.00000	42.96148	147.11832	0.00000	0.00000	37.07869	39.18444	271.37908	87.07161	0.00000	279.96758	320.04820	43.16485	161.49610	41.02115	0.00000	0.00000	0.00000	0.00000	0.00000	0.00000	0.00000	0.00000	197.78782
rs1092	0.00000	69.25400	0.00000	25.70430	35.90342	0.00000	308.54674	0.00000	0.00000	0.00000	0.00000	177.08518	0.00000	148.31477	195.92221	0.00000	34.82864	502.32657	0.00000	94.13182	71.94141	0.00000	164.08461	0.00000	0.00000	0.00000	0.00000	0.00000	0.00000	0.00000	0.00000	0.00000
rs1093	290.10351	152.35879	245.37067	102.81719	89.75855	170.90830	0.00000	0.00000	115.40533	42.96148	91.94895	70.83407	0.00000	49.43826	248.16813	31.92695	0.00000	0.00000	0.00000	0.00000	0.00000	0.00000	13.67372	25.10544	0.00000	0.00000	0.00000	0.00000	0.00000	0.00000	0.00000	167.35892
rs1095	237.35742	0.00000	0.00000	12.85215	17.95171	31.07424	1046.37592	0.00000	51.29126	114.56394	0.00000	0.00000	116.52126	0.00000	0.00000	0.00000	0.00000	0.00000	0.00000	0.00000	0.00000	0.00000	0.00000	0.00000	0.00000	0.00000	0.00000	0.00000	0.00000	0.00000	0.00000	152.14448
rs1096	105.49219	55.40320	130.86436	179.93008	161.56539	155.37118	0.00000	0.00000	102.58251	71.60246	128.72853	212.50221	0.00000	98.87652	182.86073	31.92695	0.00000	13.21912	14.73514	18.82636	0.00000	0.00000	0.00000	125.52721	0.00000	0.00000	0.00000	0.00000	0.00000	0.00000	0.00000	197.78782
rs1097	26.37305	110.80639	0.00000	179.93008	17.95171	201.98254	0.00000	0.00000	38.46844	28.64099	147.11832	70.83407	0.00000	12.35956	300.41405	399.08689	52.24296	0.00000	0.00000	0.00000	57.55313	16.14961	27.34744	376.58164	0.00000	0.00000	0.00000	0.00000	0.00000	0.00000	0.00000	15.21445
rs1099	118.67871	207.76199	65.43218	154.22579	71.80684	31.07424	67.07538	12.78478	0.00000	229.12788	0.00000	17.70852	29.13031	37.07869	143.67628	31.92695	104.48593	39.65736	44.20541	0.00000	57.55313	80.74805	177.75833	50.21089	0.00000	0.00000	0.00000	0.00000	0.00000	0.00000	0.00000	106.50113
rs1101	0.00000	0.00000	0.00000	0.00000	0.00000	0.00000	80.49046	115.06303	89.75970	28.64099	55.16937	53.12555	0.00000	12.35956	0.00000	95.78085	121.90025	105.75296	88.41082	188.26364	158.27110	161.49610	27.34744	175.73810	29.28858	86.36076	31.80308	0.00000	37.42935	121.86354	51.59759	60.85779
rs1102	0.00000	41.55240	16.35804	64.26074	35.90342	0.00000	13.41508	294.04996	64.11407	0.00000	0.00000	35.41704	203.91220	61.79782	0.00000	0.00000	52.24296	118.97208	103.14595	320.04820	129.49454	0.00000	82.04231	0.00000	0.00000	0.00000	0.00000	0.00000	0.00000	0.00000	64.49699	182.57337
rs1103	0.00000	124.65719	114.50631	0.00000	0.00000	0.00000	13.41508	268.48040	12.82281	42.96148	0.00000	53.12555	364.12893	24.71913	39.18444	95.78085	17.41432	13.21912	117.88109	37.65273	86.32969	113.04727	205.10577	0.00000	0.00000	0.00000	0.00000	0.00000	0.00000	0.00000	0.00000	121.71558
rs1104	79.11914	27.70160	81.79022	141.37364	35.90342	31.07424	13.41508	38.35434	51.29126	42.96148	73.55916	70.83407	29.13031	98.87652	222.04517	175.59823	121.90025	13.21912	0.00000	18.82636	43.16485	258.39376	54.69487	175.73810	0.00000	14.39346	31.80308	0.00000	12.47645	0.00000	0.00000	15.21445
rs1105	118.67871	193.91119	81.79022	77.11289	107.71026	124.29695	0.00000	0.00000	89.75970	128.88443	0.00000	106.25111	14.56516	160.67434	104.49184	47.89043	104.48593	66.09560	0.00000	18.82636	14.38828	0.00000	0.00000	0.00000	0.00000	0.00000	0.00000	0.00000	49.90580	0.00000	0.00000	243.43116
rs1106	131.86523	55.40320	49.07413	38.55645	35.90342	0.00000	13.41508	12.78478	76.93689	143.20493	55.16937	70.83407	0.00000	61.79782	39.18444	15.96348	52.24296	79.31472	29.47027	207.09001	14.38828	16.14961	68.36859	0.00000	102.51003	43.18038	15.90154	0.00000	74.85870	219.35437	64.49699	45.64334
rs1108	26.37305	166.20959	0.00000	51.40860	17.95171	372.89084	40.24523	25.56956	89.75970	57.28197	147.11832	159.37666	14.56516	24.71913	156.73776	31.92695	69.65729	92.53384	14.73514	18.82636	43.16485	80.74805	109.38974	125.52721	0.00000	0.00000	0.00000	0.00000	0.00000	0.00000	12.89940	0.00000
rs1109	0.00000	166.20959	0.00000	115.66934	0.00000	0.00000	214.64121	0.00000	38.46844	57.28197	239.06727	0.00000	0.00000	37.07869	0.00000	143.67128	243.80050	0.00000	0.00000	0.00000	43.16485	339.14181	41.02115	451.89797	0.00000	0.00000	0.00000	0.00000	0.00000	0.00000	0.00000	0.00000
rs1110	158.23828	0.00000	0.00000	0.00000	143.61368	62.14847	53.66030	153.41737	51.29126	28.64099	0.00000	0.00000	72.82579	0.00000	13.06148	223.48866	69.65729	92.53384	58.94054	583.61730	86.32969	16.14961	54.69487	0.00000	0.00000	0.00000	0.00000	0.00000	0.00000	0.00000	0.00000	60.85779
rs1111	79.11914	41.55240	0.00000	77.11289	0.00000	170.90830	228.05629	0.00000	115.40533	14.32049	165.50811	177.08518	29.13031	49.43826	182.86073	63.85390	69.65729	26.43824	44.20541	18.82636	43.16485	32.29922	136.73718	125.52721	0.00000	0.00000	0.00000	0.00000	0.00000	0.00000	12.89940	0.00000
rs1112	92.30566	83.10480	32.71609	115.66934	89.75855	108.75983	0.00000	0.00000	115.40533	71.60246	349.40601	70.83407	0.00000	24.71913	26.12296	159.63476	191.55754	39.65736	14.73514	0.00000	86.32969	16.14961	27.34744	301.26531	0.00000	0.00000	0.00000	0.00000	0.00000	0.00000	0.00000	60.85779
rs1113	39.55957	0.00000	32.71609	115.66934	53.85513	0.00000	80.49046	12.78478	230.81066	57.28197	0.00000	35.41704	0.00000	12.35956	13.06148	15.96348	52.24296	66.09560	147.35136	188.26364	0.00000	113.04727	68.36859	0.00000	87.86574	0.00000	0.00000	0.00000	0.00000	268.09978	25.79880	76.07224
rs1114	26.37305	13.85080	0.00000	77.11289	0.00000	93.22271	120.73568	38.35434	115.40533	28.64099	55.16937	123.95962	43.69547	135.95521	65.30740	95.78085	69.65729	132.19120	73.67568	18.82636	28.77656	48.44883	41.02115	125.52721	0.00000	0.00000	15.90154	0.00000	62.38225	48.74541	116.09458	15.21445
rs1115	65.93262	41.55240	343.51894	218.48653	35.90342	31.07424	13.41508	0.00000	0.00000	85.92296	18.38979	283.33628	43.69547	123.59564	169.79925	31.92695	17.41432	0.00000	103.14595	150.61092	14.38828	0.00000	13.67372	0.00000	0.00000	0.00000	0.00000	0.00000	0.00000	0.00000	12.89940	76.07224
rs1116	0.00000	55.40320	0.00000	64.26074	0.00000	248.59389	13.41508	0.00000	0.00000	0.00000	147.11832	70.83407	0.00000	0.00000	0.00000	446.97732	17.41432	0.00000	14.73514	0.00000	316.54221	371.44103	54.69487	225.94899	0.00000	0.00000	0.00000	0.00000	0.00000	0.00000	0.00000	0.00000
rs1119	210.98437	27.70160	65.43218	64.26074	17.95171	155.37118	0.00000	0.00000	12.82281	42.96148	0.00000	53.12555	43.69547	160.67434	143.67628	15.96348	69.65729	105.75296	44.20541	75.30546	43.16485	48.44883	82.04231	50.21089	0.00000	0.00000	0.00000	0.00000	0.00000	0.00000	77.39639	197.78782
rs1120	184.61133	83.10480	0.00000	12.85215	107.71026	217.51965	0.00000	0.00000	38.46844	0.00000	496.52433	0.00000	0.00000	0.00000	13.06148	462.94079	0.00000	52.87648	0.00000	0.00000	0.00000	0.00000	0.00000	502.10886	0.00000	0.00000	0.00000	0.00000	0.00000	0.00000	0.00000	0.00000
rs1121	210.98437	83.10480	114.50631	12.85215	17.95171	15.53712	0.00000	0.00000	51.29126	28.64099	110.33874	123.95962	145.65157	49.43826	26.12296	31.92695	226.38618	0.00000	0.00000	37.65273	57.55313	177.64571	68.36859	401.68709	0.00000	0.00000	0.00000	0.00000	0.00000	0.00000	0.00000	60.85779
rs1122	145.05176	55.40320	114.50631	77.11289	35.90342	46.61135	13.41508	0.00000	12.82281	71.60246	294.23664	17.70852	14.56516	49.43826	52.24592	95.78085	104.48593	13.21912	88.41082	94.13182	86.32969	113.04727	68.36859	200.84354	0.00000	0.00000	0.00000	0.00000	0.00000	0.00000	0.00000	121.71558
rs1123	65.93262	27.70160	49.07413	38.55645	35.90342	0.00000	93.90553	127.84781	128.22814	14.32049	0.00000	123.95962	14.56516	86.51695	78.36888	111.74433	69.65729	26.43824	58.94054	56.47909	57.55313	48.44883	41.02115	75.31633	0.00000	43.18038	63.60615	0.00000	37.42935	60.93177	141.89337	15.21445
rs1124	369.22265	13.85080	114.50631	64.26074	17.95171	139.83406	147.56583	51.13912	0.00000	85.92296	128.72853	53.12555	101.95610	0.00000	52.24592	63.85390	34.82864	26.43824	14.73514	56.47909	14.38828	48.44883	54.69487	125.52721	0.00000	0.00000	0.00000	0.00000	0.00000	0.00000	0.00000	76.07224
rs1125	13.18652	152.35879	0.00000	115.66934	0.00000	108.75983	0.00000	0.00000	192.34222	57.28197	239.06727	0.00000	14.56516	111.23608	104.49184	159.63476	191.55754	13.21912	0.00000	0.00000	28.77656	32.29922	54.69487	276.15987	0.00000	14.39346	0.00000	0.00000	0.00000	0.00000	12.89940	30.42890
rs1126	0.00000	0.00000	0.00000	0.00000	0.00000	0.00000	0.00000	0.00000	0.00000	0.00000	0.00000	0.00000	0.00000	0.00000	0.00000	0.00000	0.00000	0.00000	0.00000	0.00000	0.00000	0.00000	0.00000	0.00000	292.88580	0.00000	429.34152	195.25383	536.48738	231.54072	0.00000	0.00000
rs1127	79.11914	138.50799	16.35804	89.96504	0.00000	0.00000	0.00000	63.92390	128.22814	0.00000	73.55916	0.00000	0.00000	0.00000	0.00000	0.00000	0.00000	171.84856	0.00000	131.78455	115.10626	129.19688	0.00000	100.42177	58.57716	0.00000	0.00000	0.00000	62.38225	85.30448	167.69217	152.14448
rs1128	118.67871	0.00000	179.93849	89.96504	17.95171	15.53712	120.73568	242.91084	64.11407	85.92296	18.38979	88.54259	72.82579	49.43826	0.00000	47.89043	139.31457	79.31472	14.73514	18.82636	43.16485	113.04727	27.34744	125.52721	0.00000	0.00000	0.00000	0.00000	12.47645	12.18635	0.00000	15.21445
rs1129	0.00000	152.35879	0.00000	38.55645	0.00000	15.53712	201.22614	332.40431	102.58251	28.64099	128.72853	53.12555	72.82579	37.07869	26.12296	95.78085	139.31457	0.00000	29.47027	0.00000	28.77656	129.19688	13.67372	125.52721	0.00000	0.00000	0.00000	0.00000	0.00000	0.00000	0.00000	60.85779
rs1130	79.11914	83.10480	0.00000	102.81719	17.95171	170.90830	0.00000	0.00000	38.46844	28.64099	294.23664	70.83407	0.00000	12.35956	326.53701	351.19646	0.00000	0.00000	0.00000	0.00000	14.38828	16.14961	0.00000	376.58164	0.00000	0.00000	0.00000	0.00000	0.00000	0.00000	0.00000	0.00000
rs1131	52.74609	152.35879	32.71609	25.70430	341.08249	0.00000	0.00000	12.78478	64.11407	100.24345	36.77958	53.12555	131.08642	197.75303	130.61480	63.85390	0.00000	13.21912	29.47027	207.09001	0.00000	0.00000	0.00000	25.10544	14.64429	0.00000	0.00000	0.00000	0.00000	12.18635	38.69819	106.50113
rs1132	184.61133	96.95559	16.35804	38.55645	71.80684	77.68559	0.00000	0.00000	102.58251	57.28197	239.06727	53.12555	14.56516	123.59564	104.49184	111.74433	156.72889	26.43824	14.73514	0.00000	28.77656	32.29922	41.02115	200.84354	0.00000	0.00000	0.00000	0.00000	0.00000	0.00000	0.00000	106.50113
rs1133	0.00000	0.00000	0.00000	0.00000	0.00000	0.00000	134.15076	76.70869	0.00000	0.00000	0.00000	0.00000	131.08642	49.43826	0.00000	31.92695	156.72889	118.97208	44.20541	56.47909	129.49454	113.04727	546.94871	200.84354	0.00000	0.00000	0.00000	0.00000	0.00000	0.00000	25.79880	0.00000
rs1134	52.74609	69.25400	0.00000	115.66934	107.71026	93.22271	26.83015	0.00000	89.75970	114.56394	55.16937	17.70852	14.56516	111.23608	0.00000	159.63476	348.28643	66.09560	14.73514	18.82636	71.94141	32.29922	164.08461	25.10544	0.00000	0.00000	0.00000	0.00000	0.00000	0.00000	0.00000	45.64334
rs1135	276.91699	69.25400	114.50631	89.96504	35.90342	62.14847	0.00000	0.00000	76.93689	28.64099	220.67748	88.54259	87.39094	61.79782	143.67628	143.67128	34.82864	0.00000	0.00000	0.00000	0.00000	16.14961	13.67372	75.31633	0.00000	0.00000	0.00000	0.00000	0.00000	0.00000	0.00000	182.57337
rs1136	580.20703	0.00000	16.35804	25.70430	17.95171	0.00000	40.24523	0.00000	0.00000	0.00000	36.77958	0.00000	131.08642	12.35956	26.12296	159.63476	52.24296	39.65736	73.67568	0.00000	230.21251	193.79532	68.36859	0.00000	0.00000	0.00000	0.00000	0.00000	0.00000	0.00000	0.00000	30.42890
rs1137	158.23828	166.20959	163.58045	12.85215	0.00000	0.00000	0.00000	0.00000	192.34222	186.16640	0.00000	0.00000	0.00000	222.47216	169.79925	0.00000	296.04347	0.00000	147.35136	0.00000	0.00000	0.00000	0.00000	0.00000	0.00000	0.00000	0.00000	0.00000	0.00000	0.00000	0.00000	0.00000
rs1138	26.37305	221.61279	16.35804	51.40860	143.61368	0.00000	0.00000	0.00000	25.64563	100.24345	110.33874	460.42146	0.00000	0.00000	0.00000	319.26951	0.00000	0.00000	0.00000	0.00000	0.00000	16.14961	27.34744	326.37076	0.00000	0.00000	0.00000	0.00000	0.00000	0.00000	0.00000	197.78782
rs1139	92.30566	180.06039	0.00000	257.04298	71.80684	279.66813	0.00000	0.00000	25.64563	114.56394	349.40601	35.41704	0.00000	0.00000	52.24592	303.30604	0.00000	0.00000	0.00000	0.00000	0.00000	64.59844	0.00000	0.00000	0.00000	0.00000	0.00000	0.00000	0.00000	0.00000	0.00000	15.21445
rs1140	52.74609	138.50799	32.71609	128.52149	53.85513	93.22271	0.00000	0.00000	0.00000	100.24345	514.91412	70.83407	0.00000	135.95521	339.59849	127.70780	0.00000	0.00000	0.00000	0.00000	0.00000	32.29922	0.00000	0.00000	0.00000	0.00000	0.00000	0.00000	0.00000	0.00000	0.00000	0.00000
rs1141	92.30566	27.70160	98.14827	89.96504	125.66197	139.83406	40.24523	0.00000	0.00000	28.64099	55.16937	53.12555	0.00000	86.51695	182.86073	175.59823	52.24296	13.21912	29.47027	37.65273	57.55313	16.14961	54.69487	50.21089	0.00000	0.00000	0.00000	0.00000	0.00000	0.00000	0.00000	304.28895
rs1142	13.18652	55.40320	32.71609	12.85215	35.90342	62.14847	93.90553	217.34128	64.11407	85.92296	0.00000	106.25111	131.08642	37.07869	39.18444	0.00000	87.07161	118.97208	73.67568	150.61092	86.32969	48.44883	123.06346	100.42177	0.00000	0.00000	0.00000	0.00000	0.00000	0.00000	0.00000	15.21445
rs1143	39.55957	13.85080	0.00000	115.66934	574.45472	155.37118	0.00000	0.00000	0.00000	14.32049	422.96517	283.33628	0.00000	0.00000	0.00000	191.56171	0.00000	0.00000	0.00000	0.00000	43.16485	32.29922	68.36859	75.31633	0.00000	0.00000	0.00000	0.00000	0.00000	0.00000	0.00000	0.00000
rs1145	184.61133	69.25400	163.58045	51.40860	53.85513	77.68559	67.07538	0.00000	217.98784	128.88443	18.38979	159.37666	29.13031	86.51695	52.24592	47.89043	156.72889	13.21912	73.67568	18.82636	14.38828	0.00000	41.02115	0.00000	14.64429	0.00000	0.00000	0.00000	0.00000	0.00000	0.00000	15.21445
rs1146	13.18652	41.55240	0.00000	38.55645	35.90342	186.44542	0.00000	0.00000	0.00000	14.32049	55.16937	17.70852	0.00000	49.43826	0.00000	191.56171	52.24296	171.84856	14.73514	37.65273	0.00000	0.00000	41.02115	1154.85037	0.00000	0.00000	0.00000	0.00000	0.00000	0.00000	0.00000	136.93003
rs1147	13.18652	27.70160	343.51894	25.70430	107.71026	46.61135	147.56583	0.00000	25.64563	14.32049	0.00000	35.41704	14.56516	37.07869	26.12296	15.96348	156.72889	92.53384	29.47027	207.09001	230.21251	48.44883	109.38974	0.00000	0.00000	0.00000	0.00000	0.00000	0.00000	0.00000	0.00000	76.07224
rs1148	210.98437	27.70160	98.14827	89.96504	71.80684	46.61135	0.00000	0.00000	76.93689	157.52542	128.72853	53.12555	101.95610	49.43826	52.24592	63.85390	52.24296	26.43824	14.73514	18.82636	0.00000	80.74805	109.38974	75.31633	0.00000	0.00000	0.00000	0.00000	0.00000	0.00000	0.00000	182.57337
rs1149	0.00000	96.95559	16.35804	269.89513	35.90342	62.14847	0.00000	0.00000	76.93689	0.00000	55.16937	70.83407	0.00000	135.95521	13.06148	574.68512	0.00000	0.00000	0.00000	0.00000	14.38828	161.49610	13.67372	276.15987	0.00000	0.00000	0.00000	0.00000	0.00000	0.00000	0.00000	0.00000
rs1150	39.55957	13.85080	147.22240	89.96504	35.90342	15.53712	134.15076	12.78478	38.46844	28.64099	18.38979	70.83407	349.56377	37.07869	65.30740	0.00000	121.90025	79.31472	0.00000	112.95819	28.77656	32.29922	13.67372	50.21089	0.00000	0.00000	0.00000	0.00000	0.00000	0.00000	51.59759	197.78782
rs1151	0.00000	0.00000	0.00000	0.00000	0.00000	0.00000	13.41508	178.98693	0.00000	0.00000	0.00000	53.12555	0.00000	0.00000	0.00000	0.00000	34.82864	396.57360	14.73514	0.00000	143.88282	419.88986	218.77948	100.42177	14.64429	0.00000	0.00000	0.00000	0.00000	0.00000	128.99398	0.00000
rs1152	0.00000	0.00000	687.03789	0.00000	0.00000	15.53712	13.41508	12.78478	0.00000	0.00000	0.00000	0.00000	0.00000	0.00000	0.00000	0.00000	0.00000	0.00000	0.00000	0.00000	0.00000	0.00000	0.00000	0.00000	278.24151	172.72152	254.42460	15.01953	37.42935	255.91343	12.89940	0.00000
rs1154	0.00000	166.20959	0.00000	0.00000	53.85513	0.00000	107.32061	0.00000	0.00000	114.56394	18.38979	0.00000	509.78050	0.00000	91.43036	63.85390	0.00000	0.00000	206.29190	0.00000	57.55313	64.59844	109.38974	0.00000	0.00000	0.00000	0.00000	0.00000	0.00000	0.00000	0.00000	152.14448
rs1156	0.00000	0.00000	343.51894	0.00000	0.00000	0.00000	0.00000	0.00000	0.00000	0.00000	0.00000	0.00000	0.00000	296.62955	0.00000	0.00000	0.00000	0.00000	338.90813	451.83275	0.00000	0.00000	0.00000	0.00000	0.00000	359.83649	0.00000	0.00000	0.00000	0.00000	0.00000	0.00000
rs1157	65.93262	41.55240	49.07413	89.96504	0.00000	77.68559	0.00000	0.00000	51.29126	100.24345	110.33874	53.12555	0.00000	49.43826	13.06148	127.70780	34.82864	39.65736	44.20541	18.82636	14.38828	226.09454	27.34744	753.16329	14.64429	0.00000	15.90154	0.00000	0.00000	12.18635	12.89940	15.21445
rs1158	567.02051	41.55240	212.65458	38.55645	17.95171	217.51965	0.00000	0.00000	102.58251	71.60246	239.06727	0.00000	0.00000	0.00000	39.18444	63.85390	0.00000	0.00000	29.47027	0.00000	0.00000	16.14961	13.67372	50.21089	0.00000	0.00000	0.00000	0.00000	0.00000	0.00000	0.00000	15.21445
rs1159	118.67871	0.00000	0.00000	0.00000	0.00000	0.00000	0.00000	0.00000	153.87377	0.00000	0.00000	177.08518	0.00000	0.00000	300.41405	431.01384	0.00000	0.00000	0.00000	0.00000	0.00000	0.00000	355.51666	0.00000	0.00000	0.00000	0.00000	0.00000	0.00000	0.00000	0.00000	152.14448
rs1160	224.17090	27.70160	32.71609	25.70430	197.46881	326.27948	0.00000	0.00000	0.00000	114.56394	18.38979	177.08518	0.00000	74.15739	182.86073	63.85390	52.24296	0.00000	29.47027	169.43728	0.00000	0.00000	0.00000	25.10544	0.00000	0.00000	0.00000	0.00000	0.00000	0.00000	0.00000	45.64334
rs1161	13.18652	180.06039	65.43218	77.11289	35.90342	77.68559	53.66030	0.00000	51.29126	128.88443	128.72853	53.12555	14.56516	160.67434	13.06148	159.63476	87.07161	52.87648	29.47027	18.82636	57.55313	16.14961	68.36859	200.84354	0.00000	0.00000	0.00000	0.00000	0.00000	0.00000	0.00000	45.64334
rs1162	0.00000	0.00000	0.00000	0.00000	0.00000	0.00000	0.00000	12.78478	0.00000	0.00000	0.00000	0.00000	0.00000	0.00000	0.00000	0.00000	0.00000	0.00000	0.00000	0.00000	0.00000	0.00000	0.00000	0.00000	73.22145	287.86919	524.75074	180.23430	199.62321	146.23624	206.39036	0.00000
rs1163	0.00000	0.00000	0.00000	0.00000	0.00000	0.00000	40.24523	38.35434	0.00000	0.00000	0.00000	0.00000	0.00000	0.00000	0.00000	0.00000	0.00000	66.09560	0.00000	0.00000	0.00000	0.00000	0.00000	0.00000	292.88580	331.04957	127.21230	300.39051	274.48192	85.30448	51.59759	0.00000
rs1164	0.00000	166.20959	0.00000	38.55645	17.95171	62.14847	0.00000	0.00000	51.29126	28.64099	110.33874	88.54259	14.56516	185.39347	26.12296	31.92695	104.48593	66.09560	147.35136	0.00000	0.00000	403.74025	164.08461	0.00000	0.00000	0.00000	0.00000	0.00000	0.00000	0.00000	0.00000	0.00000
rs1165	118.67871	27.70160	147.22240	38.55645	17.95171	62.14847	0.00000	0.00000	76.93689	171.84591	147.11832	0.00000	14.56516	12.35956	13.06148	207.52518	348.28643	66.09560	14.73514	18.82636	43.16485	16.14961	13.67372	50.21089	0.00000	0.00000	0.00000	0.00000	0.00000	0.00000	0.00000	167.35892
rs1167	105.49219	41.55240	114.50631	77.11289	71.80684	124.29695	26.83015	0.00000	25.64563	71.60246	73.55916	70.83407	72.82579	37.07869	26.12296	15.96348	191.55754	66.09560	29.47027	131.78455	14.38828	64.59844	54.69487	50.21089	0.00000	0.00000	0.00000	0.00000	0.00000	0.00000	0.00000	213.00227
rs1169	171.42480	13.85080	0.00000	115.66934	89.75855	46.61135	241.47137	0.00000	141.05096	128.88443	0.00000	70.83407	43.69547	24.71913	0.00000	15.96348	0.00000	118.97208	29.47027	0.00000	28.77656	96.89766	205.10577	0.00000	0.00000	0.00000	0.00000	0.00000	0.00000	0.00000	0.00000	15.21445
rs1170	13.18652	166.20959	16.35804	115.66934	35.90342	93.22271	0.00000	0.00000	89.75970	71.60246	0.00000	0.00000	29.13031	24.71913	222.04517	462.94079	0.00000	0.00000	29.47027	0.00000	0.00000	16.14961	123.06346	0.00000	0.00000	0.00000	0.00000	0.00000	0.00000	0.00000	0.00000	136.93003
rs1171	79.11914	96.95559	0.00000	77.11289	143.61368	170.90830	0.00000	0.00000	0.00000	186.16640	55.16937	159.37666	0.00000	383.14650	65.30740	15.96348	17.41432	52.87648	14.73514	37.65273	0.00000	16.14961	0.00000	125.52721	0.00000	0.00000	0.00000	0.00000	0.00000	0.00000	0.00000	0.00000
rs1172	26.37305	69.25400	0.00000	0.00000	0.00000	31.07424	0.00000	38.35434	89.75970	0.00000	367.79580	123.95962	0.00000	86.51695	0.00000	111.74433	34.82864	0.00000	0.00000	0.00000	115.10626	32.29922	27.34744	677.84696	0.00000	57.57384	0.00000	0.00000	12.47645	73.11812	12.89940	0.00000
rs1173	39.55957	0.00000	49.07413	51.40860	0.00000	62.14847	67.07538	0.00000	64.11407	114.56394	36.77958	0.00000	43.69547	24.71913	0.00000	159.63476	365.70075	52.87648	14.73514	169.43728	71.94141	258.39376	41.02115	75.31633	0.00000	14.39346	0.00000	0.00000	0.00000	0.00000	0.00000	15.21445
rs1174	13.18652	166.20959	0.00000	89.96504	53.85513	155.37118	93.90553	0.00000	38.46844	0.00000	183.89790	53.12555	14.56516	74.15739	169.79925	159.63476	87.07161	26.43824	29.47027	75.30546	28.77656	32.29922	0.00000	125.52721	0.00000	0.00000	0.00000	0.00000	0.00000	0.00000	0.00000	76.07224
rs1175	26.37305	96.95559	16.35804	218.48653	35.90342	108.75983	0.00000	0.00000	192.34222	57.28197	36.77958	35.41704	14.56516	74.15739	65.30740	79.81738	226.38618	26.43824	0.00000	0.00000	71.94141	161.49610	27.34744	100.42177	0.00000	0.00000	0.00000	0.00000	0.00000	0.00000	0.00000	15.21445
rs1176	92.30566	83.10480	0.00000	424.12091	143.61368	139.83406	0.00000	0.00000	89.75970	57.28197	73.55916	53.12555	0.00000	37.07869	26.12296	207.52518	0.00000	52.87648	29.47027	0.00000	0.00000	0.00000	0.00000	175.73810	0.00000	0.00000	0.00000	0.00000	0.00000	0.00000	12.89940	0.00000
rs1178	0.00000	0.00000	0.00000	835.38968	53.85513	124.29695	0.00000	0.00000	217.98784	0.00000	36.77958	177.08518	0.00000	0.00000	0.00000	0.00000	0.00000	0.00000	0.00000	0.00000	0.00000	0.00000	54.69487	100.42177	0.00000	0.00000	0.00000	0.00000	0.00000	0.00000	0.00000	0.00000
rs1179	105.49219	207.76199	32.71609	64.26074	35.90342	15.53712	80.49046	153.41737	38.46844	42.96148	36.77958	106.25111	43.69547	24.71913	65.30740	47.89043	139.31457	66.09560	14.73514	37.65273	28.77656	16.14961	41.02115	75.31633	0.00000	0.00000	0.00000	0.00000	0.00000	0.00000	0.00000	152.14448
rs1180	39.55957	249.31439	0.00000	51.40860	179.51710	170.90830	0.00000	0.00000	0.00000	14.32049	165.50811	194.79370	0.00000	111.23608	0.00000	47.89043	52.24296	13.21912	176.82163	18.82636	28.77656	32.29922	13.67372	251.05443	0.00000	0.00000	0.00000	0.00000	0.00000	0.00000	0.00000	30.42890
rs1181	276.91699	13.85080	16.35804	12.85215	35.90342	155.37118	0.00000	0.00000	0.00000	85.92296	165.50811	123.95962	0.00000	148.31477	78.36888	255.41561	0.00000	0.00000	14.73514	0.00000	0.00000	16.14961	27.34744	251.05443	0.00000	0.00000	0.00000	0.00000	0.00000	0.00000	0.00000	106.50113
rs1182	0.00000	249.31439	0.00000	77.11289	71.80684	186.44542	0.00000	0.00000	0.00000	85.92296	110.33874	0.00000	0.00000	12.35956	0.00000	207.52518	87.07161	26.43824	73.67568	18.82636	0.00000	0.00000	0.00000	778.26873	0.00000	0.00000	0.00000	0.00000	0.00000	0.00000	0.00000	30.42890
rs1183	0.00000	166.20959	0.00000	192.78223	0.00000	108.75983	0.00000	0.00000	0.00000	85.92296	91.94895	35.41704	0.00000	12.35956	0.00000	399.08689	0.00000	0.00000	0.00000	0.00000	0.00000	0.00000	13.67372	954.00683	0.00000	0.00000	0.00000	0.00000	0.00000	0.00000	0.00000	0.00000
rs1186	105.49219	41.55240	0.00000	141.37364	17.95171	0.00000	214.64121	76.70869	128.22814	114.56394	18.38979	53.12555	43.69547	37.07869	91.43036	63.85390	69.65729	105.75296	44.20541	94.13182	43.16485	16.14961	27.34744	0.00000	0.00000	0.00000	0.00000	0.00000	0.00000	0.00000	0.00000	15.21445
rs1187	13.18652	0.00000	0.00000	0.00000	0.00000	31.07424	13.41508	153.41737	25.64563	0.00000	0.00000	0.00000	0.00000	0.00000	0.00000	0.00000	34.82864	13.21912	14.73514	94.13182	14.38828	16.14961	0.00000	25.10544	102.51003	14.39346	190.81845	105.13668	299.43482	207.16801	154.79277	0.00000
rs1189	0.00000	13.85080	0.00000	154.22579	0.00000	0.00000	375.62212	383.54343	0.00000	0.00000	18.38979	106.25111	0.00000	0.00000	0.00000	207.52518	191.55754	26.43824	0.00000	0.00000	0.00000	16.14961	68.36859	0.00000	0.00000	0.00000	0.00000	0.00000	0.00000	0.00000	0.00000	0.00000
rs1191	13.18652	0.00000	0.00000	0.00000	0.00000	0.00000	295.13167	12.78478	0.00000	0.00000	18.38979	177.08518	0.00000	24.71913	0.00000	239.45213	104.48593	171.84856	14.73514	0.00000	287.76564	64.59844	136.73718	25.10544	0.00000	0.00000	0.00000	0.00000	0.00000	0.00000	38.69819	0.00000
rs1192	0.00000	27.70160	0.00000	0.00000	0.00000	46.61135	0.00000	25.56956	64.11407	28.64099	73.55916	548.96405	43.69547	111.23608	130.61480	31.92695	17.41432	13.21912	73.67568	244.74274	0.00000	226.09454	0.00000	25.10544	0.00000	0.00000	0.00000	0.00000	0.00000	0.00000	0.00000	30.42890
rs1193	39.55957	0.00000	0.00000	308.45157	0.00000	62.14847	0.00000	0.00000	487.26695	0.00000	0.00000	212.50221	43.69547	61.79782	0.00000	0.00000	104.48593	0.00000	29.47027	0.00000	43.16485	0.00000	0.00000	75.31633	0.00000	0.00000	0.00000	0.00000	0.00000	0.00000	0.00000	106.50113
rs1198	39.55957	152.35879	0.00000	25.70430	35.90342	62.14847	67.07538	25.56956	51.29126	0.00000	91.94895	159.37666	0.00000	12.35956	130.61480	79.81738	208.97186	79.31472	29.47027	0.00000	100.71798	129.19688	123.06346	50.21089	0.00000	0.00000	0.00000	0.00000	0.00000	0.00000	0.00000	0.00000
rs1199	0.00000	13.85080	0.00000	154.22579	0.00000	15.53712	40.24523	12.78478	102.58251	57.28197	0.00000	70.83407	43.69547	0.00000	0.00000	47.89043	261.21482	52.87648	73.67568	0.00000	14.38828	113.04727	109.38974	50.21089	146.44290	0.00000	31.80308	45.05858	112.28806	36.55906	0.00000	0.00000
rs1200	52.74609	290.86678	16.35804	154.22579	53.85513	46.61135	0.00000	0.00000	102.58251	128.88443	183.89790	53.12555	29.13031	74.15739	78.36888	47.89043	69.65729	0.00000	29.47027	18.82636	0.00000	0.00000	27.34744	0.00000	0.00000	0.00000	0.00000	0.00000	0.00000	0.00000	0.00000	136.93003
rs1201	145.05176	138.50799	98.14827	89.96504	53.85513	93.22271	0.00000	0.00000	25.64563	71.60246	165.50811	17.70852	14.56516	98.87652	91.43036	47.89043	104.48593	132.19120	44.20541	56.47909	0.00000	16.14961	13.67372	0.00000	0.00000	0.00000	0.00000	0.00000	0.00000	0.00000	0.00000	91.28669
rs1202	0.00000	0.00000	0.00000	128.52149	0.00000	0.00000	67.07538	0.00000	0.00000	0.00000	0.00000	0.00000	0.00000	0.00000	78.36888	351.19646	0.00000	171.84856	0.00000	188.26364	0.00000	0.00000	123.06346	0.00000	161.08719	0.00000	0.00000	0.00000	99.81161	182.79531	0.00000	0.00000
rs1203	0.00000	110.80639	16.35804	141.37364	89.75855	124.29695	0.00000	0.00000	0.00000	128.88443	73.55916	0.00000	0.00000	210.11260	130.61480	159.63476	34.82864	0.00000	0.00000	0.00000	0.00000	129.19688	68.36859	225.94899	0.00000	0.00000	0.00000	0.00000	0.00000	0.00000	0.00000	30.42890
rs1204	105.49219	55.40320	49.07413	38.55645	17.95171	46.61135	26.83015	38.35434	25.64563	28.64099	110.33874	70.83407	0.00000	123.59564	26.12296	159.63476	52.24296	79.31472	58.94054	112.95819	14.38828	32.29922	41.02115	100.42177	0.00000	28.78692	0.00000	0.00000	0.00000	0.00000	64.49699	136.93003
rs1205	0.00000	83.10480	0.00000	25.70430	17.95171	62.14847	107.32061	0.00000	38.46844	100.24345	18.38979	177.08518	14.56516	185.39347	13.06148	79.81738	661.74422	0.00000	0.00000	0.00000	43.16485	48.44883	0.00000	0.00000	0.00000	0.00000	0.00000	0.00000	0.00000	0.00000	0.00000	0.00000
rs1206	0.00000	13.85080	16.35804	0.00000	35.90342	31.07424	0.00000	0.00000	89.75970	85.92296	18.38979	0.00000	58.26063	49.43826	0.00000	95.78085	156.72889	13.21912	44.20541	207.09001	129.49454	96.89766	205.10577	401.68709	0.00000	0.00000	0.00000	0.00000	0.00000	0.00000	12.89940	30.42890
rs1207	131.86523	27.70160	16.35804	38.55645	53.85513	15.53712	174.39599	25.56956	102.58251	28.64099	55.16937	0.00000	43.69547	37.07869	13.06148	0.00000	87.07161	39.65736	117.88109	150.61092	43.16485	80.74805	82.04231	175.73810	0.00000	0.00000	0.00000	0.00000	0.00000	0.00000	12.89940	91.28669
rs1208	0.00000	110.80639	0.00000	282.74728	53.85513	77.68559	0.00000	0.00000	102.58251	186.16640	239.06727	0.00000	0.00000	0.00000	0.00000	319.26951	0.00000	0.00000	0.00000	0.00000	0.00000	0.00000	136.73718	125.52721	0.00000	0.00000	0.00000	0.00000	0.00000	0.00000	0.00000	0.00000
rs1209	356.03613	69.25400	147.22240	51.40860	71.80684	31.07424	0.00000	0.00000	64.11407	42.96148	55.16937	194.79370	0.00000	37.07869	117.55332	31.92695	0.00000	26.43824	0.00000	56.47909	28.77656	0.00000	41.02115	75.31633	0.00000	0.00000	0.00000	0.00000	0.00000	0.00000	0.00000	106.50113
rs1210	0.00000	138.50799	0.00000	64.26074	17.95171	124.29695	0.00000	0.00000	0.00000	0.00000	257.45706	70.83407	0.00000	24.71913	39.18444	175.59823	52.24296	0.00000	29.47027	0.00000	57.55313	193.79532	27.34744	652.74151	0.00000	0.00000	0.00000	0.00000	0.00000	0.00000	0.00000	0.00000
rs1211	118.67871	69.25400	16.35804	0.00000	35.90342	139.83406	0.00000	0.00000	64.11407	100.24345	91.94895	53.12555	0.00000	12.35956	26.12296	303.30604	104.48593	26.43824	0.00000	131.78455	0.00000	48.44883	0.00000	200.84354	0.00000	0.00000	0.00000	0.00000	0.00000	0.00000	0.00000	182.57337
rs1214	0.00000	221.61279	0.00000	347.00802	17.95171	248.59389	0.00000	0.00000	38.46844	28.64099	110.33874	0.00000	0.00000	0.00000	0.00000	0.00000	104.48593	0.00000	0.00000	0.00000	0.00000	96.89766	0.00000	577.42519	0.00000	0.00000	0.00000	0.00000	0.00000	0.00000	0.00000	0.00000
rs1215	395.59570	41.55240	196.29654	89.96504	0.00000	46.61135	0.00000	0.00000	192.34222	157.52542	91.94895	17.70852	0.00000	24.71913	13.06148	31.92695	0.00000	0.00000	14.73514	0.00000	0.00000	32.29922	13.67372	50.21089	0.00000	0.00000	0.00000	0.00000	0.00000	0.00000	0.00000	121.71558
rs1217	0.00000	0.00000	0.00000	51.40860	0.00000	0.00000	80.49046	38.35434	25.64563	0.00000	0.00000	17.70852	14.56516	0.00000	0.00000	0.00000	0.00000	52.87648	0.00000	94.13182	143.88282	48.44883	13.67372	0.00000	146.44290	115.14768	47.70461	60.07810	49.90580	109.67718	335.38434	15.21445
rs1219	0.00000	0.00000	0.00000	0.00000	0.00000	0.00000	13.41508	0.00000	0.00000	0.00000	0.00000	0.00000	101.95610	0.00000	0.00000	0.00000	0.00000	26.43824	0.00000	0.00000	28.77656	0.00000	0.00000	0.00000	43.93287	302.26265	429.34152	315.41003	149.71741	0.00000	116.09458	0.00000
rs1221	118.67871	41.55240	0.00000	89.96504	53.85513	124.29695	0.00000	0.00000	51.29126	57.28197	128.72853	177.08518	87.39094	74.15739	91.43036	15.96348	278.62914	26.43824	0.00000	37.65273	0.00000	32.29922	27.34744	125.52721	0.00000	0.00000	0.00000	0.00000	0.00000	0.00000	0.00000	15.21445
rs1222	580.20703	13.85080	16.35804	51.40860	53.85513	15.53712	0.00000	0.00000	102.58251	0.00000	18.38979	123.95962	116.52126	0.00000	130.61480	0.00000	17.41432	0.00000	0.00000	207.09001	0.00000	0.00000	0.00000	0.00000	0.00000	0.00000	0.00000	0.00000	0.00000	0.00000	0.00000	76.07224
rs1224	0.00000	0.00000	0.00000	0.00000	0.00000	0.00000	0.00000	0.00000	0.00000	0.00000	0.00000	0.00000	0.00000	0.00000	0.00000	0.00000	0.00000	0.00000	0.00000	0.00000	0.00000	0.00000	0.00000	0.00000	0.00000	244.68881	413.43998	0.00000	112.28806	365.59061	283.78675	0.00000
rs1228	0.00000	0.00000	0.00000	0.00000	0.00000	0.00000	0.00000	127.84781	0.00000	0.00000	0.00000	0.00000	0.00000	0.00000	0.00000	0.00000	0.00000	0.00000	0.00000	18.82636	0.00000	0.00000	0.00000	0.00000	336.81867	115.14768	270.32614	165.21478	174.67031	207.16801	25.79880	0.00000
rs1230	0.00000	0.00000	0.00000	0.00000	0.00000	0.00000	67.07538	0.00000	12.82281	0.00000	0.00000	0.00000	72.82579	0.00000	0.00000	0.00000	104.48593	132.19120	589.40544	56.47909	158.27110	96.89766	41.02115	0.00000	58.57716	0.00000	0.00000	15.01953	0.00000	0.00000	103.19518	0.00000
rs1232	79.11914	41.55240	0.00000	77.11289	0.00000	201.98254	0.00000	0.00000	12.82281	14.32049	606.86307	0.00000	0.00000	12.35956	13.06148	143.67128	17.41432	185.06768	14.73514	18.82636	0.00000	0.00000	0.00000	75.31633	0.00000	0.00000	0.00000	0.00000	0.00000	0.00000	0.00000	136.93003
rs1233	145.05176	152.35879	114.50631	77.11289	71.80684	46.61135	0.00000	0.00000	25.64563	42.96148	183.89790	159.37666	14.56516	24.71913	39.18444	159.63476	104.48593	13.21912	14.73514	0.00000	0.00000	48.44883	41.02115	0.00000	0.00000	0.00000	0.00000	0.00000	0.00000	0.00000	0.00000	76.07224
rs1234	197.79785	13.85080	49.07413	0.00000	0.00000	93.22271	13.41508	102.27825	102.58251	42.96148	18.38979	88.54259	14.56516	74.15739	26.12296	159.63476	104.48593	0.00000	14.73514	18.82636	43.16485	48.44883	54.69487	50.21089	0.00000	0.00000	31.80308	0.00000	0.00000	0.00000	90.29578	30.42890
rs1235	276.91699	69.25400	179.93849	51.40860	71.80684	124.29695	0.00000	0.00000	38.46844	57.28197	220.67748	70.83407	0.00000	0.00000	0.00000	47.89043	0.00000	0.00000	0.00000	0.00000	0.00000	64.59844	0.00000	175.73810	0.00000	0.00000	0.00000	0.00000	0.00000	0.00000	0.00000	167.35892
rs1237	39.55957	180.06039	0.00000	128.52149	17.95171	31.07424	0.00000	0.00000	102.58251	157.52542	386.18559	0.00000	0.00000	37.07869	13.06148	127.70780	0.00000	0.00000	14.73514	0.00000	0.00000	0.00000	0.00000	451.89797	0.00000	0.00000	0.00000	0.00000	0.00000	0.00000	0.00000	15.21445
rs1240	13.18652	0.00000	0.00000	0.00000	35.90342	31.07424	80.49046	38.35434	51.29126	0.00000	73.55916	0.00000	101.95610	37.07869	39.18444	191.56171	52.24296	185.06768	176.82163	0.00000	71.94141	113.04727	68.36859	125.52721	0.00000	0.00000	0.00000	0.00000	0.00000	0.00000	0.00000	30.42890
rs1244	356.03613	69.25400	0.00000	12.85215	17.95171	77.68559	0.00000	0.00000	25.64563	100.24345	202.28769	53.12555	0.00000	49.43826	91.43036	143.67128	0.00000	0.00000	29.47027	18.82636	0.00000	0.00000	41.02115	125.52721	0.00000	0.00000	0.00000	0.00000	0.00000	0.00000	0.00000	106.50113
rs1245	131.86523	180.06039	0.00000	51.40860	17.95171	108.75983	0.00000	0.00000	115.40533	57.28197	312.62643	53.12555	14.56516	98.87652	65.30740	79.81738	0.00000	26.43824	14.73514	0.00000	28.77656	48.44883	27.34744	75.31633	0.00000	0.00000	0.00000	0.00000	0.00000	0.00000	0.00000	0.00000
rs1246	0.00000	0.00000	0.00000	334.15587	0.00000	15.53712	0.00000	0.00000	243.63347	0.00000	0.00000	159.37666	0.00000	12.35956	0.00000	0.00000	156.72889	145.41032	73.67568	0.00000	86.32969	96.89766	41.02115	100.42177	0.00000	0.00000	0.00000	0.00000	0.00000	0.00000	0.00000	0.00000
rs1247	13.18652	0.00000	65.43218	128.52149	143.61368	0.00000	80.49046	178.98693	64.11407	114.56394	0.00000	88.54259	14.56516	24.71913	0.00000	47.89043	69.65729	0.00000	0.00000	0.00000	100.71798	16.14961	54.69487	401.68709	0.00000	0.00000	0.00000	0.00000	0.00000	0.00000	0.00000	0.00000
rs1250	0.00000	27.70160	0.00000	25.70430	53.85513	0.00000	13.41508	115.06303	141.05096	14.32049	0.00000	53.12555	145.65157	123.59564	26.12296	0.00000	296.04347	171.84856	44.20541	207.09001	0.00000	0.00000	13.67372	0.00000	0.00000	0.00000	0.00000	0.00000	0.00000	0.00000	0.00000	0.00000
rs1251	26.37305	27.70160	16.35804	89.96504	53.85513	15.53712	40.24523	0.00000	64.11407	14.32049	0.00000	141.66814	43.69547	49.43826	117.55332	0.00000	243.80050	39.65736	0.00000	244.74274	14.38828	48.44883	27.34744	0.00000	0.00000	0.00000	0.00000	0.00000	0.00000	0.00000	0.00000	213.00227
rs1253	13.18652	110.80639	16.35804	77.11289	89.75855	93.22271	0.00000	178.98693	76.93689	71.60246	110.33874	53.12555	29.13031	86.51695	26.12296	111.74433	69.65729	0.00000	14.73514	0.00000	28.77656	129.19688	41.02115	50.21089	0.00000	0.00000	0.00000	0.00000	0.00000	0.00000	0.00000	0.00000
rs1254	13.18652	41.55240	196.29654	89.96504	53.85513	46.61135	53.66030	127.84781	25.64563	14.32049	36.77958	123.95962	72.82579	61.79782	26.12296	15.96348	121.90025	26.43824	58.94054	75.30546	28.77656	32.29922	27.34744	0.00000	0.00000	0.00000	0.00000	0.00000	0.00000	0.00000	0.00000	121.71558
rs1255	158.23828	13.85080	359.87699	115.66934	179.51710	0.00000	0.00000	0.00000	0.00000	0.00000	0.00000	0.00000	0.00000	86.51695	0.00000	0.00000	278.62914	92.53384	0.00000	0.00000	0.00000	113.04727	0.00000	0.00000	0.00000	0.00000	0.00000	0.00000	99.81161	0.00000	0.00000	0.00000
rs1256	342.84961	13.85080	49.07413	0.00000	17.95171	0.00000	134.15076	0.00000	64.11407	171.84591	257.45706	53.12555	29.13031	0.00000	0.00000	0.00000	87.07161	13.21912	29.47027	0.00000	0.00000	32.29922	68.36859	125.52721	0.00000	0.00000	0.00000	0.00000	0.00000	0.00000	0.00000	30.42890
rs1257	118.67871	27.70160	81.79022	115.66934	71.80684	31.07424	0.00000	0.00000	76.93689	42.96148	0.00000	88.54259	0.00000	135.95521	104.49184	0.00000	0.00000	66.09560	58.94054	188.26364	0.00000	32.29922	82.04231	0.00000	0.00000	0.00000	0.00000	0.00000	0.00000	0.00000	0.00000	121.71558
rs1258	79.11914	0.00000	49.07413	51.40860	0.00000	15.53712	120.73568	38.35434	115.40533	28.64099	0.00000	106.25111	72.82579	49.43826	0.00000	47.89043	17.41432	26.43824	117.88109	94.13182	14.38828	48.44883	54.69487	25.10544	0.00000	0.00000	0.00000	0.00000	12.47645	48.74541	141.89337	30.42890
rs1259	79.11914	110.80639	0.00000	89.96504	107.71026	108.75983	0.00000	0.00000	0.00000	0.00000	18.38979	35.41704	0.00000	24.71913	13.06148	47.89043	156.72889	39.65736	103.14595	37.65273	14.38828	64.59844	54.69487	426.79253	0.00000	0.00000	0.00000	0.00000	0.00000	12.18635	0.00000	106.50113
rs1260	92.30566	41.55240	16.35804	115.66934	161.56539	62.14847	0.00000	0.00000	76.93689	28.64099	18.38979	88.54259	29.13031	135.95521	39.18444	127.70780	52.24296	13.21912	0.00000	37.65273	28.77656	32.29922	0.00000	376.58164	0.00000	0.00000	0.00000	0.00000	0.00000	0.00000	0.00000	30.42890
rs1261	0.00000	0.00000	0.00000	141.37364	71.80684	0.00000	308.54674	51.13912	0.00000	0.00000	0.00000	177.08518	43.69547	37.07869	26.12296	111.74433	52.24296	132.19120	14.73514	0.00000	158.27110	16.14961	68.36859	0.00000	0.00000	0.00000	0.00000	0.00000	0.00000	0.00000	0.00000	0.00000
rs1263	0.00000	207.76199	32.71609	167.07794	179.51710	108.75983	93.90553	0.00000	0.00000	42.96148	18.38979	88.54259	101.95610	61.79782	91.43036	15.96348	0.00000	0.00000	88.41082	18.82636	28.77656	16.14961	54.69487	0.00000	0.00000	0.00000	0.00000	0.00000	0.00000	0.00000	0.00000	15.21445
rs1265	13.18652	41.55240	65.43218	128.52149	35.90342	124.29695	40.24523	51.13912	25.64563	28.64099	0.00000	53.12555	87.39094	135.95521	130.61480	15.96348	52.24296	52.87648	44.20541	18.82636	28.77656	80.74805	13.67372	125.52721	0.00000	0.00000	0.00000	0.00000	0.00000	12.18635	25.79880	15.21445
rs1267	39.55957	13.85080	16.35804	51.40860	17.95171	0.00000	93.90553	178.98693	25.64563	57.28197	36.77958	0.00000	14.56516	86.51695	0.00000	47.89043	261.21482	0.00000	14.73514	18.82636	100.71798	145.34649	41.02115	200.84354	0.00000	0.00000	0.00000	0.00000	0.00000	0.00000	0.00000	45.64334
rs1268	13.18652	55.40320	0.00000	38.55645	35.90342	31.07424	40.24523	12.78478	25.64563	28.64099	36.77958	70.83407	14.56516	24.71913	26.12296	127.70780	261.21482	13.21912	58.94054	0.00000	172.65939	274.54337	13.67372	200.84354	0.00000	0.00000	0.00000	0.00000	0.00000	0.00000	0.00000	0.00000
rs1269	0.00000	0.00000	310.80285	0.00000	0.00000	0.00000	13.41508	115.06303	128.22814	0.00000	0.00000	0.00000	160.21673	0.00000	0.00000	0.00000	348.28643	0.00000	0.00000	150.61092	0.00000	177.64571	109.38974	0.00000	0.00000	0.00000	0.00000	0.00000	0.00000	0.00000	0.00000	0.00000
rs1270	0.00000	124.65719	0.00000	102.81719	0.00000	108.75983	53.66030	0.00000	25.64563	0.00000	91.94895	88.54259	72.82579	111.23608	91.43036	47.89043	174.14322	39.65736	0.00000	0.00000	57.55313	32.29922	68.36859	200.84354	0.00000	0.00000	0.00000	0.00000	0.00000	12.18635	0.00000	0.00000
rs1272	263.73047	27.70160	0.00000	64.26074	17.95171	217.51965	0.00000	0.00000	12.82281	114.56394	91.94895	35.41704	0.00000	61.79782	104.49184	127.70780	0.00000	0.00000	0.00000	0.00000	14.38828	129.19688	41.02115	75.31633	0.00000	0.00000	0.00000	0.00000	0.00000	0.00000	0.00000	45.64334
rs1275	13.18652	69.25400	81.79022	0.00000	0.00000	15.53712	40.24523	178.98693	12.82281	14.32049	36.77958	0.00000	145.65157	74.15739	78.36888	47.89043	34.82864	0.00000	103.14595	94.13182	0.00000	96.89766	136.73718	0.00000	0.00000	0.00000	0.00000	0.00000	0.00000	0.00000	0.00000	121.71558
rs1283	13.18652	13.85080	81.79022	12.85215	0.00000	93.22271	67.07538	102.27825	0.00000	14.32049	18.38979	53.12555	101.95610	123.59564	26.12296	0.00000	156.72889	39.65736	44.20541	150.61092	57.55313	32.29922	41.02115	100.42177	14.64429	0.00000	0.00000	0.00000	24.95290	36.55906	0.00000	30.42890
rs1284	0.00000	13.85080	0.00000	12.85215	0.00000	0.00000	40.24523	370.75865	0.00000	0.00000	110.33874	0.00000	0.00000	0.00000	0.00000	79.81738	156.72889	39.65736	0.00000	0.00000	43.16485	161.49610	41.02115	477.00341	0.00000	0.00000	0.00000	0.00000	0.00000	0.00000	38.69819	0.00000
rs1285	13.18652	138.50799	65.43218	154.22579	71.80684	264.13101	0.00000	0.00000	38.46844	100.24345	165.50811	88.54259	0.00000	0.00000	156.73776	79.81738	17.41432	0.00000	0.00000	37.65273	0.00000	0.00000	0.00000	0.00000	0.00000	0.00000	0.00000	0.00000	0.00000	0.00000	0.00000	45.64334
rs1290	0.00000	249.31439	0.00000	359.86017	107.71026	46.61135	0.00000	0.00000	192.34222	28.64099	128.72853	53.12555	0.00000	0.00000	0.00000	15.96348	0.00000	0.00000	0.00000	0.00000	0.00000	64.59844	0.00000	175.73810	0.00000	0.00000	0.00000	0.00000	0.00000	0.00000	0.00000	0.00000
rs1292	26.37305	13.85080	32.71609	12.85215	125.66197	62.14847	26.83015	51.13912	89.75970	28.64099	110.33874	88.54259	0.00000	160.67434	91.43036	143.67128	0.00000	66.09560	14.73514	94.13182	100.71798	0.00000	0.00000	25.10544	0.00000	0.00000	0.00000	0.00000	0.00000	0.00000	12.89940	30.42890
rs1293	0.00000	124.65719	16.35804	141.37364	17.95171	217.51965	0.00000	0.00000	12.82281	14.32049	91.94895	0.00000	0.00000	197.75303	91.43036	127.70780	0.00000	0.00000	0.00000	0.00000	0.00000	0.00000	0.00000	502.10886	0.00000	0.00000	0.00000	0.00000	0.00000	0.00000	0.00000	0.00000
rs1294	26.37305	152.35879	0.00000	0.00000	17.95171	186.44542	120.73568	0.00000	0.00000	0.00000	367.79580	17.70852	0.00000	24.71913	0.00000	111.74433	0.00000	39.65736	14.73514	0.00000	57.55313	113.04727	13.67372	301.26531	0.00000	0.00000	0.00000	0.00000	0.00000	0.00000	12.89940	0.00000
rs1297	0.00000	0.00000	0.00000	0.00000	233.37223	15.53712	0.00000	0.00000	0.00000	42.96148	0.00000	106.25111	0.00000	0.00000	0.00000	127.70780	87.07161	52.87648	0.00000	357.70092	0.00000	484.48830	54.69487	0.00000	0.00000	0.00000	0.00000	0.00000	0.00000	0.00000	0.00000	0.00000
rs1299	13.18652	0.00000	16.35804	51.40860	17.95171	15.53712	134.15076	63.92390	38.46844	14.32049	18.38979	35.41704	101.95610	0.00000	39.18444	0.00000	34.82864	92.53384	132.61622	131.78455	187.04767	96.89766	95.71602	50.21089	0.00000	0.00000	0.00000	0.00000	0.00000	0.00000	0.00000	0.00000
rs1300	0.00000	124.65719	0.00000	12.85215	17.95171	62.14847	26.83015	63.92390	0.00000	0.00000	91.94895	53.12555	0.00000	0.00000	52.24592	143.67128	174.14322	66.09560	0.00000	0.00000	71.94141	96.89766	109.38974	376.58164	0.00000	0.00000	15.90154	0.00000	0.00000	0.00000	0.00000	0.00000
rs1301	0.00000	0.00000	0.00000	89.96504	53.85513	155.37118	0.00000	178.98693	89.75970	42.96148	147.11832	88.54259	0.00000	74.15739	0.00000	0.00000	156.72889	0.00000	44.20541	0.00000	43.16485	0.00000	95.71602	125.52721	0.00000	0.00000	0.00000	0.00000	0.00000	0.00000	0.00000	45.64334
rs1308	0.00000	110.80639	0.00000	38.55645	0.00000	0.00000	80.49046	0.00000	0.00000	0.00000	18.38979	35.41704	14.56516	61.79782	0.00000	0.00000	87.07161	211.50592	176.82163	169.43728	230.21251	48.44883	41.02115	50.21089	0.00000	0.00000	0.00000	0.00000	0.00000	0.00000	0.00000	0.00000
rs1309	0.00000	55.40320	0.00000	38.55645	0.00000	62.14847	174.39599	63.92390	38.46844	143.20493	91.94895	106.25111	43.69547	74.15739	78.36888	15.96348	243.80050	0.00000	0.00000	0.00000	0.00000	145.34649	0.00000	0.00000	0.00000	0.00000	0.00000	0.00000	0.00000	0.00000	0.00000	0.00000
rs1310	39.55957	138.50799	0.00000	308.45157	0.00000	124.29695	0.00000	0.00000	102.58251	0.00000	312.62643	0.00000	0.00000	0.00000	0.00000	207.52518	0.00000	0.00000	0.00000	0.00000	0.00000	96.89766	0.00000	75.31633	0.00000	0.00000	0.00000	0.00000	0.00000	0.00000	0.00000	0.00000
rs1311	0.00000	318.56838	0.00000	102.81719	89.75855	93.22271	0.00000	0.00000	38.46844	42.96148	239.06727	177.08518	0.00000	12.35956	0.00000	159.63476	0.00000	0.00000	0.00000	0.00000	0.00000	0.00000	0.00000	251.05443	0.00000	0.00000	0.00000	0.00000	0.00000	0.00000	0.00000	0.00000
rs1312	540.64746	13.85080	0.00000	102.81719	0.00000	0.00000	0.00000	0.00000	141.05096	85.92296	0.00000	177.08518	0.00000	24.71913	39.18444	0.00000	0.00000	26.43824	103.14595	18.82636	0.00000	0.00000	0.00000	0.00000	0.00000	0.00000	0.00000	0.00000	0.00000	0.00000	0.00000	0.00000
rs1314	105.49219	124.65719	16.35804	89.96504	143.61368	15.53712	0.00000	0.00000	0.00000	157.52542	0.00000	141.66814	0.00000	61.79782	274.29109	47.89043	0.00000	13.21912	29.47027	0.00000	0.00000	0.00000	0.00000	0.00000	0.00000	0.00000	0.00000	0.00000	0.00000	0.00000	0.00000	106.50113
rs1317	13.18652	41.55240	32.71609	12.85215	53.85513	31.07424	174.39599	140.63259	12.82281	0.00000	18.38979	53.12555	145.65157	12.35956	26.12296	31.92695	0.00000	13.21912	88.41082	169.43728	28.77656	64.59844	164.08461	0.00000	0.00000	0.00000	0.00000	0.00000	0.00000	0.00000	12.89940	0.00000
rs1320	39.55957	124.65719	16.35804	12.85215	17.95171	139.83406	26.83015	0.00000	25.64563	57.28197	165.50811	17.70852	14.56516	197.75303	13.06148	47.89043	52.24296	39.65736	0.00000	37.65273	0.00000	80.74805	41.02115	301.26531	0.00000	0.00000	0.00000	0.00000	0.00000	0.00000	0.00000	0.00000
rs1323	0.00000	235.46359	0.00000	154.22579	53.85513	31.07424	0.00000	0.00000	12.82281	128.88443	202.28769	17.70852	0.00000	24.71913	0.00000	15.96348	17.41432	0.00000	0.00000	0.00000	0.00000	0.00000	0.00000	677.84696	0.00000	0.00000	0.00000	0.00000	0.00000	0.00000	0.00000	45.64334
rs1325	0.00000	180.06039	0.00000	12.85215	0.00000	108.75983	107.32061	51.13912	64.11407	14.32049	165.50811	17.70852	87.39094	49.43826	0.00000	63.85390	104.48593	13.21912	44.20541	18.82636	43.16485	48.44883	27.34744	150.63266	0.00000	14.39346	0.00000	0.00000	0.00000	0.00000	12.89940	0.00000
rs1326	118.67871	13.85080	32.71609	167.07794	125.66197	170.90830	0.00000	0.00000	12.82281	28.64099	18.38979	35.41704	43.69547	61.79782	13.06148	15.96348	0.00000	0.00000	58.94054	37.65273	14.38828	16.14961	150.41090	0.00000	0.00000	0.00000	0.00000	0.00000	0.00000	0.00000	0.00000	182.57337
rs1329	171.42480	69.25400	0.00000	51.40860	53.85513	139.83406	13.41508	0.00000	25.64563	71.60246	18.38979	212.50221	0.00000	37.07869	39.18444	127.70780	34.82864	13.21912	14.73514	18.82636	14.38828	0.00000	27.34744	150.63266	0.00000	0.00000	15.90154	0.00000	0.00000	24.37271	38.69819	15.21445
rs1330	92.30566	96.95559	65.43218	51.40860	71.80684	31.07424	0.00000	0.00000	0.00000	143.20493	0.00000	0.00000	0.00000	24.71913	52.24592	31.92695	69.65729	118.97208	29.47027	150.61092	0.00000	0.00000	123.06346	50.21089	0.00000	0.00000	0.00000	0.00000	0.00000	0.00000	0.00000	152.14448
rs1335	0.00000	124.65719	0.00000	231.33868	17.95171	201.98254	214.64121	0.00000	0.00000	0.00000	0.00000	70.83407	0.00000	37.07869	0.00000	111.74433	139.31457	13.21912	14.73514	0.00000	0.00000	16.14961	95.71602	0.00000	0.00000	0.00000	0.00000	0.00000	0.00000	0.00000	0.00000	0.00000
rs1337	0.00000	443.22557	0.00000	0.00000	53.85513	108.75983	0.00000	0.00000	12.82281	28.64099	110.33874	70.83407	0.00000	0.00000	0.00000	351.19646	17.41432	0.00000	0.00000	0.00000	0.00000	0.00000	0.00000	276.15987	0.00000	0.00000	0.00000	0.00000	0.00000	0.00000	0.00000	0.00000
rs1339	118.67871	27.70160	16.35804	102.81719	71.80684	31.07424	13.41508	0.00000	25.64563	71.60246	55.16937	106.25111	14.56516	49.43826	52.24592	0.00000	34.82864	79.31472	58.94054	169.43728	100.71798	16.14961	54.69487	25.10544	0.00000	0.00000	0.00000	0.00000	0.00000	0.00000	0.00000	45.64334
rs1340	197.79785	55.40320	0.00000	89.96504	35.90342	124.29695	13.41508	0.00000	102.58251	100.24345	73.55916	35.41704	0.00000	74.15739	91.43036	79.81738	0.00000	0.00000	0.00000	0.00000	0.00000	16.14961	27.34744	200.84354	0.00000	0.00000	0.00000	0.00000	0.00000	0.00000	0.00000	30.42890
rs1341	329.66308	55.40320	0.00000	102.81719	0.00000	170.90830	0.00000	0.00000	102.58251	28.64099	220.67748	35.41704	0.00000	0.00000	26.12296	95.78085	0.00000	0.00000	0.00000	0.00000	0.00000	0.00000	27.34744	50.21089	0.00000	0.00000	0.00000	0.00000	0.00000	0.00000	0.00000	76.07224
rs1344	13.18652	41.55240	16.35804	38.55645	89.75855	0.00000	40.24523	140.63259	128.22814	0.00000	110.33874	141.66814	0.00000	98.87652	65.30740	47.89043	17.41432	26.43824	103.14595	0.00000	57.55313	80.74805	41.02115	0.00000	0.00000	0.00000	0.00000	0.00000	0.00000	0.00000	0.00000	0.00000
rs1350	0.00000	0.00000	0.00000	167.07794	0.00000	46.61135	134.15076	0.00000	12.82281	0.00000	18.38979	35.41704	14.56516	0.00000	0.00000	367.15994	34.82864	132.19120	44.20541	56.47909	14.38828	145.34649	68.36859	25.10544	0.00000	0.00000	0.00000	0.00000	0.00000	0.00000	0.00000	0.00000
rs1353	0.00000	69.25400	0.00000	51.40860	71.80684	46.61135	13.41508	0.00000	89.75970	100.24345	147.11832	53.12555	0.00000	135.95521	39.18444	111.74433	139.31457	0.00000	58.94054	18.82636	43.16485	80.74805	27.34744	25.10544	0.00000	0.00000	0.00000	0.00000	0.00000	0.00000	0.00000	15.21445
rs1359	0.00000	41.55240	32.71609	0.00000	0.00000	31.07424	40.24523	63.92390	25.64563	114.56394	36.77958	17.70852	116.52126	37.07869	13.06148	47.89043	0.00000	0.00000	103.14595	0.00000	158.27110	129.19688	123.06346	0.00000	0.00000	0.00000	0.00000	0.00000	0.00000	0.00000	0.00000	136.93003
rs1360	0.00000	0.00000	0.00000	0.00000	0.00000	0.00000	0.00000	12.78478	0.00000	0.00000	0.00000	0.00000	116.52126	0.00000	0.00000	0.00000	278.62914	13.21912	0.00000	263.56910	287.76564	193.79532	82.04231	0.00000	0.00000	0.00000	0.00000	0.00000	0.00000	0.00000	116.09458	0.00000
rs1377	0.00000	69.25400	0.00000	0.00000	17.95171	31.07424	40.24523	12.78478	0.00000	0.00000	257.45706	35.41704	0.00000	37.07869	0.00000	15.96348	87.07161	0.00000	250.49731	0.00000	158.27110	113.04727	82.04231	150.63266	0.00000	0.00000	0.00000	0.00000	0.00000	0.00000	12.89940	0.00000
rs1378	0.00000	0.00000	0.00000	0.00000	0.00000	0.00000	0.00000	217.34128	0.00000	0.00000	0.00000	0.00000	0.00000	0.00000	0.00000	0.00000	0.00000	304.03976	0.00000	75.30546	0.00000	0.00000	82.04231	0.00000	14.64429	14.39346	111.31076	60.07810	124.76451	24.37271	128.99398	0.00000
rs1380	92.30566	110.80639	0.00000	0.00000	17.95171	46.61135	0.00000	0.00000	0.00000	42.96148	18.38979	123.95962	29.13031	74.15739	182.86073	191.56171	34.82864	0.00000	14.73514	0.00000	0.00000	64.59844	27.34744	301.26531	0.00000	0.00000	0.00000	0.00000	0.00000	0.00000	0.00000	0.00000
rs1381	0.00000	124.65719	0.00000	0.00000	0.00000	124.29695	0.00000	0.00000	0.00000	0.00000	331.01622	177.08518	0.00000	135.95521	0.00000	143.67128	87.07161	26.43824	14.73514	0.00000	0.00000	0.00000	95.71602	125.52721	0.00000	0.00000	0.00000	0.00000	0.00000	0.00000	0.00000	0.00000
rs1384	0.00000	83.10480	0.00000	64.26074	107.71026	77.68559	0.00000	0.00000	25.64563	0.00000	128.72853	123.95962	0.00000	86.51695	26.12296	0.00000	348.28643	0.00000	0.00000	0.00000	0.00000	80.74805	0.00000	301.26531	0.00000	0.00000	0.00000	0.00000	0.00000	0.00000	0.00000	0.00000
rs1388	105.49219	27.70160	0.00000	77.11289	0.00000	108.75983	0.00000	0.00000	89.75970	57.28197	257.45706	0.00000	0.00000	135.95521	0.00000	79.81738	17.41432	13.21912	0.00000	18.82636	14.38828	80.74805	0.00000	25.10544	0.00000	0.00000	0.00000	0.00000	0.00000	0.00000	0.00000	152.14448
rs1394	0.00000	595.58437	0.00000	0.00000	0.00000	0.00000	0.00000	0.00000	0.00000	0.00000	18.38979	0.00000	14.56516	12.35956	0.00000	0.00000	104.48593	0.00000	29.47027	0.00000	187.04767	177.64571	0.00000	125.52721	0.00000	0.00000	0.00000	0.00000	0.00000	0.00000	0.00000	0.00000
rs1397	224.17090	13.85080	0.00000	192.78223	0.00000	108.75983	0.00000	0.00000	25.64563	42.96148	147.11832	0.00000	0.00000	98.87652	52.24592	111.74433	0.00000	0.00000	0.00000	0.00000	43.16485	64.59844	41.02115	0.00000	0.00000	0.00000	0.00000	0.00000	0.00000	0.00000	0.00000	15.21445
rs1399	39.55957	55.40320	16.35804	115.66934	107.71026	31.07424	0.00000	0.00000	38.46844	186.16640	110.33874	106.25111	0.00000	123.59564	13.06148	31.92695	121.90025	0.00000	44.20541	0.00000	0.00000	0.00000	27.34744	50.21089	0.00000	0.00000	0.00000	0.00000	0.00000	0.00000	0.00000	45.64334
rs1402	0.00000	0.00000	0.00000	0.00000	0.00000	0.00000	0.00000	0.00000	0.00000	0.00000	0.00000	0.00000	0.00000	0.00000	0.00000	0.00000	0.00000	0.00000	0.00000	0.00000	0.00000	0.00000	0.00000	0.00000	424.68442	0.00000	111.31076	285.37098	212.09966	0.00000	128.99398	0.00000
rs1413	0.00000	0.00000	0.00000	0.00000	0.00000	0.00000	13.41508	294.04996	0.00000	0.00000	0.00000	0.00000	0.00000	0.00000	0.00000	15.96348	0.00000	0.00000	0.00000	0.00000	0.00000	0.00000	0.00000	0.00000	161.08719	28.78692	95.40923	135.17573	37.42935	207.16801	103.19518	0.00000
rs1414	26.37305	13.85080	32.71609	205.63438	107.71026	62.14847	0.00000	0.00000	38.46844	28.64099	183.89790	53.12555	0.00000	0.00000	65.30740	127.70780	0.00000	0.00000	0.00000	0.00000	14.38828	48.44883	123.06346	50.21089	0.00000	0.00000	0.00000	0.00000	0.00000	0.00000	0.00000	60.85779
rs1416	184.61133	55.40320	0.00000	102.81719	71.80684	124.29695	0.00000	0.00000	51.29126	57.28197	128.72853	35.41704	0.00000	37.07869	117.55332	47.89043	0.00000	52.87648	14.73514	18.82636	0.00000	0.00000	27.34744	25.10544	0.00000	0.00000	0.00000	0.00000	0.00000	0.00000	0.00000	30.42890
rs1417	131.86523	13.85080	147.22240	25.70430	17.95171	15.53712	13.41508	0.00000	51.29126	114.56394	18.38979	17.70852	14.56516	24.71913	130.61480	0.00000	52.24296	0.00000	0.00000	0.00000	0.00000	0.00000	54.69487	25.10544	0.00000	0.00000	0.00000	0.00000	0.00000	0.00000	0.00000	304.28895
rs1418	0.00000	318.56838	0.00000	231.33868	53.85513	155.37118	0.00000	0.00000	51.29126	57.28197	202.28769	0.00000	0.00000	12.35956	0.00000	15.96348	0.00000	0.00000	0.00000	0.00000	14.38828	0.00000	0.00000	100.42177	0.00000	0.00000	0.00000	0.00000	0.00000	0.00000	0.00000	0.00000
rs1419	237.35742	0.00000	0.00000	128.52149	17.95171	0.00000	0.00000	0.00000	25.64563	14.32049	147.11832	0.00000	29.13031	49.43826	0.00000	95.78085	191.55754	26.43824	0.00000	0.00000	43.16485	113.04727	27.34744	75.31633	0.00000	0.00000	0.00000	0.00000	0.00000	0.00000	0.00000	0.00000
rs1423	0.00000	0.00000	0.00000	0.00000	0.00000	0.00000	0.00000	0.00000	0.00000	0.00000	0.00000	0.00000	0.00000	0.00000	0.00000	0.00000	0.00000	0.00000	0.00000	0.00000	100.71798	64.59844	0.00000	0.00000	410.04013	215.90189	0.00000	135.17573	199.62321	0.00000	0.00000	0.00000
rs1428	0.00000	180.06039	0.00000	51.40860	0.00000	233.05677	13.41508	0.00000	12.82281	0.00000	386.18559	106.25111	0.00000	0.00000	0.00000	127.70780	0.00000	13.21912	0.00000	0.00000	0.00000	48.44883	0.00000	150.63266	0.00000	0.00000	0.00000	0.00000	0.00000	0.00000	0.00000	0.00000
rs1437	342.84961	55.40320	16.35804	38.55645	53.85513	0.00000	0.00000	0.00000	0.00000	143.20493	18.38979	0.00000	0.00000	0.00000	130.61480	15.96348	0.00000	0.00000	0.00000	0.00000	0.00000	0.00000	0.00000	276.15987	0.00000	0.00000	0.00000	0.00000	0.00000	0.00000	0.00000	121.71558
rs1438	105.49219	0.00000	0.00000	115.66934	0.00000	46.61135	26.83015	0.00000	38.46844	0.00000	36.77958	0.00000	58.26063	0.00000	0.00000	191.56171	0.00000	13.21912	88.41082	18.82636	57.55313	129.19688	41.02115	251.05443	0.00000	0.00000	0.00000	0.00000	0.00000	0.00000	0.00000	30.42890
rs1449	0.00000	180.06039	0.00000	0.00000	0.00000	0.00000	147.56583	0.00000	0.00000	0.00000	183.89790	0.00000	0.00000	148.31477	248.16813	175.59823	0.00000	0.00000	14.73514	0.00000	0.00000	0.00000	0.00000	0.00000	0.00000	0.00000	0.00000	0.00000	0.00000	0.00000	0.00000	0.00000
rs1451	0.00000	55.40320	0.00000	77.11289	0.00000	0.00000	0.00000	0.00000	38.46844	0.00000	331.01622	17.70852	0.00000	12.35956	195.92221	127.70780	139.31457	105.75296	0.00000	0.00000	0.00000	0.00000	13.67372	100.42177	0.00000	0.00000	0.00000	0.00000	0.00000	0.00000	0.00000	0.00000
rs1458	0.00000	41.55240	0.00000	244.19083	125.66197	15.53712	0.00000	0.00000	0.00000	157.52542	183.89790	88.54259	0.00000	12.35956	0.00000	143.67128	0.00000	0.00000	0.00000	0.00000	0.00000	48.44883	0.00000	175.73810	0.00000	0.00000	0.00000	0.00000	0.00000	0.00000	0.00000	0.00000
rs1465	131.86523	69.25400	0.00000	51.40860	197.46881	108.75983	0.00000	0.00000	0.00000	100.24345	110.33874	35.41704	0.00000	12.35956	65.30740	95.78085	0.00000	0.00000	14.73514	0.00000	0.00000	0.00000	0.00000	150.63266	0.00000	0.00000	0.00000	0.00000	0.00000	0.00000	0.00000	60.85779
rs1468	0.00000	152.35879	0.00000	12.85215	0.00000	77.68559	0.00000	0.00000	38.46844	28.64099	91.94895	247.91925	0.00000	86.51695	0.00000	127.70780	208.97186	0.00000	14.73514	0.00000	0.00000	0.00000	13.67372	125.52721	0.00000	0.00000	0.00000	0.00000	0.00000	0.00000	0.00000	0.00000
rs1473	263.73047	110.80639	32.71609	102.81719	0.00000	46.61135	0.00000	0.00000	25.64563	28.64099	18.38979	106.25111	0.00000	24.71913	169.79925	0.00000	0.00000	26.43824	0.00000	0.00000	0.00000	0.00000	13.67372	0.00000	0.00000	0.00000	0.00000	0.00000	0.00000	0.00000	0.00000	60.85779
rs1476	13.18652	0.00000	32.71609	0.00000	0.00000	0.00000	26.83015	25.56956	12.82281	0.00000	0.00000	53.12555	87.39094	0.00000	13.06148	0.00000	139.31457	26.43824	44.20541	56.47909	129.49454	209.94493	136.73718	150.63266	0.00000	0.00000	0.00000	0.00000	0.00000	0.00000	0.00000	15.21445
rs1489	0.00000	304.71758	0.00000	25.70430	53.85513	186.44542	0.00000	0.00000	0.00000	0.00000	128.72853	212.50221	0.00000	12.35956	13.06148	127.70780	0.00000	0.00000	0.00000	0.00000	0.00000	0.00000	13.67372	75.31633	0.00000	0.00000	0.00000	0.00000	0.00000	0.00000	0.00000	0.00000
rs1493	13.18652	0.00000	147.22240	38.55645	35.90342	0.00000	40.24523	0.00000	38.46844	14.32049	0.00000	53.12555	131.08642	0.00000	65.30740	0.00000	34.82864	105.75296	0.00000	169.43728	0.00000	0.00000	109.38974	0.00000	0.00000	0.00000	0.00000	0.00000	0.00000	0.00000	0.00000	91.28669
rs1502	0.00000	0.00000	0.00000	0.00000	17.95171	0.00000	53.66030	89.49347	0.00000	0.00000	0.00000	0.00000	0.00000	0.00000	0.00000	0.00000	0.00000	0.00000	0.00000	0.00000	330.93049	129.19688	123.06346	100.42177	0.00000	187.11497	0.00000	0.00000	0.00000	0.00000	25.79880	0.00000
rs1524	0.00000	55.40320	0.00000	128.52149	17.95171	93.22271	0.00000	0.00000	115.40533	42.96148	18.38979	53.12555	0.00000	12.35956	0.00000	111.74433	0.00000	0.00000	0.00000	0.00000	0.00000	80.74805	150.41090	200.84354	0.00000	0.00000	0.00000	0.00000	0.00000	0.00000	0.00000	0.00000
rs1566	0.00000	0.00000	0.00000	0.00000	0.00000	0.00000	13.41508	38.35434	0.00000	0.00000	0.00000	0.00000	0.00000	0.00000	0.00000	0.00000	0.00000	0.00000	0.00000	0.00000	0.00000	0.00000	0.00000	0.00000	161.08719	43.18038	190.81845	120.15620	124.76451	207.16801	0.00000	0.00000
rs1576	0.00000	0.00000	0.00000	0.00000	0.00000	0.00000	0.00000	12.78478	0.00000	0.00000	0.00000	0.00000	0.00000	0.00000	0.00000	0.00000	0.00000	0.00000	0.00000	0.00000	0.00000	0.00000	0.00000	0.00000	117.15432	0.00000	111.31076	120.15620	0.00000	304.65884	193.49096	0.00000
rs1581	79.11914	152.35879	0.00000	12.85215	0.00000	233.05677	0.00000	0.00000	0.00000	0.00000	239.06727	0.00000	0.00000	0.00000	0.00000	127.70780	0.00000	0.00000	0.00000	0.00000	0.00000	0.00000	0.00000	251.05443	0.00000	0.00000	0.00000	0.00000	0.00000	0.00000	0.00000	0.00000
rs1582	145.05176	0.00000	0.00000	12.85215	0.00000	0.00000	0.00000	0.00000	0.00000	14.32049	128.72853	0.00000	0.00000	0.00000	13.06148	127.70780	0.00000	0.00000	0.00000	0.00000	0.00000	209.94493	191.43205	200.84354	0.00000	0.00000	0.00000	0.00000	0.00000	0.00000	0.00000	0.00000
rs1601	0.00000	0.00000	0.00000	0.00000	0.00000	0.00000	0.00000	38.35434	0.00000	0.00000	0.00000	0.00000	0.00000	0.00000	0.00000	0.00000	0.00000	0.00000	0.00000	0.00000	0.00000	0.00000	0.00000	0.00000	117.15432	143.93460	159.01538	120.15620	174.67031	109.67718	0.00000	0.00000
rs1604	0.00000	0.00000	0.00000	38.55645	0.00000	46.61135	174.39599	0.00000	115.40533	14.32049	128.72853	0.00000	0.00000	24.71913	0.00000	0.00000	17.41432	13.21912	29.47027	0.00000	0.00000	161.49610	41.02115	175.73810	0.00000	0.00000	0.00000	0.00000	0.00000	0.00000	0.00000	0.00000
rs1606	13.18652	0.00000	0.00000	0.00000	0.00000	108.75983	0.00000	0.00000	0.00000	0.00000	202.28769	0.00000	0.00000	37.07869	13.06148	79.81738	34.82864	0.00000	14.73514	0.00000	172.65939	193.79532	0.00000	175.73810	0.00000	0.00000	0.00000	0.00000	0.00000	0.00000	0.00000	0.00000
rs1609	0.00000	0.00000	0.00000	0.00000	0.00000	0.00000	295.13167	0.00000	0.00000	0.00000	0.00000	0.00000	0.00000	0.00000	0.00000	0.00000	0.00000	0.00000	103.14595	0.00000	172.65939	129.19688	13.67372	276.15987	0.00000	0.00000	0.00000	0.00000	0.00000	0.00000	12.89940	0.00000
rs1610	0.00000	152.35879	0.00000	0.00000	53.85513	155.37118	0.00000	0.00000	51.29126	157.52542	55.16937	106.25111	0.00000	0.00000	0.00000	111.74433	0.00000	0.00000	0.00000	0.00000	0.00000	0.00000	0.00000	175.73810	0.00000	0.00000	0.00000	0.00000	0.00000	0.00000	0.00000	0.00000
rs1630	0.00000	0.00000	0.00000	12.85215	0.00000	0.00000	0.00000	25.56956	0.00000	0.00000	0.00000	0.00000	0.00000	0.00000	0.00000	0.00000	0.00000	0.00000	0.00000	0.00000	0.00000	0.00000	0.00000	0.00000	175.73148	143.93460	143.11384	30.03905	174.67031	109.67718	12.89940	0.00000
rs1696	79.11914	0.00000	0.00000	89.96504	107.71026	124.29695	0.00000	0.00000	102.58251	0.00000	0.00000	0.00000	0.00000	0.00000	13.06148	0.00000	0.00000	0.00000	0.00000	131.78455	0.00000	0.00000	0.00000	0.00000	0.00000	0.00000	0.00000	0.00000	0.00000	0.00000	0.00000	197.78782
