# Supplementary material for: Dietary wheat and reduced methane yield are linked to rumen microbiome changes in dairy cows
Source: PLoS One. 2022 May 19;17(5):e0268157. doi: 10.1371/journal.pone.0268157 (PMC9119556; doi:10.1371/journal.pone.0268157)
Supplement: S3 Table — a. OTU abundances per cow where abundance is >100cpm in at least 5 cows (1260 OTU). Note table is comma-delimited. b. OTU taxonomies determined using BLAST vs the Silva 16s rRNA database. (ZIP) [file pone.0268157.s007.zip › S3b_Table.txt]

rs0001 Bacteria;Bacteroidota;Bacteroidia;Bacteroidales;Prevotellaceae;Prevotella;
rs0002 Bacteria;Bacteroidota;Bacteroidia;Bacteroidales;Prevotellaceae;Prevotella;
rs0003 Bacteria;Bacteroidota;Bacteroidia;Bacteroidales;Prevotellaceae;Prevotella;
rs0004 Bacteria;Proteobacteria;Gammaproteobacteria;Enterobacterales;Succinivibrionaceae;Succinivibrionaceae
rs0005 Bacteria;Firmicutes;Negativicutes;Acidaminococcales;Acidaminococcaceae;Succiniclasticum;
rs0006 Bacteria;Bacteroidota;Bacteroidia;Bacteroidales;Prevotellaceae;Prevotella_7;
rs0008 Bacteria;Bacteroidota;Bacteroidia;Bacteroidales;Prevotellaceae;Prevotella_7;
rs0009 Bacteria;Bacteroidota;Bacteroidia;Bacteroidales;Prevotellaceae;Prevotella_7;
rs0010 Bacteria;Bacteroidota;Bacteroidia;Bacteroidales;Prevotellaceae;Prevotella;
rs0011 Bacteria;Bacteroidota;Bacteroidia;Bacteroidales;Prevotellaceae;Prevotella;
rs0012 Bacteria;Firmicutes;Negativicutes;Veillonellales-Selenomonadales;Veillonellaceae;Dialister;
rs0013 Bacteria;Bacteroidota;Bacteroidia;Bacteroidales;Prevotellaceae;Prevotella_7;
rs0014 Bacteria;Firmicutes;Clostridia;Lachnospirales;Lachnospiraceae;Roseburia;
rs0015 Bacteria;Firmicutes;Clostridia;Lachnospirales;Lachnospiraceae;Lachnospiraceae
rs0016 Bacteria;Firmicutes;Negativicutes;Acidaminococcales;Acidaminococcaceae;Succiniclasticum;
rs0017 Bacteria;Actinobacteriota;Actinobacteria;Bifidobacteriales;Bifidobacteriaceae;Bifidobacterium;
rs0018 Bacteria;Bacteroidota;Bacteroidia;Bacteroidales;Prevotellaceae;Prevotella;
rs0019 Bacteria;Firmicutes;Negativicutes;Veillonellales-Selenomonadales;Selenomonadaceae;Selenomonas;
rs0020 Bacteria;Bacteroidota;Bacteroidia;Bacteroidales;Prevotellaceae;Prevotella;
rs0021 Bacteria;Firmicutes;Clostridia;Lachnospirales;Lachnospiraceae;Lachnospiraceae
rs0022 Bacteria;Bacteroidota;Bacteroidia;Bacteroidales;Prevotellaceae;Prevotella_7;
rs0024 Bacteria;Bacteroidota;Bacteroidia;Bacteroidales;Prevotellaceae;Prevotella;
rs0025 Bacteria;Bacteroidota;Bacteroidia;Bacteroidales;Prevotellaceae;Prevotella;
rs0026 Bacteria;Bacteroidota;Bacteroidia;Bacteroidales;Prevotellaceae;Prevotella;
rs0027 Bacteria;Bacteroidota;Bacteroidia;Bacteroidales;Prevotellaceae;Prevotella_7;
rs0028 Bacteria;Firmicutes;Clostridia;Oscillospirales;Oscillospiraceae;NK4A214
rs0029 Bacteria;Bacteroidota;Bacteroidia;Bacteroidales;Bacteroidales
rs0030 Bacteria;Firmicutes;Negativicutes;Acidaminococcales;Acidaminococcaceae;Succiniclasticum;
rs0031 Bacteria;Bacteroidota;Bacteroidia;Bacteroidales;Prevotellaceae;Prevotella_7;
rs0032 Bacteria;Bacteroidota;Bacteroidia;Bacteroidales;Prevotellaceae;Prevotella;
rs0033 Bacteria;Firmicutes;Clostridia;Oscillospirales;Ruminococcaceae;Ruminococcus;
rs0034 Bacteria;Bacteroidota;Bacteroidia;Bacteroidales;Prevotellaceae;Prevotella_9;
rs0035 Bacteria;Bacteroidota;Bacteroidia;Bacteroidales;Prevotellaceae;Paraprevotella;
rs0036 Archaea;Euryarchaeota;Methanobacteria;Methanobacteriales;Methanobacteriaceae;Methanobrevibacter;
rs0037 Archaea;Euryarchaeota;Methanobacteria;Methanobacteriales;Methanobacteriaceae;Methanobrevibacter;
rs0038 Bacteria;Bacteroidota;Bacteroidia;Bacteroidales;Prevotellaceae;uncultured;
rs0039 Bacteria;Bacteroidota;Bacteroidia;Bacteroidales;Prevotellaceae;Prevotella;
rs0040 Bacteria;Firmicutes;Clostridia;Lachnospirales;Lachnospiraceae;Lachnospira;
rs0041 Bacteria;Bacteroidota;Bacteroidia;Bacteroidales;Prevotellaceae;Prevotella;
rs0042 Bacteria;Bacteroidota;Bacteroidia;Bacteroidales;Prevotellaceae;Prevotellaceae
rs0043 Bacteria;Bacteroidota;Bacteroidia;Bacteroidales;F082;
rs0044 Bacteria;Bacteroidota;Bacteroidia;Bacteroidales;Prevotellaceae;Prevotella_9;
rs0045 Bacteria;Proteobacteria;Gammaproteobacteria;Enterobacterales;Succinivibrionaceae;Succinivibrionaceae
rs0048 Bacteria;Bacteroidota;Bacteroidia;Bacteroidales;Prevotellaceae;Prevotella;
rs0049 Bacteria;Firmicutes;Negativicutes;Acidaminococcales;Acidaminococcaceae;Acidaminococcus;
rs0051 Bacteria;Firmicutes;Clostridia;Lachnospirales;Lachnospiraceae;uncultured;
rs0052 Bacteria;Firmicutes;Clostridia;Lachnospirales;Lachnospiraceae;Lachnospiraceae
rs0053 Bacteria;Bacteroidota;Bacteroidia;Bacteroidales;Prevotellaceae;Prevotellaceae
rs0054 Bacteria;Firmicutes;Clostridia;Lachnospirales;Lachnospiraceae;Shuttleworthia;
rs0055 Bacteria;Bacteroidota;Bacteroidia;Bacteroidales;Prevotellaceae;Prevotella;
rs0057 Bacteria;Bacteroidota;Bacteroidia;Bacteroidales;Prevotellaceae;Prevotella;
rs0058 Bacteria;Bacteroidota;Bacteroidia;Bacteroidales;Prevotellaceae;Prevotella;
rs0059 Bacteria;Bacteroidota;Bacteroidia;Bacteroidales;Prevotellaceae;Prevotella;
rs0060 Bacteria;Firmicutes;Clostridia;Lachnospirales;Lachnospiraceae;Oribacterium;
rs0061 Bacteria;Bacteroidota;Bacteroidia;Bacteroidales;Muribaculaceae;
rs0062 Bacteria;Bacteroidota;Bacteroidia;Bacteroidales;Prevotellaceae;Prevotella;
rs0063 Bacteria;Firmicutes;Clostridia;Lachnospirales;Lachnospiraceae;Syntrophococcus;
rs0065 Bacteria;Firmicutes;Clostridia;Lachnospirales;Lachnospiraceae;Lachnospiraceae
rs0066 Bacteria;Bacteroidota;Bacteroidia;Bacteroidales;Prevotellaceae;Prevotellaceae
rs0067 Bacteria;Bacteroidota;Bacteroidia;Bacteroidales;Prevotellaceae;Prevotella;
rs0068 Bacteria;Firmicutes;Clostridia;Oscillospirales;Oscillospiraceae;NK4A214
rs0070 Bacteria;Firmicutes;Clostridia;Lachnospirales;Lachnospiraceae;uncultured;
rs0073 Bacteria;Bacteroidota;Bacteroidia;Bacteroidales;Muribaculaceae;
rs0074 Bacteria;Bacteroidota;Bacteroidia;Bacteroidales;Prevotellaceae;Prevotella;
rs0075 Bacteria;Bacteroidota;Bacteroidia;Bacteroidales;Prevotellaceae;Prevotella_7;
rs0076 Bacteria;Bacteroidota;Bacteroidia;Bacteroidales;Prevotellaceae;Prevotella;
rs0077 Bacteria;Firmicutes;Negativicutes;Acidaminococcales;Acidaminococcaceae;Succiniclasticum;
rs0078 Bacteria;Bacteroidota;Bacteroidia;Bacteroidales;Muribaculaceae;
rs0079 Bacteria;Firmicutes;Negativicutes;Veillonellales-Selenomonadales;Selenomonadaceae;Selenomonas;
rs0081 Bacteria;Bacteroidota;Bacteroidia;Bacteroidales;Rikenellaceae;Rikenellaceae
rs0082 Bacteria;Bacteroidota;Bacteroidia;Bacteroidales;Rikenellaceae;Rikenellaceae
rs0083 Bacteria;Bacteroidota;Bacteroidia;Bacteroidales;Prevotellaceae;Prevotella;
rs0084 Bacteria;Firmicutes;Clostridia;Oscillospirales;Oscillospiraceae;NK4A214
rs0085 Bacteria;Firmicutes;Clostridia;Clostridia
rs0086 Bacteria;Bacteroidota;Bacteroidia;Bacteroidales;Prevotellaceae;Prevotella;
rs0087 Bacteria;Bacteroidota;Bacteroidia;Bacteroidales;Prevotellaceae;Prevotella;
rs0088 Bacteria;Bacteroidota;Bacteroidia;Bacteroidales;Prevotellaceae;Prevotella;
rs0089 Bacteria;Bacteroidota;Bacteroidia;Bacteroidales;Prevotellaceae;Prevotella;
rs0090 Bacteria;Firmicutes;Negativicutes;Veillonellales-Selenomonadales;Selenomonadaceae;Mitsuokella;
rs0091 Bacteria;Firmicutes;Clostridia;Oscillospirales;uncultured;
rs0092 Bacteria;Bacteroidota;Bacteroidia;Bacteroidales;Prevotellaceae;Prevotella;
rs0093 Bacteria;Bacteroidota;Bacteroidia;Bacteroidales;Prevotellaceae;Prevotellaceae
rs0094 Bacteria;Bacteroidota;Bacteroidia;Bacteroidales;Prevotellaceae;Prevotella;
rs0095 Bacteria;Bacteroidota;Bacteroidia;Bacteroidales;Prevotellaceae;Prevotella;
rs0096 Bacteria;Bacteroidota;Bacteroidia;Bacteroidales;Prevotellaceae;Prevotella;
rs0097 Bacteria;Firmicutes;Clostridia;Lachnospirales;Lachnospiraceae;Shuttleworthia;
rs0098 Bacteria;Bacteroidota;Bacteroidia;Bacteroidales;Prevotellaceae;Prevotella;
rs0099 Bacteria;Actinobacteriota;Actinobacteria;Bifidobacteriales;Bifidobacteriaceae;Pseudoscardovia;
rs0100 Bacteria;Bacteroidota;Bacteroidia;Bacteroidales;Prevotellaceae;Prevotella;
rs0101 Bacteria;Bacteroidota;Bacteroidia;Bacteroidales;Prevotellaceae;Prevotella;
rs0102 Bacteria;Bacteroidota;Bacteroidia;Bacteroidales;Prevotellaceae;Prevotella;
rs0103 Bacteria;Bacteroidota;Bacteroidia;Bacteroidales;Prevotellaceae;Prevotella_7;
rs0104 Bacteria;Firmicutes;Clostridia;Clostridia
rs0105 Bacteria;Bacteroidota;Bacteroidia;Bacteroidales;Prevotellaceae;Prevotella;
rs0106 Bacteria;Bacteroidota;Bacteroidia;Bacteroidales;Prevotellaceae;Prevotella;
rs0107 Bacteria;Firmicutes;Clostridia;Christensenellales;Christensenellaceae;Christensenellaceae
rs0108 Bacteria;Bacteroidota;Bacteroidia;Bacteroidales;Prevotellaceae;Prevotella;
rs0109 Bacteria;Firmicutes;Clostridia;Lachnospirales;Lachnospiraceae;Shuttleworthia;
rs0110 Bacteria;Firmicutes;Clostridia;Lachnospirales;Lachnospiraceae;Pseudobutyrivibrio;
rs0111 Bacteria;Firmicutes;Clostridia;Lachnospirales;Lachnospiraceae;Shuttleworthia;
rs0112 Bacteria;Bacteroidota;Bacteroidia;Bacteroidales;Muribaculaceae;
rs0113 Bacteria;Firmicutes;Clostridia;Oscillospirales;Ruminococcaceae;CAG-352;
rs0114 Bacteria;Bacteroidota;Bacteroidia;Bacteroidales;Muribaculaceae;
rs0115 Bacteria;Firmicutes;Clostridia;Lachnospirales;Lachnospiraceae;Butyrivibrio;
rs0116 Bacteria;Firmicutes;Clostridia;Oscillospirales;Oscillospiraceae;NK4A214
rs0117 Bacteria;Bacteroidota;Bacteroidia;Bacteroidales;Prevotellaceae;Prevotella;
rs0118 Bacteria;Bacteroidota;Bacteroidia;Bacteroidales;Prevotellaceae;Prevotellaceae
rs0119 Bacteria;Bacteroidota;Bacteroidia;Bacteroidales;Prevotellaceae;Prevotella;
rs0121 Bacteria;Firmicutes;Clostridia;Lachnospirales;Lachnospiraceae;Lachnospiraceae
rs0122 Bacteria;Firmicutes;Clostridia;Oscillospirales;Oscillospiraceae;NK4A214
rs0123 Bacteria;Bacteroidota;Bacteroidia;Bacteroidales;Prevotellaceae;Prevotella;
rs0124 Bacteria;Bacteroidota;Bacteroidia;Bacteroidales;Muribaculaceae;
rs0125 Bacteria;Firmicutes;Clostridia;Clostridia
rs0126 Bacteria;Firmicutes;Clostridia;Oscillospirales;Oscillospiraceae;UCG-005;
rs0127 Bacteria;Firmicutes;Clostridia;Lachnospirales;Lachnospiraceae;Syntrophococcus;
rs0128 Bacteria;Bacteroidota;Bacteroidia;Bacteroidales;Prevotellaceae;Prevotella;
rs0129 Bacteria;Firmicutes;Clostridia;Lachnospirales;Lachnospiraceae;Butyrivibrio;
rs0130 Bacteria;Firmicutes;Clostridia;Clostridia
rs0131 Bacteria;Firmicutes;Clostridia;Oscillospirales;Ruminococcaceae;Ruminococcus;
rs0132 Bacteria;Firmicutes;Clostridia;Oscillospirales;Oscillospiraceae;NK4A214
rs0133 Bacteria;Bacteroidota;Bacteroidia;Bacteroidales;F082;
rs0134 Bacteria;Firmicutes;Clostridia;Lachnospirales;Lachnospiraceae;Lachnoclostridium;
rs0135 Bacteria;Fibrobacterota;Fibrobacteria;Fibrobacterales;Fibrobacteraceae;Fibrobacter;
rs0136 Bacteria;Bacteroidota;Bacteroidia;Bacteroidales;Prevotellaceae;Prevotellaceae
rs0137 Bacteria;Firmicutes;Clostridia;Oscillospirales;Oscillospiraceae;UCG-002;
rs0138 Bacteria;Bacteroidota;Bacteroidia;Bacteroidales;Prevotellaceae;Prevotella;
rs0139 Bacteria;Firmicutes;Negativicutes;Veillonellales-Selenomonadales;Selenomonadaceae;uncultured;
rs0140 Bacteria;Bacteroidota;Bacteroidia;Bacteroidales;Prevotellaceae;Prevotella;
rs0141 Bacteria;Fibrobacterota;Fibrobacteria;Fibrobacterales;Fibrobacteraceae;Fibrobacter;
rs0142 Bacteria;Bacteroidota;Bacteroidia;Bacteroidales;Bacteroidales
rs0143 Bacteria;Bacteroidota;Bacteroidia;Bacteroidales;Prevotellaceae;Prevotella;
rs0144 Bacteria;Firmicutes;Negativicutes;Veillonellales-Selenomonadales;Selenomonadaceae;Schwartzia;
rs0145 Bacteria;Bacteroidota;Bacteroidia;Bacteroidales;Prevotellaceae;Prevotella;
rs0146 Bacteria;Bacteroidota;Bacteroidia;Bacteroidales;Prevotellaceae;Prevotellaceae
rs0147 Bacteria;Bacteroidota;Bacteroidia;Bacteroidales;Prevotellaceae;Prevotella;
rs0148 Bacteria;Bacteroidota;Bacteroidia;Bacteroidales;uncultured;
rs0149 Bacteria;Firmicutes;Clostridia;Lachnospirales;Lachnospiraceae;[Ruminococcus]
rs0150 Bacteria;Bacteroidota;Bacteroidia;Bacteroidales;Bacteroidales
rs0151 Bacteria;Firmicutes;Clostridia;Clostridia
rs0152 Bacteria;Firmicutes;Clostridia;Oscillospirales;Hungateiclostridiaceae;Saccharofermentans;
rs0153 Bacteria;Firmicutes;Clostridia;Clostridia
rs0154 Bacteria;Firmicutes;Clostridia;Clostridia
rs0155 Bacteria;Cyanobacteria;Vampirivibrionia;Gastranaerophilales;
rs0156 Bacteria;Firmicutes;Clostridia;Lachnospirales;Defluviitaleaceae;Defluviitaleaceae
rs0157 Bacteria;Bacteroidota;Bacteroidia;Bacteroidales;Prevotellaceae;Prevotella;
rs0158 Bacteria;Firmicutes;Clostridia;Lachnospirales;Lachnospiraceae;[Eubacterium]
rs0159 Bacteria;Firmicutes;Clostridia;Christensenellales;Christensenellaceae;Christensenellaceae
rs0160 Bacteria;Bacteroidota;Bacteroidia;Bacteroidales;Prevotellaceae;Prevotella;
rs0161 Bacteria;Bacteroidota;Bacteroidia;Bacteroidales;Prevotellaceae;Prevotella;
rs0162 Bacteria;Firmicutes;Clostridia;Lachnospirales;Lachnospiraceae;Syntrophococcus;
rs0163 Bacteria;Bacteroidota;Bacteroidia;Bacteroidales;Prevotellaceae;Prevotella;
rs0164 Bacteria;Bacteroidota;Bacteroidia;Bacteroidales;Muribaculaceae;
rs0165 Bacteria;Bacteroidota;Bacteroidia;Bacteroidales;Prevotellaceae;Prevotellaceae
rs0166 Bacteria;Bacteroidota;Bacteroidia;Bacteroidales;Prevotellaceae;Prevotella;
rs0167 Bacteria;Bacteroidota;Bacteroidia;Bacteroidales;Prevotellaceae;Prevotella;
rs0168 Bacteria;Firmicutes;Clostridia;Lachnospirales;Lachnospiraceae;[Ruminococcus]
rs0169 Bacteria;Bacteroidota;Bacteroidia;Bacteroidales;Prevotellaceae;Prevotellaceae
rs0170 Bacteria;Bacteroidota;Bacteroidia;Bacteroidales;F082;
rs0171 Bacteria;Firmicutes;Clostridia;Lachnospirales;Lachnospiraceae;[Eubacterium]
rs0172 Bacteria;Bacteroidota;Bacteroidia;Bacteroidales;Muribaculaceae;
rs0173 Bacteria;Bacteroidota;Bacteroidia;Bacteroidales;Prevotellaceae;uncultured;
rs0174 Bacteria;Firmicutes;Clostridia;Clostridia
rs0175 Bacteria;Firmicutes;Clostridia;Lachnospirales;Lachnospiraceae;Moryella;
rs0176 Bacteria;Firmicutes;Clostridia;Oscillospirales;Oscillospiraceae;NK4A214
rs0177 Bacteria;Bacteroidota;Bacteroidia;Bacteroidales;F082;
rs0178 Bacteria;Firmicutes;Clostridia;Oscillospirales;Hungateiclostridiaceae;Saccharofermentans;
rs0179 Bacteria;Firmicutes;Clostridia;Lachnospirales;Lachnospiraceae;Lachnospira;
rs0180 Bacteria;Firmicutes;Clostridia;Oscillospirales;Oscillospiraceae;UCG-002;
rs0181 Bacteria;Firmicutes;Clostridia;Christensenellales;Christensenellaceae;Christensenellaceae
rs0182 Bacteria;Firmicutes;Clostridia;Oscillospirales;[Eubacterium]
rs0183 Bacteria;Bacteroidota;Bacteroidia;Bacteroidales;Prevotellaceae;Prevotella;
rs0184 Bacteria;Bacteroidota;Bacteroidia;Bacteroidales;Prevotellaceae;Prevotella;
rs0185 Bacteria;Bacteroidota;Bacteroidia;Bacteroidales;Muribaculaceae;
rs0186 Bacteria;Bacteroidota;Bacteroidia;Bacteroidales;Prevotellaceae;Prevotella;
rs0187 Bacteria;Bacteroidota;Bacteroidia;Bacteroidales;Prevotellaceae;Prevotella;
rs0189 Bacteria;Bacteroidota;Bacteroidia;Bacteroidales;Prevotellaceae;Prevotellaceae
rs0190 Bacteria;Firmicutes;Clostridia;Lachnospirales;Lachnospiraceae;Syntrophococcus;
rs0191 Bacteria;Bacteroidota;Bacteroidia;Bacteroidales;Prevotellaceae;Prevotella;
rs0192 Bacteria;Firmicutes;Negativicutes;Veillonellales-Selenomonadales;Selenomonadaceae;uncultured;
rs0193 Bacteria;Bacteroidota;Bacteroidia;Bacteroidales;Prevotellaceae;Prevotella;
rs0194 Bacteria;Firmicutes;Clostridia;Lachnospirales;Lachnospiraceae;Roseburia;
rs0195 Bacteria;Bacteroidota;Bacteroidia;Bacteroidales;Muribaculaceae;
rs0196 Bacteria;Firmicutes;Clostridia;Lachnospirales;Lachnospiraceae;XBB1006;
rs0197 Bacteria;Bacteroidota;Bacteroidia;Bacteroidales;Prevotellaceae;Prevotella;
rs0198 Bacteria;Firmicutes;Clostridia;Oscillospirales;Ruminococcaceae;Ruminococcus;
rs0199 Bacteria;Desulfobacterota;Desulfovibrionia;Desulfovibrionales;Desulfovibrionaceae;Desulfovibrio;
rs0200 Bacteria;Firmicutes;Clostridia;Oscillospirales;Oscillospiraceae;NK4A214
rs0201 Bacteria;Bacteroidota;Bacteroidia;Bacteroidales;Prevotellaceae;Prevotella;
rs0202 Bacteria;Bacteroidota;Bacteroidia;Bacteroidales;Muribaculaceae;
rs0203 Bacteria;Bacteroidota;Bacteroidia;Bacteroidales;p-251-o5;
rs0204 Bacteria;Bacteroidota;Bacteroidia;Bacteroidales;Muribaculaceae;
rs0205 Bacteria;Verrucomicrobiota;Kiritimatiellae;WCHB1-41;
rs0206 Bacteria;Firmicutes;Clostridia;Lachnospirales;Lachnospiraceae;[Eubacterium]
rs0207 Bacteria;Bacteroidota;Bacteroidia;Bacteroidales;Prevotellaceae;Prevotella_7;
rs0208 Bacteria;Bacteroidota;Bacteroidia;Bacteroidales;Prevotellaceae;Prevotella;
rs0209 Bacteria;Firmicutes;Clostridia;Lachnospirales;Lachnospiraceae;[Eubacterium]
rs0210 Bacteria;Bacteroidota;Bacteroidia;Bacteroidales;Prevotellaceae;Prevotellaceae
rs0211 Bacteria;Bacteroidota;Bacteroidia;Bacteroidales;Prevotellaceae;Prevotella;
rs0212 Bacteria;Bacteroidota;Bacteroidia;Bacteroidales;Prevotellaceae;Prevotella;
rs0214 Bacteria;Bacteroidota;Bacteroidia;Bacteroidales;Prevotellaceae;Prevotella;
rs0215 Bacteria;Firmicutes;Negativicutes;Veillonellales-Selenomonadales;Selenomonadaceae;uncultured;
rs0216 Bacteria;Firmicutes;Negativicutes;Veillonellales-Selenomonadales;Veillonellaceae;Megasphaera;
rs0217 Bacteria;Firmicutes;Clostridia;Lachnospirales;Lachnospiraceae;[Eubacterium]
rs0219 Bacteria;Firmicutes;Clostridia;Oscillospirales;Ruminococcaceae;CAG-352;
rs0220 Bacteria;Firmicutes;Clostridia;Lachnospirales;Lachnospiraceae;Lachnospiraceae
rs0222 Bacteria;Firmicutes;Clostridia;Oscillospirales;Oscillospiraceae;V9D2013
rs0223 Bacteria;Firmicutes;Clostridia;Lachnospirales;Lachnospiraceae;Lachnospiraceae
rs0224 Bacteria;Bacteroidota;Bacteroidia;Bacteroidales;Rikenellaceae;Rikenellaceae
rs0225 Bacteria;Firmicutes;Negativicutes;Veillonellales-Selenomonadales;Selenomonadaceae;uncultured;
rs0226 Bacteria;Firmicutes;Clostridia;Oscillospirales;Ruminococcaceae;Ruminococcus;
rs0227 Bacteria;Bacteroidota;Bacteroidia;Bacteroidales;F082;
rs0228 Bacteria;Bacteroidota;Bacteroidia;Bacteroidales;Muribaculaceae;
rs0229 Bacteria;Bacteroidota;Bacteroidia;Bacteroidales;Prevotellaceae;Prevotellaceae
rs0230 Bacteria;Verrucomicrobiota;Kiritimatiellae;WCHB1-41;
rs0231 Bacteria;Bacteroidota;Bacteroidia;Bacteroidales;Prevotellaceae;Prevotella;
rs0232 Bacteria;Firmicutes;Clostridia;Lachnospirales;Lachnospiraceae;Butyrivibrio;
rs0233 Bacteria;Bacteroidota;Bacteroidia;Bacteroidales;Prevotellaceae;Prevotella;
rs0234 Bacteria;Bacteroidota;Bacteroidia;Bacteroidales;Prevotellaceae;Prevotella;
rs0235 Bacteria;Firmicutes;Clostridia;Oscillospirales;Ruminococcaceae;Ruminococcus;
rs0236 Bacteria;Bacteroidota;Bacteroidia;Bacteroidales;Prevotellaceae;Prevotellaceae
rs0238 Bacteria;Bacteroidota;Bacteroidia;Bacteroidales;Muribaculaceae;
rs0239 Bacteria;Firmicutes;Clostridia;Oscillospirales;Ruminococcaceae;Ruminococcus;
rs0240 Bacteria;Bacteroidota;Bacteroidia;Bacteroidales;Prevotellaceae;Prevotella;
rs0241 Bacteria;Bacteroidota;Bacteroidia;Bacteroidales;Prevotellaceae;Prevotellaceae
rs0242 Bacteria;Bacteroidota;Bacteroidia;Bacteroidales;Prevotellaceae;Prevotella;
rs0243 Bacteria;Bacteroidota;Bacteroidia;Bacteroidales;Prevotellaceae;Prevotella;
rs0244 Bacteria;Firmicutes;Clostridia;Lachnospirales;Lachnospiraceae;Oribacterium;
rs0245 Bacteria;Bacteroidota;Bacteroidia;Bacteroidales;Prevotellaceae;Prevotella;
rs0246 Bacteria;Bacteroidota;Bacteroidia;Bacteroidales;Prevotellaceae;Prevotella;
rs0247 Bacteria;Firmicutes;Clostridia;Lachnospirales;Lachnospiraceae;Lachnoclostridium;
rs0248 Bacteria;Firmicutes;Negativicutes;Veillonellales-Selenomonadales;Veillonellaceae;Megasphaera;
rs0249 Bacteria;Firmicutes;Clostridia;Oscillospirales;Ruminococcaceae;Ruminococcus;
rs0251 Bacteria;Firmicutes;Clostridia;Lachnospirales;Lachnospiraceae;Oribacterium;
rs0252 Bacteria;Bacteroidota;Bacteroidia;Bacteroidales;Muribaculaceae;
rs0253 Bacteria;Firmicutes;Clostridia;Lachnospirales;Lachnospiraceae;[Eubacterium]
rs0254 Bacteria;Bacteroidota;Bacteroidia;Bacteroidales;Prevotellaceae;Prevotella;
rs0255 Bacteria;Firmicutes;Clostridia;Lachnospirales;Lachnospiraceae;Lachnospiraceae
rs0256 Bacteria;Bacteroidota;Bacteroidia;Bacteroidales;Prevotellaceae;Prevotellaceae
rs0257 Bacteria;Bacteroidota;Bacteroidia;Bacteroidales;F082;
rs0258 Bacteria;Bacteroidota;Bacteroidia;Bacteroidales;Prevotellaceae;Prevotellaceae
rs0259 Bacteria;Bacteroidota;Bacteroidia;Bacteroidales;Muribaculaceae;
rs0260 Bacteria;Bacteroidota;Bacteroidia;Bacteroidales;Prevotellaceae;Prevotellaceae
rs0261 Bacteria;Bacteroidota;Bacteroidia;Bacteroidales;F082;
rs0264 Bacteria;Proteobacteria;Gammaproteobacteria;Burkholderiales;Sutterellaceae;Sutterella;
rs0265 Bacteria;Bacteroidota;Bacteroidia;Bacteroidales;F082;
rs0266 Bacteria;Firmicutes;Clostridia;Clostridia
rs0267 Bacteria;Firmicutes;Clostridia;Oscillospirales;Ruminococcaceae;Ruminococcus;
rs0268 Bacteria;Firmicutes;Clostridia;Oscillospirales;Ruminococcaceae;Ruminococcus;
rs0269 Bacteria;Firmicutes;Clostridia;Christensenellales;Christensenellaceae;Christensenellaceae
rs0270 Bacteria;Desulfobacterota;Desulfovibrionia;Desulfovibrionales;Desulfovibrionaceae;Desulfovibrio;
rs0271 Bacteria;Bacteroidota;Bacteroidia;Bacteroidales;Muribaculaceae;
rs0272 Bacteria;Bacteroidota;Bacteroidia;Bacteroidales;Prevotellaceae;Prevotella;
rs0273 Bacteria;Firmicutes;Clostridia;Oscillospirales;Ruminococcaceae;CAG-352;
rs0274 Bacteria;Firmicutes;Negativicutes;Acidaminococcales;Acidaminococcaceae;Succiniclasticum;
rs0275 Bacteria;Firmicutes;Clostridia;Lachnospirales;Lachnospiraceae;Butyrivibrio;
rs0276 Bacteria;Bacteroidota;Bacteroidia;Bacteroidales;Prevotellaceae;Prevotellaceae
rs0277 Bacteria;Bacteroidota;Bacteroidia;Bacteroidales;Rikenellaceae;Rikenellaceae
rs0279 Bacteria;Firmicutes;Clostridia;Lachnospirales;Lachnospiraceae;Acetitomaculum;
rs0280 Bacteria;Firmicutes;Clostridia;Clostridia
rs0281 Bacteria;Bacteroidota;Bacteroidia;Bacteroidales;Prevotellaceae;Prevotellaceae
rs0282 Bacteria;Bacteroidota;Bacteroidia;Bacteroidales;Rikenellaceae;Rikenellaceae
rs0283 Bacteria;Firmicutes;Clostridia;Lachnospirales;Lachnospiraceae;Butyrivibrio;
rs0284 Bacteria;Bacteroidota;Bacteroidia;Bacteroidales;Rikenellaceae;Rikenellaceae
rs0285 Bacteria;Fibrobacterota;Fibrobacteria;Fibrobacterales;Fibrobacteraceae;Fibrobacter;
rs0286 Bacteria;Bacteroidota;Bacteroidia;Bacteroidales;Muribaculaceae;
rs0287 Bacteria;Bacteroidota;Bacteroidia;Bacteroidales;Muribaculaceae;
rs0288 Bacteria;Firmicutes;Clostridia;Lachnospirales;Lachnospiraceae;Syntrophococcus;
rs0289 Bacteria;Firmicutes;Clostridia;Clostridia
rs0290 Bacteria;Firmicutes;Clostridia;Peptostreptococcales-Tissierellales;Anaerovoracaceae;[Eubacterium]
rs0291 Bacteria;Firmicutes;Clostridia;Clostridia
rs0292 Bacteria;Bacteroidota;Bacteroidia;Bacteroidales;F082;
rs0293 Bacteria;Bacteroidota;Bacteroidia;Bacteroidales;F082;
rs0294 Bacteria;Bacteroidota;Bacteroidia;Bacteroidales;Rikenellaceae;Rikenellaceae
rs0295 Bacteria;Firmicutes;Clostridia;Lachnospirales;Lachnospiraceae;Moryella;
rs0296 Bacteria;Spirochaetota;Spirochaetia;Spirochaetales;Spirochaetaceae;Treponema;
rs0297 Bacteria;Bacteroidota;Bacteroidia;Bacteroidales;Prevotellaceae;uncultured;
rs0298 Bacteria;Firmicutes;Clostridia;Lachnospirales;Lachnospiraceae;Shuttleworthia;
rs0299 Bacteria;Bacteroidota;Bacteroidia;Bacteroidales;Prevotellaceae;Prevotella;
rs0300 Bacteria;Firmicutes;Clostridia;Clostridia
rs0301 Bacteria;Firmicutes;Negativicutes;Veillonellales-Selenomonadales;Selenomonadaceae;Selenomonas;
rs0302 Bacteria;Firmicutes;Negativicutes;Veillonellales-Selenomonadales;Selenomonadaceae;uncultured;
rs0303 Bacteria;Firmicutes;Clostridia;Clostridia
rs0304 Bacteria;Firmicutes;Clostridia;Christensenellales;Christensenellaceae;Christensenellaceae
rs0305 Bacteria;Bacteroidota;Bacteroidia;Bacteroidales;Prevotellaceae;Prevotellaceae
rs0306 Bacteria;Firmicutes;Negativicutes;Veillonellales-Selenomonadales;Selenomonadaceae;Selenomonas;
rs0307 Bacteria;Bacteroidota;Bacteroidia;Bacteroidales;Prevotellaceae;Prevotella;
rs0308 Bacteria;Bacteroidota;Bacteroidia;Bacteroidales;Prevotellaceae;Prevotella;
rs0309 Bacteria;Bacteroidota;Bacteroidia;Bacteroidales;Prevotellaceae;Prevotellaceae
rs0310 Bacteria;Firmicutes;Clostridia;Oscillospirales;Oscillospiraceae;UCG-005;
rs0311 Bacteria;Firmicutes;Clostridia;Clostridia
rs0312 Bacteria;Proteobacteria;Gammaproteobacteria;Enterobacterales;Succinivibrionaceae;Succinivibrio;
rs0314 Bacteria;Bacteroidota;Bacteroidia;Bacteroidales;Prevotellaceae;Prevotellaceae
rs0316 Bacteria;Bacteroidota;Bacteroidia;Bacteroidales;Prevotellaceae;Prevotella;
rs0317 Bacteria;Bacteroidota;Bacteroidia;Bacteroidales;Prevotellaceae;Prevotella;
rs0318 Bacteria;Bacteroidota;Bacteroidia;Bacteroidales;Bacteroidales
rs0319 Bacteria;Bacteroidota;Bacteroidia;Bacteroidales;Muribaculaceae;
rs0320 Bacteria;Firmicutes;Clostridia;Oscillospirales;Oscillospiraceae;uncultured;
rs0323 Bacteria;Firmicutes;Negativicutes;Veillonellales-Selenomonadales;Selenomonadaceae;Selenomonas;
rs0324 Bacteria;Bacteroidota;Bacteroidia;Bacteroidales;Muribaculaceae;
rs0325 Bacteria;Firmicutes;Clostridia;Oscillospirales;Ruminococcaceae;Ruminococcus;
rs0328 Bacteria;Bacteroidota;Bacteroidia;Bacteroidales;Prevotellaceae;Prevotella;
rs0329 Bacteria;Firmicutes;Clostridia;Lachnospirales;Lachnospiraceae;Moryella;
rs0330 Bacteria;Bacteroidota;Bacteroidia;Bacteroidales;F082;
rs0331 Bacteria;Bacteroidota;Bacteroidia;Bacteroidales;Prevotellaceae;Prevotellaceae
rs0332 Bacteria;Bacteroidota;Bacteroidia;Bacteroidales;Prevotellaceae;Prevotella;
rs0334 Bacteria;Bacteroidota;Bacteroidia;Bacteroidales;Prevotellaceae;Prevotellaceae
rs0335 Bacteria;Firmicutes;Clostridia;Lachnospirales;Lachnospiraceae;Marvinbryantia;
rs0336 Bacteria;Firmicutes;Bacilli;Acholeplasmatales;Acholeplasmataceae;Anaeroplasma;
rs0337 Bacteria;Bacteroidota;Bacteroidia;Bacteroidales;Rikenellaceae;Rikenellaceae
rs0338 Bacteria;Firmicutes;Negativicutes;Veillonellales-Selenomonadales;Selenomonadaceae;Anaerovibrio;
rs0339 Bacteria;Firmicutes;Clostridia;Lachnospirales;Lachnospiraceae;Marvinbryantia;
rs0340 Bacteria;Firmicutes;Clostridia;Clostridia
rs0341 Bacteria;Firmicutes;Clostridia;Lachnospirales;Lachnospiraceae;Lachnospiraceae
rs0342 Bacteria;Bacteroidota;Bacteroidia;Bacteroidales;Prevotellaceae;
rs0343 Bacteria;Bacteroidota;Bacteroidia;Bacteroidales;Prevotellaceae;Prevotella;
rs0344 Bacteria;Bacteroidota;Bacteroidia;Bacteroidales;Prevotellaceae;Prevotellaceae
rs0345 Bacteria;Firmicutes;Clostridia;Oscillospirales;Ruminococcaceae;Ruminococcus;
rs0346 Bacteria;Spirochaetota;Spirochaetia;Spirochaetales;Spirochaetaceae;Treponema;
rs0347 Bacteria;Bacteroidota;Bacteroidia;Bacteroidales;Prevotellaceae;Prevotellaceae
rs0348 Bacteria;Firmicutes;Negativicutes;Veillonellales-Selenomonadales;Selenomonadaceae;uncultured;
rs0349 Bacteria;Bacteroidota;Bacteroidia;Bacteroidales;Prevotellaceae;Prevotella;
rs0350 Bacteria;Bacteroidota;Bacteroidia;Bacteroidales;Muribaculaceae;
rs0351 Bacteria;Bacteroidota;Bacteroidia;Bacteroidales;F082;
rs0353 Bacteria;Spirochaetota;Spirochaetia;Spirochaetales;Spirochaetaceae;Treponema;
rs0354 Bacteria;Firmicutes;Clostridia;Lachnospirales;Lachnospiraceae;[Eubacterium]
rs0355 Bacteria;Firmicutes;Clostridia;Lachnospirales;Lachnospiraceae;[Ruminococcus]
rs0356 Bacteria;Firmicutes;Clostridia;Lachnospirales;Lachnospiraceae;[Ruminococcus]
rs0358 Bacteria;Bacteroidota;Bacteroidia;Bacteroidales;Prevotellaceae;Prevotellaceae
rs0359 Bacteria;Actinobacteriota;Coriobacteriia;Coriobacteriales;Atopobiaceae;Olsenella;
rs0360 Bacteria;Firmicutes;Bacilli;Erysipelotrichales;Erysipelatoclostridiaceae;Sharpea;
rs0361 Bacteria;Firmicutes;Clostridia;Oscillospirales;[Eubacterium]
rs0362 Bacteria;Firmicutes;Clostridia;Christensenellales;Christensenellaceae;Christensenellaceae
rs0363 Bacteria;Cyanobacteria;Vampirivibrionia;Gastranaerophilales;
rs0364 Bacteria;Bacteroidota;Bacteroidia;Bacteroidales;Prevotellaceae;Prevotella;
rs0365 Bacteria;Bacteroidota;Bacteroidia;Bacteroidales;Muribaculaceae;
rs0367 Bacteria;Bacteroidota;Bacteroidia;Bacteroidales;Prevotellaceae;Prevotella;
rs0368 Bacteria;Bacteroidota;Bacteroidia;Bacteroidales;F082;
rs0369 Bacteria;Fibrobacterota;Fibrobacteria;Fibrobacterales;Fibrobacteraceae;Fibrobacter;
rs0370 Bacteria;Bacteroidota;Bacteroidia;Bacteroidales;Muribaculaceae;
rs0371 Bacteria;Firmicutes;Clostridia;Lachnospirales;Lachnospiraceae;Roseburia;
rs0372 Bacteria;Spirochaetota;Spirochaetia;Spirochaetales;Spirochaetaceae;Treponema;
rs0373 Bacteria;Firmicutes;Clostridia;Christensenellales;Christensenellaceae;Christensenellaceae
rs0374 Bacteria;Firmicutes;Clostridia;Christensenellales;Christensenellaceae;Christensenellaceae
rs0375 Bacteria;Proteobacteria;Gammaproteobacteria;Enterobacterales;Succinivibrionaceae;Ruminobacter;
rs0376 Bacteria;Bacteroidota;Bacteroidia;Bacteroidales;Muribaculaceae;
rs0377 Bacteria;Bacteroidota;Bacteroidia;Bacteroidales;Prevotellaceae;Prevotella_9;
rs0378 Bacteria;Bacteroidota;Bacteroidia;Bacteroidales;Prevotellaceae;Prevotella;
rs0379 Bacteria;Bacteroidota;Bacteroidia;Bacteroidales;Prevotellaceae;
rs0380 Bacteria;Firmicutes;Clostridia;Oscillospirales;Oscillospiraceae;UCG-002;
rs0381 Bacteria;Bacteroidota;Bacteroidia;Bacteroidales;Prevotellaceae;Prevotella;
rs0382 Bacteria;Bacteroidota;Bacteroidia;Bacteroidales;Prevotellaceae;Prevotellaceae
rs0383 Bacteria;Bacteroidota;Bacteroidia;Bacteroidales;Prevotellaceae;Prevotella;
rs0384 Bacteria;Firmicutes;Clostridia;Oscillospirales;[Clostridium]
rs0385 Bacteria;Firmicutes;Clostridia;Lachnospirales;Lachnospiraceae;Pseudobutyrivibrio;
rs0386 Bacteria;Bacteroidota;Bacteroidia;Bacteroidales;uncultured;
rs0387 Bacteria;Firmicutes;Negativicutes;Veillonellales-Selenomonadales;Selenomonadaceae;Anaerovibrio;
rs0388 Bacteria;Firmicutes;Negativicutes;Acidaminococcales;Acidaminococcaceae;Succiniclasticum;
rs0389 Bacteria;Firmicutes;Clostridia;Oscillospirales;Ruminococcaceae;Ruminococcus;
rs0390 Bacteria;Bacteroidota;Bacteroidia;Bacteroidales;Rikenellaceae;Rikenellaceae
rs0391 Bacteria;Bacteroidota;Bacteroidia;Bacteroidales;Prevotellaceae;Prevotella;
rs0392 Bacteria;Bacteroidota;Bacteroidia;Bacteroidales;F082;
rs0393 Bacteria;Bacteroidota;Bacteroidia;Bacteroidales;Prevotellaceae;Prevotellaceae
rs0394 Bacteria;Firmicutes;Clostridia;Oscillospirales;Hungateiclostridiaceae;Saccharofermentans;
rs0395 Bacteria;Bacteroidota;Bacteroidia;Bacteroidales;F082;
rs0396 Bacteria;Bacteroidota;Bacteroidia;Bacteroidales;Prevotellaceae;Prevotellaceae
rs0397 Bacteria;Bacteroidota;Bacteroidia;Bacteroidales;Prevotellaceae;Prevotella;
rs0398 Bacteria;Firmicutes;Clostridia;Lachnospirales;Defluviitaleaceae;Defluviitaleaceae
rs0399 Bacteria;Bacteroidota;Bacteroidia;Bacteroidales;Muribaculaceae;
rs0400 Bacteria;Firmicutes;Clostridia;Lachnospirales;Lachnospiraceae;Lachnospiraceae
rs0401 Bacteria;Firmicutes;Clostridia;Lachnospirales;Lachnospiraceae;Shuttleworthia;
rs0402 Bacteria;Firmicutes;Clostridia;Christensenellales;Christensenellaceae;Christensenellaceae
rs0403 Bacteria;Firmicutes;Clostridia;Oscillospirales;Hungateiclostridiaceae;Saccharofermentans;
rs0404 Bacteria;Spirochaetota;Spirochaetia;Spirochaetales;Spirochaetaceae;Treponema;
rs0405 Bacteria;Patescibacteria;Gracilibacteria;Absconditabacteriales
rs0406 Bacteria;Bacteroidota;Bacteroidia;Bacteroidales;Muribaculaceae;
rs0407 Bacteria;Bacteroidota;Bacteroidia;Bacteroidales;Prevotellaceae;Prevotellaceae
rs0408 Archaea;Euryarchaeota;Methanobacteria;Methanobacteriales;Methanobacteriaceae;Methanobrevibacter;
rs0409 Bacteria;Verrucomicrobiota;Kiritimatiellae;WCHB1-41;
rs0410 Bacteria;Firmicutes;Clostridia;Lachnospirales;Lachnospiraceae;uncultured;
rs0411 Bacteria;Firmicutes;Clostridia;Clostridia
rs0412 Bacteria;Firmicutes;Clostridia;Lachnospirales;Lachnospiraceae;probable
rs0413 Bacteria;Bacteroidota;Bacteroidia;Bacteroidales;Prevotellaceae;Prevotellaceae
rs0414 Bacteria;Bacteroidota;Bacteroidia;Bacteroidales;Prevotellaceae;Prevotella;
rs0415 Bacteria;Firmicutes;Clostridia;Oscillospirales;Ruminococcaceae;CAG-352;
rs0416 Bacteria;Firmicutes;Clostridia;Christensenellales;Christensenellaceae;Christensenellaceae
rs0418 Bacteria;Bacteroidota;Bacteroidia;Bacteroidales;Prevotellaceae;Prevotella;
rs0419 Bacteria;Bacteroidota;Bacteroidia;Bacteroidales;Prevotellaceae;Prevotellaceae
rs0420 Bacteria;Firmicutes;Clostridia;Lachnospirales;Lachnospiraceae;Lachnospiraceae
rs0421 Bacteria;Bacteroidota;Bacteroidia;Bacteroidales;Prevotellaceae;Prevotella;
rs0422 Bacteria;Firmicutes;Clostridia;Lachnospirales;Lachnospiraceae;Lachnospiraceae
rs0423 Bacteria;Actinobacteriota;Actinobacteria;Bifidobacteriales;Bifidobacteriaceae;uncultured;
rs0424 Bacteria;Bacteroidota;Bacteroidia;Bacteroidales;Prevotellaceae;Prevotella;
rs0425 Bacteria;Bacteroidota;Bacteroidia;Bacteroidales;Prevotellaceae;Prevotellaceae
rs0426 Bacteria;Firmicutes;Clostridia;Lachnospirales;Lachnospiraceae;Lachnospiraceae
rs0427 Bacteria;Bacteroidota;Bacteroidia;Bacteroidales;Prevotellaceae;Prevotella;
rs0428 Bacteria;Firmicutes;Clostridia;Oscillospirales;[Eubacterium]
rs0429 Bacteria;Proteobacteria;Gammaproteobacteria;Enterobacterales;Succinivibrionaceae;uncultured;
rs0431 Bacteria;Firmicutes;Clostridia;Lachnospirales;Lachnospiraceae;Syntrophococcus;
rs0432 Bacteria;Bacteroidota;Bacteroidia;Bacteroidales;F082;
rs0433 Bacteria;Bacteroidota;Bacteroidia;Bacteroidales;Prevotellaceae;Prevotella;
rs0434 Bacteria;Firmicutes;Clostridia;Lachnospirales;Lachnospiraceae;Lachnospiraceae
rs0435 Bacteria;Bacteroidota;Bacteroidia;Bacteroidales;Rikenellaceae;Rikenellaceae
rs0436 Bacteria;Firmicutes;Clostridia;Lachnospirales;Lachnospiraceae;Lachnospiraceae
rs0438 Bacteria;Cyanobacteria;Vampirivibrionia;Gastranaerophilales;
rs0439 Bacteria;Bacteroidota;Bacteroidia;Bacteroidales;Prevotellaceae;Prevotella;
rs0440 Bacteria;Bacteroidota;Bacteroidia;Bacteroidales;Prevotellaceae;Prevotella_9;
rs0441 Bacteria;Firmicutes;Clostridia;Lachnospirales;Lachnospiraceae;Oribacterium;
rs0442 Bacteria;Firmicutes;Clostridia;Oscillospirales;Oscillospiraceae;UCG-005;
rs0443 Bacteria;Bacteroidota;Bacteroidia;Bacteroidales;F082;
rs0444 Bacteria;Firmicutes;Clostridia;Lachnospirales;Lachnospiraceae;Lachnospiraceae
rs0445 Bacteria;Bacteroidota;Bacteroidia;Bacteroidales;Muribaculaceae;
rs0446 Bacteria;Firmicutes;Clostridia;Lachnospirales;Lachnospiraceae;Lachnospiraceae
rs0447 Bacteria;Bacteroidota;Bacteroidia;Bacteroidales;Muribaculaceae;
rs0448 Bacteria;Firmicutes;Clostridia;Oscillospirales;Hungateiclostridiaceae;Saccharofermentans;
rs0449 Bacteria;Firmicutes;Clostridia;Oscillospirales;Ruminococcaceae;UCG-001;
rs0450 Bacteria;Bacteroidota;Bacteroidia;Bacteroidales;F082;
rs0451 Bacteria;Bacteroidota;Bacteroidia;Bacteroidales;Rikenellaceae;Rikenellaceae
rs0452 Bacteria;Planctomycetota;Planctomycetes;Pirellulales;Pirellulaceae;p-1088-a5
rs0453 Bacteria;Firmicutes;Clostridia;Lachnospirales;Defluviitaleaceae;Defluviitaleaceae
rs0455 Bacteria;Firmicutes;Clostridia;Lachnospirales;Lachnospiraceae;Acetitomaculum;
rs0456 Bacteria;Firmicutes;Clostridia;Lachnospirales;Lachnospiraceae;Lachnospiraceae
rs0457 Bacteria;Firmicutes;Clostridia;Clostridia
rs0458 Bacteria;Bacteroidota;Bacteroidia;Bacteroidales;Prevotellaceae;Prevotellaceae
rs0459 Bacteria;Firmicutes;Clostridia;Lachnospirales;Lachnospiraceae;Butyrivibrio;
rs0460 Bacteria;Firmicutes;Clostridia;Oscillospirales;[Clostridium]
rs0461 Bacteria;Bacteroidota;Bacteroidia;Bacteroidales;Prevotellaceae;Prevotellaceae
rs0462 Bacteria;Firmicutes;Clostridia;Clostridia
rs0463 Bacteria;Firmicutes;Clostridia;Lachnospirales;Lachnospiraceae;FD2005;
rs0464 Bacteria;Bacteroidota;Bacteroidia;Bacteroidales;Prevotellaceae;Prevotella;
rs0465 Bacteria;Firmicutes;Clostridia;Clostridia
rs0466 Bacteria;Fibrobacterota;Fibrobacteria;Fibrobacterales;Fibrobacteraceae;Fibrobacter;
rs0467 Bacteria;Firmicutes;Clostridia;Oscillospirales;Oscillospiraceae;uncultured;
rs0468 Bacteria;Firmicutes;Clostridia;Oscillospirales;[Eubacterium]
rs0469 Bacteria;Firmicutes;Bacilli;Acholeplasmatales;Acholeplasmataceae;Anaeroplasma;
rs0470 Bacteria;Bacteroidota;Bacteroidia;Bacteroidales;Prevotellaceae;Prevotella;
rs0471 Bacteria;Bacteroidota;Bacteroidia;Bacteroidales;Prevotellaceae;Prevotellaceae
rs0472 Bacteria;Bacteroidota;Bacteroidia;Bacteroidales;Bacteroidales
rs0473 Bacteria;Actinobacteriota;Actinobacteria;Bifidobacteriales;Bifidobacteriaceae;Bifidobacterium;
rs0474 Bacteria;Bacteroidota;Bacteroidia;Bacteroidales;Prevotellaceae;Prevotella;
rs0475 Bacteria;Firmicutes;Clostridia;Oscillospirales;[Eubacterium]
rs0477 Bacteria;Bacteroidota;Bacteroidia;Bacteroidales;Rikenellaceae;Rikenellaceae
rs0478 Bacteria;Firmicutes;Clostridia;Clostridia
rs0479 Bacteria;Bacteroidota;Bacteroidia;Bacteroidales;Prevotellaceae;Prevotella;
rs0481 Bacteria;Firmicutes;Clostridia;Lachnospirales;Lachnospiraceae;Coprococcus;
rs0482 Bacteria;Firmicutes;Negativicutes;Veillonellales-Selenomonadales;Selenomonadaceae;uncultured;
rs0483 Bacteria;Bacteroidota;Bacteroidia;Bacteroidales;Prevotellaceae;Prevotella;
rs0484 Bacteria;Bacteroidota;Bacteroidia;Bacteroidales;Prevotellaceae;Prevotella;
rs0485 Bacteria;Bacteroidota;Bacteroidia;Bacteroidales;Muribaculaceae;
rs0486 Bacteria;Firmicutes;Clostridia;Peptostreptococcales-Tissierellales;Anaerovoracaceae;Anaerovorax;
rs0487 Bacteria;Bacteroidota;Bacteroidia;Bacteroidales;Prevotellaceae;Alloprevotella;
rs0488 Bacteria;Bacteroidota;Bacteroidia;Bacteroidales;Prevotellaceae;Prevotellaceae
rs0489 Bacteria;Firmicutes;Clostridia;Oscillospirales;Ruminococcaceae;CAG-352;
rs0490 Bacteria;Bacteroidota;Bacteroidia;Bacteroidales;Prevotellaceae;Prevotella;
rs0491 Bacteria;Bacteroidota;Bacteroidia;Bacteroidales;p-251-o5;
rs0492 Bacteria;Bacteroidota;Bacteroidia;Bacteroidales;Prevotellaceae;Prevotella;
rs0493 Bacteria;Bacteroidota;Bacteroidia;Bacteroidales;Prevotellaceae;Prevotellaceae
rs0494 Bacteria;Chloroflexi;Anaerolineae;Anaerolineales;Anaerolineaceae;Flexilinea;
rs0495 Bacteria;Firmicutes;Clostridia;Lachnospirales;Lachnospiraceae;Butyrivibrio;
rs0498 Bacteria;Firmicutes;Clostridia;Lachnospirales;Lachnospiraceae;Catonella;
rs0499 Bacteria;Firmicutes;Clostridia;Oscillospirales;Ruminococcaceae;Ruminococcus;
rs0500 Bacteria;Bacteroidota;Bacteroidia;Bacteroidales;Prevotellaceae;Prevotella;
rs0501 Bacteria;Verrucomicrobiota;Kiritimatiellae;WCHB1-41;
rs0502 Bacteria;Bacteroidota;Bacteroidia;Bacteroidales;F082;
rs0503 Bacteria;Bacteroidota;Bacteroidia;Bacteroidales;Rikenellaceae;Rikenellaceae
rs0504 Bacteria;Firmicutes;Clostridia;Oscillospirales;Oscillospiraceae;UCG-002;
rs0505 Bacteria;Bacteroidota;Bacteroidia;Bacteroidales;Prevotellaceae;Prevotellaceae
rs0506 Bacteria;Firmicutes;Clostridia;Christensenellales;Christensenellaceae;Christensenellaceae
rs0507 Bacteria;Firmicutes;Clostridia;Christensenellales;Christensenellaceae;Christensenellaceae
rs0508 Bacteria;Firmicutes;Clostridia;Lachnospirales;Lachnospiraceae;Lachnospiraceae
rs0509 Bacteria;Bacteroidota;Bacteroidia;Bacteroidales;Prevotellaceae;Prevotella;
rs0510 Bacteria;Firmicutes;Clostridia;Oscillospirales;Ruminococcaceae;Ruminococcus;
rs0512 Bacteria;Firmicutes;Clostridia;Lachnospirales;Lachnospiraceae;Roseburia;
rs0513 Bacteria;Planctomycetota;Planctomycetes;Pirellulales;Pirellulaceae;p-1088-a5
rs0514 Bacteria;Firmicutes;Clostridia;Lachnospirales;Lachnospiraceae;[Eubacterium]
rs0516 Bacteria;Firmicutes;Clostridia;Clostridia
rs0517 Bacteria;Bacteroidota;Bacteroidia;Bacteroidales;Prevotellaceae;Prevotella;
rs0521 Bacteria;Bacteroidota;Bacteroidia;Bacteroidales;F082;
rs0522 Bacteria;Bacteroidota;Bacteroidia;Bacteroidales;Prevotellaceae;Prevotellaceae
rs0523 Bacteria;Bacteroidota;Bacteroidia;Bacteroidales;Prevotellaceae;Prevotellaceae
rs0524 Bacteria;Bacteroidota;Bacteroidia;Bacteroidales;Rikenellaceae;Rikenellaceae
rs0525 Bacteria;Spirochaetota;Spirochaetia;Spirochaetales;Spirochaetaceae;Treponema;
rs0526 Bacteria;Firmicutes;Clostridia;Lachnospirales;Lachnospiraceae;Acetitomaculum;
rs0527 Bacteria;Firmicutes;Clostridia;Peptostreptococcales-Tissierellales;Anaerovoracaceae;Family
rs0528 Bacteria;Bacteroidota;Bacteroidia;Bacteroidales;Prevotellaceae;Prevotellaceae
rs0529 Bacteria;Proteobacteria;Gammaproteobacteria;Enterobacterales;Succinivibrionaceae;Succinivibrio;
rs0530 Bacteria;Bacteroidota;Bacteroidia;Bacteroidales;Prevotellaceae;Prevotella;
rs0531 Bacteria;Bacteroidota;Bacteroidia;Bacteroidales;Prevotellaceae;Prevotella;
rs0532 Bacteria;Firmicutes;Clostridia;Oscillospirales;Ruminococcaceae;UCG-001;
rs0533 Bacteria;Bacteroidota;Bacteroidia;Bacteroidales;Prevotellaceae;Prevotella;
rs0534 Bacteria;Bacteroidota;Bacteroidia;Bacteroidales;Prevotellaceae;Prevotella;
rs0535 Bacteria;Bacteroidota;Bacteroidia;Bacteroidales;Prevotellaceae;Prevotellaceae
rs0536 Bacteria;Firmicutes;Clostridia;Oscillospirales;Ruminococcaceae;uncultured;
rs0537 Bacteria;Firmicutes;Clostridia;Christensenellales;Christensenellaceae;Christensenellaceae
rs0538 Bacteria;Proteobacteria;Gammaproteobacteria;Enterobacterales;Succinivibrionaceae;uncultured;
rs0540 Bacteria;Firmicutes;Clostridia;Clostridia
rs0541 Bacteria;Firmicutes;Clostridia;Lachnospirales;Lachnospiraceae;Oribacterium;
rs0542 Bacteria;Bacteroidota;Bacteroidia;Bacteroidales;Muribaculaceae;
rs0543 Bacteria;Firmicutes;Clostridia;Lachnospirales;Lachnospiraceae;[Eubacterium]
rs0544 Bacteria;Bacteroidota;Bacteroidia;Bacteroidales;Prevotellaceae;Prevotella;
rs0545 Bacteria;Bacteroidota;Bacteroidia;Bacteroidales;Prevotellaceae;Prevotella;
rs0546 Bacteria;Firmicutes;Clostridia;Lachnospirales;Lachnospiraceae;uncultured;
rs0547 Bacteria;Bacteroidota;Bacteroidia;Bacteroidales;F082;
rs0548 Bacteria;Firmicutes;Clostridia;Clostridia
rs0549 Bacteria;Bacteroidota;Bacteroidia;Bacteroidales;Prevotellaceae;Prevotella;
rs0550 Bacteria;Bacteroidota;Bacteroidia;Bacteroidales;Bacteroidales
rs0551 Bacteria;Bacteroidota;Bacteroidia;Bacteroidales;Prevotellaceae;Prevotella;
rs0552 Bacteria;Bacteroidota;Bacteroidia;Bacteroidales;Muribaculaceae;
rs0553 Bacteria;Bacteroidota;Bacteroidia;Bacteroidales;Prevotellaceae;Prevotella;
rs0554 Bacteria;Bacteroidota;Bacteroidia;Bacteroidales;Muribaculaceae;
rs0556 Bacteria;Bacteroidota;Bacteroidia;Bacteroidales;Prevotellaceae;Prevotella;
rs0557 Bacteria;Bacteroidota;Bacteroidia;Bacteroidales;Prevotellaceae;Prevotella;
rs0558 Bacteria;Verrucomicrobiota;Kiritimatiellae;WCHB1-41;
rs0559 Bacteria;Bacteroidota;Bacteroidia;Bacteroidales;Prevotellaceae;Prevotella;
rs0560 Bacteria;Firmicutes;Clostridia;Lachnospirales;Lachnospiraceae;Lachnospiraceae
rs0561 Bacteria;Firmicutes;Clostridia;Oscillospirales;Oscillospiraceae;NK4A214
rs0562 Bacteria;Firmicutes;Clostridia;Christensenellales;Christensenellaceae;Christensenellaceae
rs0563 Bacteria;Firmicutes;Clostridia;Lachnospirales;Lachnospiraceae;Lachnospiraceae
rs0564 Bacteria;Firmicutes;Clostridia;Lachnospirales;Lachnospiraceae;Lachnoclostridium;
rs0565 Bacteria;Bacteroidota;Bacteroidia;Bacteroidales;Prevotellaceae;Prevotella;
rs0566 Bacteria;Bacteroidota;Bacteroidia;Bacteroidales;Rikenellaceae;Rikenellaceae
rs0567 Bacteria;Bacteroidota;Bacteroidia;Bacteroidales;Prevotellaceae;Prevotellaceae
rs0569 Bacteria;Firmicutes;Clostridia;Lachnospirales;Lachnospiraceae;Lachnospiraceae
rs0570 Bacteria;Firmicutes;Clostridia;Lachnospirales;Lachnospiraceae;uncultured;
rs0571 Bacteria;Firmicutes;Clostridia;Lachnospirales;Lachnospiraceae;uncultured;
rs0572 Bacteria;Firmicutes;Clostridia;Lachnospirales;Lachnospiraceae;Oribacterium;
rs0573 Bacteria;Bacteroidota;Bacteroidia;Bacteroidales;Rikenellaceae;Rikenellaceae
rs0574 Bacteria;Firmicutes;Clostridia;Lachnospirales;Lachnospiraceae;Lachnospiraceae
rs0575 Bacteria;Firmicutes;Clostridia;Lachnospirales;Lachnospiraceae;Lachnospiraceae
rs0576 Bacteria;Patescibacteria;Gracilibacteria;Absconditabacteriales
rs0577 Bacteria;Firmicutes;Clostridia;Clostridia
rs0578 Bacteria;Firmicutes;Clostridia;Oscillospirales;UCG-011;
rs0579 Bacteria;Firmicutes;Clostridia;Lachnospirales;Lachnospiraceae;Acetitomaculum;
rs0580 Bacteria;Bacteroidota;Bacteroidia;Bacteroidales;Prevotellaceae;Prevotella;
rs0581 Bacteria;Bacteroidota;Bacteroidia;Bacteroidales;Prevotellaceae;Prevotella;
rs0582 Bacteria;Firmicutes;Clostridia;Lachnospirales;Lachnospiraceae;Oribacterium;
rs0583 Bacteria;Firmicutes;Clostridia;Oscillospirales;Ruminococcaceae;Ruminococcus;
rs0584 Bacteria;Actinobacteriota;Coriobacteriia;Coriobacteriales;Atopobiaceae;Olsenella;
rs0585 Bacteria;Bacteroidota;Bacteroidia;Bacteroidales;Prevotellaceae;uncultured;
rs0586 Bacteria;Firmicutes;Clostridia;Christensenellales;Christensenellaceae;Christensenellaceae
rs0587 Bacteria;Firmicutes;Clostridia;Oscillospirales;Ruminococcaceae;Ruminococcus;
rs0588 Bacteria;Proteobacteria;Gammaproteobacteria;Enterobacterales;Succinivibrionaceae;Ruminobacter;
rs0589 Bacteria;Bacteroidota;Bacteroidia;Bacteroidales;Muribaculaceae;
rs0591 Bacteria;Bacteroidota;Bacteroidia;Bacteroidales;Rikenellaceae;Rikenellaceae
rs0592 Bacteria;Bacteroidota;Bacteroidia;Bacteroidales;Prevotellaceae;Prevotella;
rs0593 Bacteria;Firmicutes;Clostridia;Lachnospirales;Lachnospiraceae;[Eubacterium]
rs0594 Bacteria;Bacteroidota;Bacteroidia;Bacteroidales;Prevotellaceae;Prevotellaceae
rs0595 Bacteria;Firmicutes;Clostridia;Oscillospirales;Ruminococcaceae;CAG-352;
rs0596 Bacteria;Bacteroidota;Bacteroidia;Bacteroidales;Prevotellaceae;Prevotellaceae
rs0597 Bacteria;Bacteroidota;Bacteroidia;Bacteroidales;Prevotellaceae;Prevotella;
rs0598 Bacteria;Bacteroidota;Bacteroidia;Bacteroidales;Prevotellaceae;Prevotellaceae
rs0599 Bacteria;Bacteroidota;Bacteroidia;Bacteroidales;Prevotellaceae;Prevotellaceae
rs0600 Bacteria;Firmicutes;Clostridia;Oscillospirales;Oscillospiraceae;NK4A214
rs0601 Bacteria;Bacteroidota;Bacteroidia;Bacteroidales;Prevotellaceae;Prevotellaceae
rs0602 Bacteria;Bacteroidota;Bacteroidia;Bacteroidales;F082;
rs0603 Bacteria;Firmicutes;Clostridia;Lachnospirales;Lachnospiraceae;Lachnospiraceae
rs0604 Bacteria;Firmicutes;Clostridia;Lachnospirales;Lachnospiraceae;[Eubacterium]
rs0605 Bacteria;Firmicutes;Clostridia;Lachnospirales;Lachnospiraceae;Acetitomaculum;
rs0606 Bacteria;Bacteroidota;Bacteroidia;Bacteroidales;Rikenellaceae;Rikenellaceae
rs0607 Bacteria;Firmicutes;Clostridia;Lachnospirales;Lachnospiraceae;Lachnospiraceae
rs0608 Bacteria;Firmicutes;Clostridia;Lachnospirales;Lachnospiraceae;[Ruminococcus]
rs0609 Bacteria;Bacteroidota;Bacteroidia;Bacteroidales;F082;
rs0610 Bacteria;Bacteroidota;Bacteroidia;Bacteroidales;Prevotellaceae;Prevotellaceae
rs0611 Bacteria;Firmicutes;Clostridia;Oscillospirales;Ruminococcaceae;Ruminococcus;
rs0612 Bacteria;Firmicutes;Clostridia;Oscillospirales;Ruminococcaceae;Ruminococcus;
rs0613 Bacteria;Bacteroidota;Bacteroidia;Bacteroidales;F082;
rs0614 Bacteria;Firmicutes;Clostridia;Lachnospirales;Lachnospiraceae;Oribacterium;
rs0615 Bacteria;Firmicutes;Clostridia;Lachnospirales;Lachnospiraceae;Lachnospiraceae
rs0616 Bacteria;Bacteroidota;Bacteroidia;Bacteroidales;Prevotellaceae;Prevotella;
rs0618 Bacteria;Firmicutes;Clostridia;Christensenellales;Christensenellaceae;Christensenellaceae
rs0619 Archaea;Euryarchaeota;Methanobacteria;Methanobacteriales;Methanobacteriaceae;Methanobrevibacter;
rs0620 Bacteria;Bacteroidota;Bacteroidia;Bacteroidales;Muribaculaceae;
rs0621 Bacteria;Bacteroidota;Bacteroidia;Bacteroidales;F082;
rs0622 Bacteria;Firmicutes;Clostridia;Lachnospirales;Lachnospiraceae;Lachnoclostridium;
rs0623 Bacteria;Firmicutes;Clostridia;Oscillospirales;Hungateiclostridiaceae;Saccharofermentans;
rs0625 Bacteria;Firmicutes;Clostridia;Clostridia
rs0626 Bacteria;Bacteroidota;Bacteroidia;Bacteroidales;Muribaculaceae;
rs0627 Bacteria;Firmicutes;Clostridia;Oscillospirales;Ruminococcaceae;Ruminococcus;
rs0628 Bacteria;Bacteroidota;Bacteroidia;Bacteroidales;Prevotellaceae;Prevotellaceae
rs0629 Bacteria;Firmicutes;Clostridia;Oscillospirales;Oscillospiraceae;NK4A214
rs0630 Bacteria;Bacteroidota;Bacteroidia;Bacteroidales;Prevotellaceae;Prevotella;
rs0631 Bacteria;Bacteroidota;Bacteroidia;Bacteroidales;Muribaculaceae;
rs0632 Bacteria;Bacteroidota;Bacteroidia;Bacteroidales;Rikenellaceae;Rikenellaceae
rs0633 Bacteria;Bacteroidota;Bacteroidia;Bacteroidales;Prevotellaceae;Prevotellaceae
rs0636 Bacteria;Bacteroidota;Bacteroidia;Bacteroidales;uncultured;
rs0637 Bacteria;Firmicutes;Clostridia;Oscillospirales;[Eubacterium]
rs0638 Bacteria;Firmicutes;Clostridia;Lachnospirales;Lachnospiraceae;Coprococcus;
rs0639 Bacteria;Bacteroidota;Bacteroidia;Bacteroidales;Muribaculaceae;
rs0640 Bacteria;Firmicutes;Clostridia;Christensenellales;Christensenellaceae;Christensenellaceae
rs0641 Bacteria;Bacteroidota;Bacteroidia;Bacteroidales;Muribaculaceae;
rs0642 Bacteria;Firmicutes;Clostridia;Lachnospirales;Lachnospiraceae;[Ruminococcus]
rs0644 Bacteria;Bacteroidota;Bacteroidia;Bacteroidales;Prevotellaceae;Prevotella;
rs0645 Bacteria;Bacteroidota;Bacteroidia;Bacteroidales;Prevotellaceae;Prevotella;
rs0646 Bacteria;Bacteroidota;Bacteroidia;Bacteroidales;Prevotellaceae;Prevotella;
rs0648 Bacteria;Firmicutes;Clostridia;Lachnospirales;Lachnospiraceae;[Eubacterium]
rs0649 Bacteria;Bacteroidota;Bacteroidia;Bacteroidales;Prevotellaceae;Prevotellaceae
rs0650 Bacteria;Firmicutes;Clostridia;Clostridia
rs0651 Bacteria;Firmicutes;Clostridia;Lachnospirales;Lachnospiraceae;[Eubacterium]
rs0652 Bacteria;Bacteroidota;Bacteroidia;Bacteroidales;Prevotellaceae;Prevotella;
rs0653 Bacteria;Bacteroidota;Bacteroidia;Bacteroidales;Prevotellaceae;Prevotella;
rs0654 Bacteria;Bacteroidota;Bacteroidia;Bacteroidales;Muribaculaceae;
rs0655 Bacteria;Firmicutes;Clostridia;Lachnospirales;Lachnospiraceae;[Eubacterium]
rs0656 Bacteria;Bacteroidota;Bacteroidia;Bacteroidales;F082;
rs0658 Bacteria;Bacteroidota;Bacteroidia;Bacteroidales;Prevotellaceae;Prevotella;
rs0659 Bacteria;Firmicutes;Clostridia;Oscillospirales;Ruminococcaceae;Ruminococcus;
rs0660 Bacteria;Firmicutes;Clostridia;Oscillospirales;Ruminococcaceae;Ruminococcus;
rs0661 Bacteria;Firmicutes;Clostridia;Lachnospirales;Lachnospiraceae;[Eubacterium]
rs0663 Bacteria;Firmicutes;Clostridia;Oscillospirales;Hungateiclostridiaceae;Saccharofermentans;
rs0664 Bacteria;Bacteroidota;Bacteroidia;Bacteroidales;Prevotellaceae;Prevotella;
rs0669 Bacteria;Firmicutes;Clostridia;Oscillospirales;[Eubacterium]
rs0670 Bacteria;Firmicutes;Bacilli;Erysipelotrichales;Erysipelotrichaceae;Erysipelotrichaceae
rs0671 Bacteria;Bacteroidota;Bacteroidia;Bacteroidales;Rikenellaceae;Rikenellaceae
rs0672 Bacteria;Firmicutes;Clostridia;Lachnospirales;Defluviitaleaceae;Defluviitaleaceae
rs0673 Bacteria;Bacteroidota;Bacteroidia;Bacteroidales;F082;
rs0674 Bacteria;Firmicutes;Clostridia;Oscillospirales;Oscillospiraceae;NK4A214
rs0675 Bacteria;Firmicutes;Clostridia;Peptostreptococcales-Tissierellales;Anaerovoracaceae;[Eubacterium]
rs0676 Bacteria;Firmicutes;Clostridia;Christensenellales;Christensenellaceae;Christensenellaceae
rs0677 Bacteria;Firmicutes;Clostridia;Clostridia
rs0678 Bacteria;Bacteroidota;Bacteroidia;Bacteroidales;Prevotellaceae;Prevotellaceae
rs0679 Bacteria;Verrucomicrobiota;Kiritimatiellae;WCHB1-41;
rs0680 Bacteria;Bacteroidota;Bacteroidia;Bacteroidales;F082;
rs0681 Bacteria;Synergistota;Synergistia;Synergistales;Synergistaceae;Pyramidobacter;
rs0682 Bacteria;Firmicutes;Clostridia;Oscillospirales;[Eubacterium]
rs0683 Bacteria;Firmicutes;Clostridia;Peptostreptococcales-Tissierellales;Anaerovoracaceae;Mogibacterium;
rs0684 Bacteria;Firmicutes;Clostridia;Lachnospirales;Lachnospiraceae;[Ruminococcus]
rs0685 Bacteria;Firmicutes;Clostridia;Oscillospirales;Ruminococcaceae;Ruminococcus;
rs0687 Bacteria;Bacteroidota;Bacteroidia;Bacteroidales;F082;
rs0688 Bacteria;Bacteroidota;Bacteroidia;Bacteroidales;uncultured;
rs0690 Bacteria;Bacteroidota;Bacteroidia;Bacteroidales;Rikenellaceae;Rikenellaceae
rs0691 Bacteria;Firmicutes;Clostridia;Oscillospirales;Ruminococcaceae;
rs0692 Bacteria;Verrucomicrobiota;Kiritimatiellae;WCHB1-41;
rs0693 Bacteria;Firmicutes;Clostridia;Lachnospirales;Lachnospiraceae;Blautia;
rs0694 Bacteria;Firmicutes;Clostridia;Lachnospirales;Lachnospiraceae;Lachnospiraceae
rs0695 Bacteria;Firmicutes;Clostridia;Monoglobales;Monoglobaceae;Monoglobus;
rs0696 Bacteria;Firmicutes;Clostridia;Oscillospirales;[Eubacterium]
rs0697 Bacteria;Firmicutes;Clostridia;Clostridia
rs0698 Bacteria;Firmicutes;Clostridia;Lachnospirales;Lachnospiraceae;Blautia;
rs0700 Bacteria;Bacteroidota;Bacteroidia;Bacteroidales;Prevotellaceae;Prevotellaceae
rs0701 Bacteria;Bacteroidota;Bacteroidia;Bacteroidales;F082;
rs0702 Bacteria;Firmicutes;Clostridia;Oscillospirales;[Eubacterium]
rs0704 Bacteria;Firmicutes;Clostridia;Lachnospirales;Lachnospiraceae;Lachnospiraceae
rs0705 Bacteria;Firmicutes;Negativicutes;Acidaminococcales;Acidaminococcaceae;Succiniclasticum;
rs0706 Bacteria;Spirochaetota;Spirochaetia;Spirochaetales;Spirochaetaceae;Treponema;
rs0707 Bacteria;Firmicutes;Negativicutes;Veillonellales-Selenomonadales;Selenomonadaceae;Anaerovibrio;
rs0708 Bacteria;Bacteroidota;Bacteroidia;Bacteroidales;Prevotellaceae;Prevotellaceae
rs0709 Bacteria;Firmicutes;Clostridia;Oscillospirales;Oscillospiraceae;NK4A214
rs0710 Bacteria;Firmicutes;Clostridia;Christensenellales;Christensenellaceae;Christensenellaceae
rs0711 Bacteria;Bacteroidota;Bacteroidia;Bacteroidales;Prevotellaceae;Prevotellaceae
rs0712 Bacteria;Bacteroidota;Bacteroidia;Bacteroidales;Prevotellaceae;Prevotella;
rs0713 Bacteria;Firmicutes;Clostridia;Oscillospirales;Ruminococcaceae;Ruminococcus;
rs0714 Bacteria;Firmicutes;Clostridia;Oscillospirales;Ruminococcaceae;Ruminococcus;
rs0715 Bacteria;Bacteroidota;Bacteroidia;Bacteroidales;Prevotellaceae;Prevotella;
rs0716 Bacteria;Spirochaetota;Spirochaetia;Spirochaetales;Spirochaetaceae;Treponema;
rs0718 Bacteria;Firmicutes;Clostridia;Lachnospirales;Lachnospiraceae;FD2005;
rs0719 Bacteria;Bacteroidota;Bacteroidia;Bacteroidales;F082;
rs0720 Bacteria;Bacteroidota;Bacteroidia;Bacteroidales;Prevotellaceae;Prevotellaceae
rs0721 Bacteria;Firmicutes;Clostridia;Lachnospirales;Lachnospiraceae;Moryella;
rs0723 Bacteria;Firmicutes;Clostridia;Lachnospirales;Lachnospiraceae;uncultured;
rs0724 Bacteria;Planctomycetota;Planctomycetes;Pirellulales;Pirellulaceae;p-1088-a5
rs0725 Bacteria;Firmicutes;Clostridia;Lachnospirales;Lachnospiraceae;Lachnospiraceae
rs0726 Bacteria;Firmicutes;Negativicutes;Veillonellales-Selenomonadales;Selenomonadaceae;Veillonellaceae
rs0727 Bacteria;Bacteroidota;Bacteroidia;Bacteroidales;F082;
rs0728 Bacteria;Firmicutes;Clostridia;Lachnospirales;Lachnospiraceae;Lachnospiraceae
rs0730 Bacteria;Bacteroidota;Bacteroidia;Bacteroidales;Muribaculaceae;
rs0731 Bacteria;Firmicutes;Clostridia;Christensenellales;Christensenellaceae;Christensenellaceae
rs0732 Bacteria;Bacteroidota;Bacteroidia;Bacteroidales;Prevotellaceae;Prevotellaceae
rs0733 Bacteria;Bacteroidota;Bacteroidia;Bacteroidales;Muribaculaceae;
rs0734 Bacteria;Firmicutes;Clostridia;Oscillospirales;Ruminococcaceae;CAG-352;
rs0735 Bacteria;Verrucomicrobiota;Kiritimatiellae;WCHB1-41;
rs0736 Bacteria;Spirochaetota;Spirochaetia;Spirochaetales;Spirochaetaceae;Treponema;
rs0737 Bacteria;Bacteroidota;Bacteroidia;Bacteroidales;Prevotellaceae;Prevotella;
rs0738 Bacteria;Firmicutes;Clostridia;Lachnospirales;Lachnospiraceae;Lachnospiraceae
rs0739 Bacteria;Bacteroidota;Bacteroidia;Bacteroidales;Prevotellaceae;Prevotella;
rs0740 Bacteria;Bacteroidota;Bacteroidia;Bacteroidales;uncultured;
rs0741 Bacteria;Cyanobacteria;Vampirivibrionia;Gastranaerophilales;
rs0742 Bacteria;Firmicutes;Clostridia;Lachnospirales;Lachnospiraceae;Lachnospiraceae
rs0743 Bacteria;Bacteroidota;Bacteroidia;Bacteroidales;Prevotellaceae;Prevotella;
rs0744 Bacteria;Firmicutes;Clostridia;Lachnospirales;Lachnospiraceae;Lachnospiraceae
rs0745 Bacteria;Firmicutes;Clostridia;Lachnospirales;Lachnospiraceae;[Eubacterium]
rs0746 Archaea;Euryarchaeota;Methanobacteria;Methanobacteriales;Methanobacteriaceae;Methanobrevibacter;
rs0747 Bacteria;Cyanobacteria;Vampirivibrionia;Gastranaerophilales;
rs0748 Bacteria;Firmicutes;Clostridia;Christensenellales;Christensenellaceae;Christensenellaceae
rs0749 Bacteria;Firmicutes;Clostridia;Oscillospirales;Ruminococcaceae;uncultured;
rs0751 Bacteria;Verrucomicrobiota;Kiritimatiellae;WCHB1-41;
rs0752 Bacteria;Bacteroidota;Bacteroidia;Bacteroidales;Prevotellaceae;Prevotella;
rs0753 Bacteria;Bacteroidota;Bacteroidia;Bacteroidales;Prevotellaceae;Prevotellaceae
rs0754 Bacteria;Firmicutes;Clostridia;Clostridia
rs0755 Bacteria;Firmicutes;Clostridia;Oscillospirales;Oscillospiraceae;uncultured;
rs0756 Bacteria;Bacteroidota;Bacteroidia;Bacteroidales;Prevotellaceae;Prevotella;
rs0757 Bacteria;Bacteroidota;Bacteroidia;Bacteroidales;Prevotellaceae;Prevotellaceae
rs0758 Bacteria;Bacteroidota;Bacteroidia;Bacteroidales;Prevotellaceae;Paraprevotella;
rs0760 Bacteria;Bacteroidota;Bacteroidia;Bacteroidales;Rikenellaceae;Rikenellaceae
rs0761 Bacteria;Proteobacteria;Gammaproteobacteria;Burkholderiales;Sutterellaceae;Sutterella;
rs0763 Bacteria;Bacteroidota;Bacteroidia;Bacteroidales;Prevotellaceae;Prevotella;
rs0764 Bacteria;Verrucomicrobiota;Kiritimatiellae;WCHB1-41;
rs0765 Bacteria;Firmicutes;Clostridia;Christensenellales;Christensenellaceae;Christensenellaceae
rs0766 Bacteria;Bacteroidota;Bacteroidia;Bacteroidales;Prevotellaceae;Prevotella;
rs0767 Bacteria;Bacteroidota;Bacteroidia;Bacteroidales;Prevotellaceae;Prevotella;
rs0769 Bacteria;Bacteroidota;Bacteroidia;Bacteroidales;Prevotellaceae;Prevotella;
rs0770 Bacteria;Bacteroidota;Bacteroidia;Bacteroidales;Prevotellaceae;Prevotella;
rs0771 Bacteria;Bacteroidota;Bacteroidia;Bacteroidales;Prevotellaceae;Prevotellaceae
rs0772 Bacteria;Bacteroidota;Bacteroidia;Bacteroidales;Prevotellaceae;Prevotellaceae
rs0773 Bacteria;Bacteroidota;Bacteroidia;Bacteroidales;Prevotellaceae;Prevotella;
rs0774 Bacteria;Firmicutes;Clostridia;uncultured;
rs0775 Bacteria;Bacteroidota;Bacteroidia;Bacteroidales;Bacteroidales
rs0776 Bacteria;Bacteroidota;Bacteroidia;Bacteroidales;Rikenellaceae;Rikenellaceae
rs0777 Bacteria;Bacteroidota;Bacteroidia;Bacteroidales;Prevotellaceae;uncultured;
rs0778 Bacteria;Firmicutes;Clostridia;Clostridia
rs0779 Bacteria;Firmicutes;Clostridia;Oscillospirales;Ruminococcaceae;Ruminococcus;
rs0780 Bacteria;Proteobacteria;Gammaproteobacteria;Enterobacterales;Succinivibrionaceae;Succinivibrio;
rs0781 Bacteria;Bacteroidota;Bacteroidia;Bacteroidales;Prevotellaceae;Prevotella;
rs0784 Bacteria;Firmicutes;Clostridia;Eubacteriales;Eubacteriaceae;Pseudoramibacter;
rs0785 Bacteria;Firmicutes;Clostridia;Lachnospirales;Lachnospiraceae;Lachnospiraceae
rs0787 Bacteria;Firmicutes;Bacilli;Erysipelotrichales;Erysipelotrichaceae;Erysipelotrichaceae
rs0788 Bacteria;Planctomycetota;Planctomycetes;Pirellulales;Pirellulaceae;p-1088-a5
rs0789 Bacteria;Verrucomicrobiota;Kiritimatiellae;WCHB1-41;
rs0790 Bacteria;Spirochaetota;Spirochaetia;Spirochaetales;Spirochaetaceae;Treponema;
rs0791 Bacteria;Firmicutes;Clostridia;Christensenellales;Christensenellaceae;Christensenellaceae
rs0792 Bacteria;Bacteroidota;Bacteroidia;Bacteroidales;Muribaculaceae;
rs0793 Bacteria;Firmicutes;Clostridia;Lachnospirales;Lachnospiraceae;Lachnospiraceae
rs0794 Bacteria;Firmicutes;Clostridia;Oscillospirales;Ruminococcaceae;Ruminococcus;
rs0795 Bacteria;Firmicutes;Clostridia;Lachnospirales;Lachnospiraceae;[Eubacterium]
rs0796 Bacteria;Verrucomicrobiota;Kiritimatiellae;WCHB1-41;
rs0797 Bacteria;Firmicutes;Clostridia;Christensenellales;Christensenellaceae;Christensenellaceae
rs0798 Bacteria;Bacteroidota;Bacteroidia;Bacteroidales;Prevotellaceae;Prevotella;
rs0799 Bacteria;Firmicutes;Clostridia;Clostridia
rs0800 Bacteria;Bacteroidota;Bacteroidia;Bacteroidales;uncultured;
rs0801 Bacteria;Firmicutes;Bacilli;Erysipelotrichales;Erysipelotrichaceae;uncultured;
rs0802 Bacteria;Chloroflexi;Anaerolineae;Anaerolineales;Anaerolineaceae;Flexilinea;
rs0803 Bacteria;Firmicutes;Clostridia;Oscillospirales;[Eubacterium]
rs0806 Bacteria;Bacteroidota;Bacteroidia;Bacteroidales;Prevotellaceae;Prevotellaceae
rs0807 Bacteria;Firmicutes;Bacilli;Bacillales;Planococcaceae;uncultured;
rs0808 Bacteria;Firmicutes;Clostridia;Lachnospirales;Lachnospiraceae;Lachnospiraceae
rs0809 Bacteria;Firmicutes;Clostridia;Christensenellales;Christensenellaceae;Christensenellaceae
rs0810 Bacteria;Bacteroidota;Bacteroidia;Bacteroidales;F082;
rs0811 Bacteria;Synergistota;Synergistia;Synergistales;Synergistaceae;Pyramidobacter;
rs0812 Bacteria;Bacteroidota;Bacteroidia;Bacteroidales;Rikenellaceae;Rikenellaceae
rs0813 Bacteria;Bacteroidota;Bacteroidia;Bacteroidales;uncultured;
rs0814 Bacteria;Bacteroidota;Bacteroidia;Bacteroidales;F082;
rs0815 Bacteria;Spirochaetota;Spirochaetia;Spirochaetales;Spirochaetaceae;Sediminispirochaeta;
rs0816 Bacteria;Desulfobacterota;Desulfobulbia;Desulfobulbales;Desulfobulbaceae;Desulfobulbus;
rs0817 Bacteria;Chloroflexi;Anaerolineae;Anaerolineales;Anaerolineaceae;Flexilinea;
rs0818 Bacteria;Firmicutes;Clostridia;Oscillospirales;Ruminococcaceae;Ruminococcus;
rs0819 Bacteria;Bacteroidota;Bacteroidia;Bacteroidales;Muribaculaceae;
rs0820 Bacteria;Firmicutes;Clostridia;Lachnospirales;Lachnospiraceae;Blautia;
rs0821 Bacteria;Firmicutes;Clostridia;Lachnospirales;Lachnospiraceae;Marvinbryantia;
rs0822 Bacteria;Firmicutes;Clostridia;Lachnospirales;Lachnospiraceae;Lachnoclostridium;
rs0823 Bacteria;Firmicutes;Bacilli;Erysipelotrichales;Erysipelotrichaceae;Solobacterium;
rs0824 Bacteria;Bacteroidota;Bacteroidia;Bacteroidales;F082;
rs0825 Bacteria;Firmicutes;Clostridia;Christensenellales;Christensenellaceae;Christensenellaceae
rs0826 Bacteria;Firmicutes;Clostridia;Oscillospirales;[Eubacterium]
rs0827 Bacteria;Firmicutes;Clostridia;Lachnospirales;Lachnospiraceae;Lachnospiraceae
rs0828 Bacteria;Firmicutes;Clostridia;Lachnospirales;Lachnospiraceae;Lachnospiraceae
rs0829 Bacteria;Bacteroidota;Bacteroidia;Bacteroidales;Prevotellaceae;Prevotellaceae
rs0830 Bacteria;Bacteroidota;Bacteroidia;Bacteroidales;Muribaculaceae;
rs0832 Bacteria;Bacteroidota;Bacteroidia;Bacteroidales;Prevotellaceae;Prevotella;
rs0833 Bacteria;Firmicutes;Clostridia;Oscillospirales;Ruminococcaceae;Ruminococcus;
rs0835 Bacteria;Firmicutes;Clostridia;Lachnospirales;Lachnospiraceae;Lachnospiraceae
rs0836 Bacteria;Bacteroidota;Bacteroidia;Bacteroidales;Prevotellaceae;Prevotellaceae
rs0837 Bacteria;Firmicutes;Clostridia;Oscillospirales;Oscillospiraceae;NK4A214
rs0838 Bacteria;Chloroflexi;Anaerolineae;Anaerolineales;Anaerolineaceae;Flexilinea;
rs0839 Bacteria;Firmicutes;Clostridia;Christensenellales;Christensenellaceae;Christensenellaceae
rs0840 Bacteria;Bacteroidota;Bacteroidia;Bacteroidales;Prevotellaceae;Prevotellaceae
rs0841 Bacteria;Bacteroidota;Bacteroidia;Bacteroidales;F082;
rs0842 Bacteria;Verrucomicrobiota;Lentisphaeria;Oligosphaerales;Oligosphaeraceae;horsej-a03;
rs0843 Bacteria;Firmicutes;Bacilli;Bacillales;Planococcaceae;uncultured;
rs0844 Bacteria;Firmicutes;Clostridia;Oscillospirales;Oscillospiraceae;NK4A214
rs0846 Bacteria;Firmicutes;Clostridia;Oscillospirales;[Eubacterium]
rs0847 Bacteria;Firmicutes;Clostridia;Oscillospirales;Ruminococcaceae;Ruminococcus;
rs0848 Bacteria;Bacteroidota;Bacteroidia;Bacteroidales;Prevotellaceae;Prevotella;
rs0850 Bacteria;Bacteroidota;Bacteroidia;Bacteroidales;Rikenellaceae;Rikenellaceae
rs0851 Bacteria;Firmicutes;Bacilli;RF39;
rs0852 Bacteria;Firmicutes;Clostridia;Christensenellales;Christensenellaceae;Christensenellaceae
rs0853 Bacteria;Firmicutes;Clostridia;Lachnospirales;Lachnospiraceae;Lachnospiraceae
rs0855 Bacteria;Firmicutes;Clostridia;Christensenellales;Christensenellaceae;Christensenellaceae
rs0856 Bacteria;Bacteroidota;Bacteroidia;Bacteroidales;Muribaculaceae;
rs0857 Bacteria;Bacteroidota;Bacteroidia;Bacteroidales;Rikenellaceae;Rikenellaceae
rs0858 Bacteria;Fibrobacterota;Fibrobacteria;Fibrobacterales;Fibrobacteraceae;Fibrobacter;
rs0859 Bacteria;Desulfobacterota;Desulfovibrionia;Desulfovibrionales;Desulfovibrionaceae;Mailhella;
rs0860 Bacteria;Bacteroidota;Bacteroidia;Bacteroidales;Rikenellaceae;Rikenellaceae
rs0861 Bacteria;Spirochaetota;Spirochaetia;Spirochaetales;Spirochaetaceae;Treponema;
rs0862 Bacteria;Bacteroidota;Bacteroidia;Bacteroidales;Muribaculaceae;
rs0863 Bacteria;Bacteroidota;Bacteroidia;Bacteroidales;Muribaculaceae;
rs0865 Bacteria;Firmicutes;Clostridia;Oscillospirales;Ruminococcaceae;CAG-352;
rs0866 Bacteria;Firmicutes;Clostridia;Clostridia
rs0867 Bacteria;Bacteroidota;Bacteroidia;Bacteroidales;Prevotellaceae;Prevotellaceae
rs0868 Bacteria;Firmicutes;Clostridia;Lachnospirales;Lachnospiraceae;Lachnospiraceae
rs0869 Bacteria;Bacteroidota;Bacteroidia;Bacteroidales;F082;
rs0870 Bacteria;Firmicutes;Clostridia;Lachnospirales;Lachnospiraceae;Pseudobutyrivibrio;
rs0872 Bacteria;Bacteroidota;Bacteroidia;Bacteroidales;Prevotellaceae;Prevotella_7;
rs0873 Bacteria;Cyanobacteria;Vampirivibrionia;Gastranaerophilales;
rs0874 Bacteria;Bacteroidota;Bacteroidia;Bacteroidales;F082;
rs0876 Bacteria;Bacteroidota;Bacteroidia;Bacteroidales;Prevotellaceae;Prevotella;
rs0877 Bacteria;Bacteroidota;Bacteroidia;Bacteroidales;Prevotellaceae;Prevotella;
rs0878 Bacteria;Cyanobacteria;Vampirivibrionia;Gastranaerophilales;
rs0879 Bacteria;Firmicutes;Clostridia;Lachnospirales;Defluviitaleaceae;Defluviitaleaceae
rs0880 Bacteria;Bacteroidota;Bacteroidia;Bacteroidales;F082;
rs0881 Bacteria;Firmicutes;Clostridia;Lachnospirales;Lachnospiraceae;Lachnospiraceae
rs0884 Bacteria;Firmicutes;Clostridia;Clostridia
rs0885 Bacteria;Bacteroidota;Bacteroidia;Bacteroidales;Prevotellaceae;Prevotella;
rs0886 Bacteria;Bacteroidota;Bacteroidia;Bacteroidales;Prevotellaceae;Prevotellaceae
rs0887 Bacteria;Bacteroidota;Bacteroidia;Bacteroidales;Rikenellaceae;Rikenellaceae
rs0888 Bacteria;Firmicutes;Clostridia;Lachnospirales;Lachnospiraceae;Lachnospiraceae
rs0889 Bacteria;Firmicutes;Clostridia;Lachnospirales;Lachnospiraceae;Lachnospiraceae
rs0890 Bacteria;Bacteroidota;Bacteroidia;Bacteroidales;Prevotellaceae;Prevotella;
rs0891 Bacteria;Firmicutes;Clostridia;Peptostreptococcales-Tissierellales;Anaerovoracaceae;Mogibacterium;
rs0892 Bacteria;Bacteroidota;Bacteroidia;Bacteroidales;Muribaculaceae;
rs0893 Bacteria;Firmicutes;Clostridia;Christensenellales;Christensenellaceae;Christensenellaceae
rs0899 Bacteria;Firmicutes;Bacilli;RF39;
rs0901 Bacteria;Bacteroidota;Bacteroidia;Bacteroidales;Prevotellaceae;Prevotella;
rs0902 Bacteria;Firmicutes;Clostridia;Lachnospirales;Lachnospiraceae;Lachnospiraceae
rs0903 Bacteria;Firmicutes;Clostridia;Oscillospirales;Ruminococcaceae;Ruminococcus;
rs0904 Bacteria;Bacteroidota;Bacteroidia;Bacteroidales;Prevotellaceae;Prevotella;
rs0905 Bacteria;Bacteroidota;Bacteroidia;Bacteroidales;Prevotellaceae;Prevotella;
rs0907 Bacteria;Bacteroidota;Bacteroidia;Bacteroidales;Prevotellaceae;Prevotella;
rs0908 Bacteria;Firmicutes;Clostridia;Lachnospirales;Lachnospiraceae;Lachnospiraceae
rs0909 Bacteria;Firmicutes;Clostridia;Lachnospirales;Lachnospiraceae;Lachnospiraceae
rs0911 Bacteria;Firmicutes;Clostridia;Oscillospirales;Hungateiclostridiaceae;Saccharofermentans;
rs0912 Archaea;Thermoplasmatota;Thermoplasmata;Methanomassiliicoccales;Methanomethylophilaceae;uncultured;
rs0914 Bacteria;Bacteroidota;Bacteroidia;Bacteroidales;Rikenellaceae;Rikenellaceae
rs0915 Bacteria;Firmicutes;Clostridia;Lachnospirales;Lachnospiraceae;Acetitomaculum;
rs0917 Bacteria;Firmicutes;Bacilli;Acholeplasmatales;Acholeplasmataceae;Anaeroplasma;
rs0918 Bacteria;Firmicutes;Clostridia;Lachnospirales;Lachnospiraceae;[Eubacterium]
rs0919 Bacteria;Spirochaetota;Spirochaetia;Spirochaetales;Spirochaetaceae;Treponema;
rs0920 Bacteria;Firmicutes;Clostridia;Oscillospirales;UCG-010;
rs0921 Bacteria;Firmicutes;Clostridia;Christensenellales;Christensenellaceae;Christensenellaceae
rs0922 Bacteria;Firmicutes;Clostridia;Christensenellales;Christensenellaceae;Christensenellaceae
rs0923 Bacteria;Firmicutes;Clostridia;Lachnospirales;Lachnospiraceae;Lachnospiraceae
rs0924 Bacteria;Bacteroidota;Bacteroidia;Bacteroidales;Muribaculaceae;
rs0925 Bacteria;Bacteroidota;Bacteroidia;Bacteroidales;Prevotellaceae;Prevotella;
rs0926 Bacteria;Firmicutes;Clostridia;Lachnospirales;Lachnospiraceae;Acetitomaculum;
rs0927 Bacteria;Bacteroidota;Bacteroidia;Bacteroidales;Prevotellaceae;Alloprevotella;
rs0929 Bacteria;Firmicutes;Clostridia;Lachnospirales;Lachnospiraceae;Lachnospiraceae
rs0930 Bacteria;Bacteroidota;Bacteroidia;Bacteroidales;Prevotellaceae;Prevotellaceae
rs0933 Bacteria;Firmicutes;Clostridia;Eubacteriales;Eubacteriaceae;Pseudoramibacter;
rs0934 Bacteria;Firmicutes;Clostridia;Oscillospirales;UCG-010;
rs0935 Bacteria;Firmicutes;Clostridia;Lachnospirales;Lachnospiraceae;Lachnospiraceae
rs0936 Bacteria;Firmicutes;Clostridia;Lachnospirales;Lachnospiraceae;Lachnospiraceae
rs0937 Bacteria;Bacteroidota;Bacteroidia;Bacteroidales;Prevotellaceae;Prevotellaceae
rs0938 Bacteria;Firmicutes;Clostridia;Oscillospirales;UCG-010;
rs0939 Bacteria;Firmicutes;Clostridia;Lachnospirales;Lachnospiraceae;Lachnospiraceae
rs0941 Bacteria;Firmicutes;Clostridia;Lachnospirales;Lachnospiraceae;[Eubacterium]
rs0942 Bacteria;Actinobacteriota;Coriobacteriia;Coriobacteriales;Atopobiaceae;Olsenella;
rs0944 Bacteria;Firmicutes;Clostridia;Lachnospirales;Lachnospiraceae;Moryella;
rs0945 Bacteria;Firmicutes;Clostridia;Clostridia
rs0947 Bacteria;Bacteroidota;Bacteroidia;Bacteroidales;Rikenellaceae;Rikenellaceae
rs0948 Bacteria;Bacteroidota;Bacteroidia;Bacteroidales;Bacteroidales
rs0949 Bacteria;Bacteroidota;Bacteroidia;Bacteroidales;Prevotellaceae;Prevotella;
rs0950 Bacteria;Firmicutes;Negativicutes;Acidaminococcales;Acidaminococcaceae;Acidaminococcus;
rs0951 Bacteria;Proteobacteria;Gammaproteobacteria;Pseudomonadales;Pseudomonadaceae;Pseudomonas;
rs0953 Bacteria;Bacteroidota;Bacteroidia;Bacteroidales;Muribaculaceae;
rs0956 Bacteria;Firmicutes;Clostridia;Lachnospirales;Lachnospiraceae;Lachnospiraceae
rs0957 Bacteria;Firmicutes;Clostridia;Oscillospirales;Ruminococcaceae;Ruminococcus;
rs0958 Bacteria;Firmicutes;Clostridia;Christensenellales;Christensenellaceae;Christensenellaceae
rs0959 Bacteria;Firmicutes;Clostridia;Oscillospirales;Ruminococcaceae;Ruminococcus;
rs0960 Bacteria;Bacteroidota;Bacteroidia;Bacteroidales;Muribaculaceae;
rs0961 Bacteria;Bacteroidota;Bacteroidia;Bacteroidales;Muribaculaceae;
rs0963 Bacteria;Firmicutes;Clostridia;Christensenellales;Christensenellaceae;Christensenellaceae
rs0964 Bacteria;Bacteroidota;Bacteroidia;Bacteroidales;Prevotellaceae;Prevotella;
rs0965 Bacteria;Bacteroidota;Bacteroidia;Bacteroidales;Rikenellaceae;Rikenellaceae
rs0966 Bacteria;Bacteroidota;Bacteroidia;Bacteroidales;Prevotellaceae;Prevotellaceae
rs0967 Bacteria;Bacteroidota;Bacteroidia;Bacteroidales;Prevotellaceae;Prevotella;
rs0969 Bacteria;Bacteroidota;Bacteroidia;Bacteroidales;Muribaculaceae;
rs0970 Bacteria;Bacteroidota;Bacteroidia;Bacteroidales;Prevotellaceae;Prevotella;
rs0971 Bacteria;Firmicutes;Clostridia;Oscillospirales;[Eubacterium]
rs0972 Bacteria;Firmicutes;Clostridia;Clostridia
rs0973 Bacteria;Spirochaetota;Spirochaetia;Spirochaetales;Spirochaetaceae;Treponema;
rs0974 Bacteria;Firmicutes;Bacilli;Acholeplasmatales;Acholeplasmataceae;Anaeroplasma;
rs0975 Bacteria;Firmicutes;Clostridia;Lachnospirales;Lachnospiraceae;Roseburia;
rs0976 Bacteria;Firmicutes;Clostridia;Lachnospirales;Defluviitaleaceae;Defluviitaleaceae
rs0977 Bacteria;Proteobacteria;Gammaproteobacteria;Burkholderiales;Sutterellaceae;Sutterella;
rs0978 Bacteria;Bacteroidota;Bacteroidia;Bacteroidales;Prevotellaceae;Prevotella_7;
rs0979 Bacteria;Firmicutes;Clostridia;Lachnospirales;Lachnospiraceae;Lachnospiraceae
rs0980 Bacteria;Cyanobacteria;Vampirivibrionia;Gastranaerophilales;
rs0981 Bacteria;Firmicutes;Clostridia;Oscillospirales;Ruminococcaceae;Ruminococcus;
rs0982 Bacteria;Bacteroidota;Bacteroidia;Bacteroidales;Rikenellaceae;Rikenellaceae
rs0983 Bacteria;Bacteroidota;Bacteroidia;Bacteroidales;Prevotellaceae;Prevotella_7;
rs0984 Bacteria;Firmicutes;Clostridia;Peptostreptococcales-Tissierellales;Anaerovoracaceae;[Eubacterium]
rs0986 Archaea;Thermoplasmatota;Thermoplasmata;Methanomassiliicoccales;Methanomethylophilaceae;uncultured;
rs0987 Bacteria;Bacteroidota;Bacteroidia;Bacteroidales;Prevotellaceae;Prevotella;
rs0989 Bacteria;Firmicutes;Clostridia;Lachnospirales;Lachnospiraceae;Lachnospiraceae
rs0990 Bacteria;Firmicutes;Bacilli;Acholeplasmatales;Acholeplasmataceae;Anaeroplasma;
rs0991 Bacteria;Bacteroidota;Bacteroidia;Bacteroidales;p-251-o5;
rs0992 Bacteria;Spirochaetota;Spirochaetia;Spirochaetales;Spirochaetaceae;Treponema;
rs0993 Bacteria;Firmicutes;Clostridia;Lachnospirales;Lachnospiraceae;Anaerostipes;
rs0994 Bacteria;Firmicutes;Clostridia;Christensenellales;Christensenellaceae;uncultured;
rs0995 Bacteria;Bacteroidota;Bacteroidia;Bacteroidales;Prevotellaceae;Prevotellaceae
rs0996 Bacteria;Bacteroidota;Bacteroidia;Bacteroidales;F082;
rs0998 Bacteria;Firmicutes;Clostridia;Lachnospirales;Lachnospiraceae;[Eubacterium]
rs0999 Bacteria;Desulfobacterota;Desulfobulbia;Desulfobulbales;Desulfobulbaceae;Desulfobulbus;
rs1001 Bacteria;Firmicutes;Clostridia;Christensenellales;Christensenellaceae;Christensenellaceae
rs1002 Bacteria;Firmicutes;Clostridia;Lachnospirales;Lachnospiraceae;uncultured;
rs1003 Bacteria;Bacteroidota;Bacteroidia;Bacteroidales;F082;
rs1004 Bacteria;Bacteroidota;Bacteroidia;Bacteroidales;Rikenellaceae;Rikenellaceae
rs1005 Bacteria;Bacteroidota;Bacteroidia;Bacteroidales;Prevotellaceae;Prevotella;
rs1006 Bacteria;Bacteroidota;Bacteroidia;Bacteroidales;Rikenellaceae;U29-B03;
rs1007 Bacteria;Firmicutes;Bacilli;RF39;
rs1008 Bacteria;Firmicutes;Clostridia;Lachnospirales;Lachnospiraceae;Syntrophococcus;
rs1009 Bacteria;Firmicutes;Clostridia;Lachnospirales;Lachnospiraceae;Marvinbryantia;
rs1010 Bacteria;Bacteroidota;Bacteroidia;Bacteroidales;Prevotellaceae;Prevotellaceae
rs1012 Bacteria;Firmicutes;Clostridia;Oscillospirales;Ruminococcaceae;uncultured;
rs1013 Bacteria;Bacteroidota;Bacteroidia;Bacteroidales;Prevotellaceae;Alloprevotella;
rs1014 Bacteria;Verrucomicrobiota;Kiritimatiellae;WCHB1-41;
rs1015 Bacteria;Firmicutes;Clostridia;Christensenellales;Christensenellaceae;Christensenellaceae
rs1016 Bacteria;Firmicutes;Clostridia;Lachnospirales;Lachnospiraceae;Lachnospiraceae
rs1017 Bacteria;Bacteroidota;Bacteroidia;Bacteroidales;Prevotellaceae;Prevotella;
rs1021 Bacteria;Bacteroidota;Bacteroidia;Bacteroidales;Prevotellaceae;Prevotellaceae
rs1022 Bacteria;Bacteroidota;Bacteroidia;Bacteroidales;Muribaculaceae;
rs1024 Bacteria;Firmicutes;Negativicutes;Veillonellales-Selenomonadales;Selenomonadaceae;Selenomonas;
rs1026 Bacteria;Firmicutes;Clostridia;Lachnospirales;Lachnospiraceae;[Eubacterium]
rs1027 Bacteria;Planctomycetota;Planctomycetes;Pirellulales;Pirellulaceae;p-1088-a5
rs1028 Bacteria;Firmicutes;Clostridia;Oscillospirales;Ruminococcaceae;UCG-001;
rs1029 Bacteria;Firmicutes;Clostridia;Lachnospirales;Lachnospiraceae;Acetitomaculum;
rs1030 Bacteria;Bacteroidota;Bacteroidia;Bacteroidales;Prevotellaceae;Prevotella;
rs1031 Bacteria;Bacteroidota;Bacteroidia;Bacteroidales;Prevotellaceae;Prevotella_7;
rs1032 Bacteria;Firmicutes;Clostridia;Oscillospirales;Ruminococcaceae;Ruminococcus;
rs1033 Bacteria;Bacteroidota;Bacteroidia;Bacteroidales;Bacteroidales
rs1034 Bacteria;Bacteroidota;Bacteroidia;Bacteroidales;Prevotellaceae;Prevotella;
rs1035 Bacteria;Firmicutes;Clostridia;Christensenellales;Christensenellaceae;Christensenellaceae
rs1036 Bacteria;Bacteroidota;Bacteroidia;Bacteroidales;Prevotellaceae;Prevotella_7;
rs1037 Bacteria;Bacteroidota;Bacteroidia;Bacteroidales;Rikenellaceae;Rikenellaceae
rs1038 Bacteria;Bacteroidota;Bacteroidia;Bacteroidales;Prevotellaceae;Prevotella;
rs1039 Bacteria;Firmicutes;Clostridia;Christensenellales;Christensenellaceae;Christensenellaceae
rs1040 Bacteria;Firmicutes;Bacilli;Erysipelotrichales;Erysipelotrichaceae;Erysipelotrichaceae
rs1041 Bacteria;Firmicutes;Clostridia;Lachnospirales;Lachnospiraceae;Blautia;
rs1042 Bacteria;Bacteroidota;Bacteroidia;Bacteroidales;Muribaculaceae;
rs1044 Bacteria;Bacteroidota;Bacteroidia;Bacteroidales;Muribaculaceae;
rs1045 Bacteria;Firmicutes;Bacilli;Erysipelotrichales;Erysipelotrichaceae;Erysipelotrichaceae
rs1046 Bacteria;Bacteroidota;Bacteroidia;Bacteroidales;Rikenellaceae;Rikenellaceae
rs1047 Bacteria;Firmicutes;Clostridia;Oscillospirales;Oscillospiraceae;NK4A214
rs1049 Bacteria;Bacteroidota;Bacteroidia;Bacteroidales;Prevotellaceae;Prevotella;
rs1051 Bacteria;Firmicutes;Clostridia;Christensenellales;Christensenellaceae;Christensenellaceae
rs1052 Bacteria;Bacteroidota;Bacteroidia;Bacteroidales;Prevotellaceae;Prevotella;
rs1053 Bacteria;Firmicutes;Clostridia;Oscillospirales;Ruminococcaceae;uncultured;
rs1054 Bacteria;Bacteroidota;Bacteroidia;Bacteroidales;Prevotellaceae;Prevotella_7;
rs1055 Bacteria;Firmicutes;Clostridia;Oscillospirales;Ruminococcaceae;Ruminococcus;
rs1058 Bacteria;Firmicutes;Clostridia;Oscillospirales;Ruminococcaceae;CAG-352;
rs1059 Bacteria;Firmicutes;Clostridia;Christensenellales;Christensenellaceae;Christensenellaceae
rs1060 Bacteria;Firmicutes;Clostridia;Lachnospirales;Lachnospiraceae;Blautia;
rs1061 Bacteria;Cyanobacteria;Vampirivibrionia;Gastranaerophilales;
rs1062 Bacteria;Firmicutes;Negativicutes;Veillonellales-Selenomonadales;Selenomonadaceae;uncultured;
rs1063 Bacteria;Firmicutes;Clostridia;Lachnospirales;Lachnospiraceae;[Eubacterium]
rs1065 Bacteria;Bacteroidota;Bacteroidia;Bacteroidales;Muribaculaceae;
rs1066 Bacteria;Firmicutes;Clostridia;Oscillospirales;Ruminococcaceae;Ruminococcus;
rs1067 Bacteria;Bacteroidota;Bacteroidia;Bacteroidales;Prevotellaceae;Prevotella;
rs1068 Bacteria;Bacteroidota;Bacteroidia;Bacteroidales;Prevotellaceae;Prevotella;
rs1070 Bacteria;Firmicutes;Clostridia;Christensenellales;Christensenellaceae;Christensenellaceae
rs1072 Bacteria;Firmicutes;Clostridia;Lachnospirales;Lachnospiraceae;Acetitomaculum;
rs1073 Bacteria;Bacteroidota;Bacteroidia;Bacteroidales;Muribaculaceae;
rs1074 Bacteria;Bacteroidota;Bacteroidia;Bacteroidales;Muribaculaceae;
rs1075 Bacteria;Firmicutes;Clostridia;Oscillospirales;Ruminococcaceae;Ruminococcus;
rs1076 Bacteria;Bacteroidota;Bacteroidia;Bacteroidales;Prevotellaceae;Prevotellaceae
rs1077 Bacteria;Bacteroidota;Bacteroidia;Bacteroidales;Prevotellaceae;Prevotellaceae
rs1078 Bacteria;Firmicutes;Clostridia;Lachnospirales;Lachnospiraceae;Lachnospiraceae
rs1079 Bacteria;Proteobacteria;Alphaproteobacteria;Paracaedibacterales;Paracaedibacteraceae;uncultured;
rs1080 Bacteria;Cyanobacteria;Vampirivibrionia;Gastranaerophilales;
rs1081 Bacteria;Bacteroidota;Bacteroidia;Bacteroidales;Prevotellaceae;Prevotella;
rs1082 Archaea;Thermoplasmatota;Thermoplasmata;Methanomassiliicoccales;Methanomethylophilaceae;uncultured;
rs1083 Bacteria;Firmicutes;Clostridia;Lachnospirales;Lachnospiraceae;Lachnospiraceae
rs1084 Bacteria;Bacteroidota;Bacteroidia;Bacteroidales;Muribaculaceae;
rs1085 Bacteria;Firmicutes;Clostridia;Lachnospirales;Lachnospiraceae;Coprococcus;
rs1086 Bacteria;Bacteroidota;Bacteroidia;Bacteroidales;Prevotellaceae;Prevotella;
rs1087 Bacteria;Firmicutes;Clostridia;Lachnospirales;Lachnospiraceae;Lachnospiraceae
rs1088 Bacteria;Firmicutes;Clostridia;Christensenellales;Christensenellaceae;Christensenellaceae
rs1090 Bacteria;Firmicutes;Clostridia;Oscillospirales;[Eubacterium]
rs1091 Bacteria;Bacteroidota;Bacteroidia;Bacteroidales;Muribaculaceae;
rs1092 Bacteria;Firmicutes;Clostridia;Clostridia
rs1093 Bacteria;Firmicutes;Clostridia;Lachnospirales;Lachnospiraceae;Marvinbryantia;
rs1095 Bacteria;Firmicutes;Clostridia;Oscillospirales;Ruminococcaceae;CAG-352;
rs1097 Bacteria;Bacteroidota;Bacteroidia;Bacteroidales;Muribaculaceae;
rs1099 Bacteria;Bacteroidota;Bacteroidia;Bacteroidales;Rikenellaceae;Rikenellaceae
rs1101 Bacteria;Bacteroidota;Bacteroidia;Bacteroidales;Bacteroidales
rs1102 Bacteria;Firmicutes;Clostridia;Clostridia
rs1103 Bacteria;Bacteroidota;Bacteroidia;Bacteroidales;Prevotellaceae;Prevotella;
rs1104 Bacteria;Cyanobacteria;Vampirivibrionia;Gastranaerophilales;
rs1105 Bacteria;Bacteroidota;Bacteroidia;Bacteroidales;F082;
rs1106 Bacteria;Bacteroidota;Bacteroidia;Bacteroidales;Muribaculaceae;
rs1108 Bacteria;Firmicutes;Clostridia;Christensenellales;Christensenellaceae;Christensenellaceae
rs1110 Bacteria;Firmicutes;Clostridia;Clostridia
rs1111 Bacteria;Firmicutes;Clostridia;Lachnospirales;Lachnospiraceae;[Ruminococcus]
rs1112 Bacteria;Verrucomicrobiota;Kiritimatiellae;WCHB1-41;
rs1113 Bacteria;Firmicutes;Clostridia;Lachnospirales;Lachnospiraceae;[Eubacterium]
rs1114 Archaea;Thermoplasmatota;Thermoplasmata;Methanomassiliicoccales;Methanomethylophilaceae;RumEn
rs1115 Bacteria;Bacteroidota;Bacteroidia;Bacteroidales;Prevotellaceae;Prevotellaceae
rs1116 Bacteria;Firmicutes;Clostridia;Clostridia
rs1119 Bacteria;Firmicutes;Clostridia;Lachnospirales;Lachnospiraceae;Acetitomaculum;
rs1120 Bacteria;Bacteroidota;Bacteroidia;Bacteroidales;Muribaculaceae;
rs1121 Bacteria;Spirochaetota;Spirochaetia;Spirochaetales;Spirochaetaceae;Treponema;
rs1122 Bacteria;Bacteroidota;Bacteroidia;Bacteroidales;Rikenellaceae;Rikenellaceae
rs1123 Bacteria;Campylobacterota;Campylobacteria;Campylobacterales;Campylobacteraceae;Campylobacter;
rs1124 Bacteria;Firmicutes;Clostridia;Lachnospirales;Lachnospiraceae;Butyrivibrio;
rs1125 Bacteria;Verrucomicrobiota;Kiritimatiellae;WCHB1-41;
rs1126 Bacteria;Firmicutes;Clostridia;Oscillospirales;[Eubacterium]
rs1127 Bacteria;Bacteroidota;Bacteroidia;Bacteroidales;Rikenellaceae;Rikenellaceae
rs1128 Bacteria;Spirochaetota;Spirochaetia;Spirochaetales;Spirochaetaceae;Treponema;
rs1129 Bacteria;Cyanobacteria;Vampirivibrionia;Gastranaerophilales;
rs1130 Bacteria;Firmicutes;Clostridia;Oscillospirales;UCG-010;
rs1131 Bacteria;Firmicutes;Negativicutes;Acidaminococcales;Acidaminococcaceae;Succiniclasticum;
rs1132 Bacteria;Verrucomicrobiota;Kiritimatiellae;WCHB1-41;
rs1133 Bacteria;Firmicutes;Clostridia;Christensenellales;Christensenellaceae;Christensenellaceae
rs1134 Bacteria;Elusimicrobiota;Elusimicrobia;Elusimicrobiales;Elusimicrobiaceae;Elusimicrobium;
rs1135 Bacteria;Firmicutes;Clostridia;Clostridia
rs1136 Bacteria;Firmicutes;Clostridia;Clostridia
rs1137 Bacteria;Bacteroidota;Bacteroidia;Bacteroidales;Prevotellaceae;Prevotella;
rs1138 Bacteria;Bacteroidota;Bacteroidia;Bacteroidales;Prevotellaceae;Prevotella;
rs1139 Bacteria;Bacteroidota;Bacteroidia;Bacteroidales;Bacteroidales
rs1140 Bacteria;Bacteroidota;Bacteroidia;Bacteroidales;Prevotellaceae;Prevotella;
rs1141 Bacteria;Firmicutes;Clostridia;Lachnospirales;Lachnospiraceae;[Eubacterium]
rs1142 Bacteria;Bacteroidota;Bacteroidia;Bacteroidales;Rikenellaceae;Rikenellaceae
rs1143 Bacteria;Firmicutes;Clostridia;Oscillospirales;Ruminococcaceae;uncultured;
rs1145 Bacteria;Firmicutes;Clostridia;Lachnospirales;Lachnospiraceae;probable
rs1146 Bacteria;Bacteroidota;Bacteroidia;Bacteroidales;Muribaculaceae;
rs1147 Bacteria;Bacteroidota;Bacteroidia;Bacteroidales;Prevotellaceae;Prevotella;
rs1148 Bacteria;Firmicutes;Bacilli;Acholeplasmatales;Acholeplasmataceae;Anaeroplasma;
rs1149 Bacteria;Firmicutes;Clostridia;Lachnospirales;Lachnospiraceae;[Eubacterium]
rs1150 Bacteria;Firmicutes;Clostridia;Christensenellales;Christensenellaceae;Christensenellaceae
rs1151 Bacteria;Firmicutes;Clostridia;Oscillospirales;Ruminococcaceae;Ruminococcus;
rs1152 Bacteria;Firmicutes;Bacilli;Erysipelotrichales;Erysipelatoclostridiaceae;Erysipelotrichaceae
rs1154 Bacteria;Bacteroidota;Bacteroidia;Bacteroidales;Prevotellaceae;Prevotella;
rs1156 Bacteria;Bacteroidota;Bacteroidia;Bacteroidales;Rikenellaceae;Rikenellaceae
rs1157 Bacteria;Spirochaetota;Spirochaetia;Spirochaetales;Spirochaetaceae;Treponema;
rs1158 Bacteria;Firmicutes;Bacilli;Acholeplasmatales;Acholeplasmataceae;Anaeroplasma;
rs1159 Bacteria;Firmicutes;Clostridia;Lachnospirales;Lachnospiraceae;Lachnospiraceae
rs1160 Bacteria;Bacteroidota;Bacteroidia;Bacteroidales;Prevotellaceae;Prevotella;
rs1161 Bacteria;Bacteroidota;Bacteroidia;Bacteroidales;Prevotellaceae;Prevotella;
rs1162 Bacteria;Firmicutes;Clostridia;Lachnospirales;Lachnospiraceae;Roseburia;
rs1163 Bacteria;Firmicutes;Negativicutes;Veillonellales-Selenomonadales;Selenomonadaceae;uncultured;
rs1164 Bacteria;Bacteroidota;Bacteroidia;Bacteroidales;Prevotellaceae;Prevotella;
rs1165 Bacteria;Firmicutes;Bacilli;Acholeplasmatales;Acholeplasmataceae;Anaeroplasma;
rs1167 Bacteria;Firmicutes;Clostridia;Christensenellales;Christensenellaceae;Christensenellaceae
rs1169 Bacteria;Firmicutes;Clostridia;Lachnospirales;Lachnospiraceae;[Eubacterium]
rs1170 Bacteria;Bacteroidota;Bacteroidia;Bacteroidales;Prevotellaceae;Prevotellaceae
rs1171 Bacteria;Fibrobacterota;Fibrobacteria;Fibrobacterales;Fibrobacteraceae;Fibrobacter;
rs1172 Bacteria;Firmicutes;Clostridia;Oscillospirales;Oscillospiraceae;Papillibacter;
rs1173 Bacteria;Firmicutes;Clostridia;Lachnospirales;Lachnospiraceae;Lachnospiraceae
rs1174 Bacteria;Firmicutes;Clostridia;Lachnospirales;Lachnospiraceae;Oribacterium;
rs1175 Bacteria;Bacteroidota;Bacteroidia;Bacteroidales;Prevotellaceae;Prevotella;
rs1176 Bacteria;Bacteroidota;Bacteroidia;Bacteroidales;F082;
rs1178 Bacteria;Firmicutes;Clostridia;Oscillospirales;Ruminococcaceae;CAG-352;
rs1179 Bacteria;Firmicutes;Clostridia;Oscillospirales;UCG-010;
rs1180 Bacteria;Bacteroidota;Bacteroidia;Bacteroidales;Muribaculaceae;
rs1181 Bacteria;Bacteroidota;Bacteroidia;Bacteroidales;Prevotellaceae;Prevotellaceae
rs1182 Bacteria;Bacteroidota;Bacteroidia;Bacteroidales;Muribaculaceae;
rs1183 Bacteria;Bacteroidota;Bacteroidia;Bacteroidales;Prevotellaceae;Prevotella;
rs1186 Bacteria;Spirochaetota;Spirochaetia;Spirochaetales;Spirochaetaceae;Treponema;
rs1187 Bacteria;Bacteroidota;Bacteroidia;Bacteroidales;Prevotellaceae;Alloprevotella;
rs1189 Bacteria;Firmicutes;Clostridia;Oscillospirales;[Eubacterium]
rs1191 Bacteria;Firmicutes;Clostridia;Oscillospirales;Hungateiclostridiaceae;Saccharofermentans;
rs1192 Bacteria;Firmicutes;Clostridia;Clostridia
rs1193 Bacteria;Firmicutes;Clostridia;Oscillospirales;Ruminococcaceae;Ruminococcus;
rs1198 Bacteria;Firmicutes;Clostridia;Christensenellales;Christensenellaceae;Christensenellaceae
rs1199 Bacteria;Elusimicrobiota;Elusimicrobia;Elusimicrobiales;Elusimicrobiaceae;Elusimicrobium;
rs1200 Bacteria;Bacteroidota;Bacteroidia;Bacteroidales;Rikenellaceae;Rikenellaceae
rs1201 Bacteria;Bacteroidota;Bacteroidia;Bacteroidales;Muribaculaceae;
rs1202 Bacteria;Firmicutes;Clostridia;Oscillospirales;Ruminococcaceae;Ruminococcus;
rs1203 Bacteria;Bacteroidota;Bacteroidia;Bacteroidales;Prevotellaceae;Prevotellaceae
rs1204 Bacteria;Firmicutes;Bacilli;RF39;
rs1205 Bacteria;Cyanobacteria;Vampirivibrionia;Gastranaerophilales;
rs1206 Bacteria;Bacteroidota;Bacteroidia;Bacteroidales;Muribaculaceae;
rs1207 Bacteria;Firmicutes;Clostridia;Lachnospirales;Lachnospiraceae;Lachnospiraceae
rs1208 Bacteria;Bacteroidota;Bacteroidia;Bacteroidales;Prevotellaceae;Prevotella;
rs1209 Bacteria;Firmicutes;Clostridia;Christensenellales;Christensenellaceae;Christensenellaceae
rs1210 Bacteria;Firmicutes;Clostridia;Clostridia
rs1211 Bacteria;Bacteroidota;Bacteroidia;Bacteroidales;Muribaculaceae;
rs1214 Bacteria;Bacteroidota;Bacteroidia;Bacteroidales;Prevotellaceae;Prevotella;
rs1215 Bacteria;Firmicutes;Bacilli;Acholeplasmatales;Acholeplasmataceae;Anaeroplasma;
rs1217 Bacteria;Firmicutes;Clostridia;Oscillospirales;Ruminococcaceae;uncultured;
rs1219 Bacteria;Bacteroidota;Bacteroidia;Bacteroidales;Prevotellaceae;Prevotella_7;
rs1221 Bacteria;Firmicutes;Clostridia;Lachnospirales;Lachnospiraceae;Marvinbryantia;
rs1222 Bacteria;Firmicutes;Clostridia;Oscillospirales;Ruminococcaceae;Ruminococcus;
rs1224 Bacteria;Firmicutes;Clostridia;Lachnospirales;Lachnospiraceae;Roseburia;
rs1228 Bacteria;Actinobacteriota;Coriobacteriia;Coriobacteriales;Atopobiaceae;Olsenella;
rs1230 Bacteria;Proteobacteria;Gammaproteobacteria;Enterobacterales;Succinivibrionaceae;Succinivibrio;
rs1232 Bacteria;Bacteroidota;Bacteroidia;Bacteroidales;Muribaculaceae;
rs1233 Bacteria;Bacteroidota;Bacteroidia;Bacteroidales;Prevotellaceae;Prevotellaceae
rs1234 Bacteria;Firmicutes;Clostridia;Lachnospirales;Lachnospiraceae;Butyrivibrio;
rs1235 Bacteria;Firmicutes;Clostridia;Christensenellales;Christensenellaceae;Christensenellaceae
rs1237 Bacteria;Verrucomicrobiota;Kiritimatiellae;WCHB1-41;
rs1240 Bacteria;Firmicutes;Clostridia;Lachnospirales;Lachnospiraceae;Oribacterium;
rs1244 Bacteria;Chloroflexi;Anaerolineae;Anaerolineales;Anaerolineaceae;Flexilinea;
rs1245 Bacteria;Firmicutes;Clostridia;Christensenellales;Christensenellaceae;Christensenellaceae
rs1246 Bacteria;Bacteroidota;Bacteroidia;Bacteroidales;Prevotellaceae;Prevotellaceae
rs1247 Bacteria;Firmicutes;Clostridia;Oscillospirales;[Eubacterium]
rs1250 Bacteria;Planctomycetota;Planctomycetes;Pirellulales;Pirellulaceae;p-1088-a5
rs1251 Bacteria;Firmicutes;Clostridia;Oscillospirales;Ruminococcaceae;Ruminococcus;
rs1253 Bacteria;Bacteroidota;Bacteroidia;Bacteroidales;Prevotellaceae;Prevotella;
rs1254 Bacteria;Bacteroidota;Bacteroidia;Bacteroidales;Prevotellaceae;Paraprevotella;
rs1255 Bacteria;Fibrobacterota;Fibrobacteria;Fibrobacterales;Fibrobacteraceae;Fibrobacter;
rs1256 Bacteria;Firmicutes;Clostridia;Lachnospirales;Lachnospiraceae;Lachnospiraceae
rs1257 Bacteria;Firmicutes;Clostridia;Christensenellales;Christensenellaceae;Christensenellaceae
rs1258 Bacteria;Firmicutes;Bacilli;Erysipelotrichales;Erysipelatoclostridiaceae;UCG-004;
rs1259 Bacteria;Bacteroidota;Bacteroidia;Bacteroidales;Prevotellaceae;Prevotellaceae
rs1260 Bacteria;Verrucomicrobiota;Kiritimatiellae;WCHB1-41;
rs1261 Bacteria;Firmicutes;Clostridia;Oscillospirales;[Eubacterium]
rs1265 Bacteria;Firmicutes;Clostridia;Lachnospirales;Lachnospiraceae;Lachnospiraceae
rs1267 Bacteria;Firmicutes;Clostridia;Lachnospirales;Lachnospiraceae;Lachnospiraceae
rs1268 Bacteria;Firmicutes;Clostridia;Oscillospirales;Oscillospiraceae;UCG-002;
rs1270 Bacteria;Firmicutes;Clostridia;Lachnospirales;Lachnospiraceae;Lachnospiraceae
rs1272 Bacteria;Bacteroidota;Bacteroidia;Bacteroidales;Prevotellaceae;Prevotellaceae
rs1275 Bacteria;Bacteroidota;Bacteroidia;Bacteroidales;Prevotellaceae;Prevotella;
rs1283 Bacteria;Bacteroidota;Bacteroidia;Bacteroidales;Rikenellaceae;Rikenellaceae
rs1284 Bacteria;Firmicutes;Clostridia;Peptostreptococcales-Tissierellales;Anaerovoracaceae;[Eubacterium]
rs1285 Bacteria;Bacteroidota;Bacteroidia;Bacteroidales;Prevotellaceae;Prevotellaceae
rs1290 Bacteria;Bacteroidota;Bacteroidia;Bacteroidales;Prevotellaceae;Prevotellaceae
rs1292 Bacteria;Firmicutes;Bacilli;Erysipelotrichales;Erysipelotrichaceae;Solobacterium;
rs1293 Bacteria;Proteobacteria;Gammaproteobacteria;Enterobacterales;Succinivibrionaceae;Succinimonas;
rs1294 Bacteria;Firmicutes;Clostridia;Clostridia
rs1297 Bacteria;Firmicutes;Clostridia;Clostridia
rs1299 Bacteria;Bacteroidota;Bacteroidia;Bacteroidales;uncultured;
rs1300 Bacteria;Firmicutes;Clostridia;Lachnospirales;Lachnospiraceae;Lachnospiraceae
rs1301 Bacteria;Firmicutes;Clostridia;Christensenellales;Christensenellaceae;Christensenellaceae
rs1308 Bacteria;Bacteroidota;Bacteroidia;Bacteroidales;Rikenellaceae;Rikenellaceae
rs1309 Bacteria;Cyanobacteria;Vampirivibrionia;Gastranaerophilales;
rs1310 Bacteria;Bacteroidota;Bacteroidia;Bacteroidales;F082;
rs1311 Bacteria;Bacteroidota;Bacteroidia;Bacteroidales;Prevotellaceae;Prevotella_9;
rs1312 Bacteria;Firmicutes;Clostridia;Lachnospirales;Lachnospiraceae;Lachnospiraceae
rs1317 Bacteria;Bacteroidota;Bacteroidia;Bacteroidales;Muribaculaceae;
rs1320 Bacteria;Verrucomicrobiota;Kiritimatiellae;WCHB1-41;
rs1323 Bacteria;Bacteroidota;Bacteroidia;Bacteroidales;Prevotellaceae;Prevotella;
rs1325 Bacteria;Verrucomicrobiota;Kiritimatiellae;WCHB1-41;
rs1326 Bacteria;Bacteroidota;Bacteroidia;Bacteroidales;Prevotellaceae;Prevotellaceae
rs1329 Bacteria;Firmicutes;Clostridia;Peptostreptococcales-Tissierellales;Anaerovoracaceae;Anaerovorax;
rs1335 Bacteria;Firmicutes;Clostridia;Oscillospirales;[Eubacterium]
rs1337 Bacteria;Bacteroidota;Bacteroidia;Bacteroidales;Prevotellaceae;Prevotella;
rs1339 Bacteria;Firmicutes;Clostridia;Peptostreptococcales-Tissierellales;Anaerovoracaceae;Mogibacterium;
rs1340 Bacteria;Firmicutes;Clostridia;Christensenellales;Christensenellaceae;Christensenellaceae
rs1341 Bacteria;Bacteroidota;Bacteroidia;Bacteroidales;Rikenellaceae;Rikenellaceae
rs1344 Bacteria;Bacteroidota;Bacteroidia;Bacteroidales;Prevotellaceae;Prevotellaceae
rs1350 Bacteria;Firmicutes;Clostridia;Lachnospirales;Lachnospiraceae;[Eubacterium]
rs1353 Bacteria;Bacteroidota;Bacteroidia;Bacteroidales;Prevotellaceae;Prevotella;
rs1359 Bacteria;Bacteroidota;Bacteroidia;Bacteroidales;Prevotellaceae;Prevotella;
rs1360 Bacteria;Bacteroidota;Bacteroidia;Bacteroidales;Prevotellaceae;Prevotellaceae
rs1377 Bacteria;Firmicutes;Clostridia;Oscillospirales;Ruminococcaceae;Ruminococcus;
rs1378 Bacteria;Bacteroidota;Bacteroidia;Bacteroidales;Prevotellaceae;Prevotella_7;
rs1380 Bacteria;Firmicutes;Clostridia;Christensenellales;Christensenellaceae;Christensenellaceae
rs1381 Bacteria;Firmicutes;Clostridia;Lachnospirales;Lachnospiraceae;Blautia;
rs1384 Bacteria;Bacteroidota;Bacteroidia;Bacteroidales;Muribaculaceae;
rs1388 Bacteria;Chloroflexi;Anaerolineae;Anaerolineales;Anaerolineaceae;Flexilinea;
rs1394 Bacteria;Bacteroidota;Bacteroidia;Bacteroidales;Prevotellaceae;Prevotella;
rs1397 Bacteria;Firmicutes;Clostridia;Lachnospirales;Lachnospiraceae;Oribacterium;
rs1399 Bacteria;Bacteroidota;Bacteroidia;Bacteroidales;Prevotellaceae;Prevotella;
rs1402 Bacteria;Bacteroidota;Bacteroidia;Bacteroidales;Prevotellaceae;Prevotella_7;
rs1413 Bacteria;Firmicutes;Clostridia;Lachnospirales;Lachnospiraceae;Lachnospiraceae
rs1414 Bacteria;Bacteroidota;Bacteroidia;Bacteroidales;Prevotellaceae;Prevotella;
rs1416 Bacteria;Firmicutes;Clostridia;Lachnospirales;Lachnospiraceae;Lachnospiraceae
rs1417 Bacteria;Firmicutes;Clostridia;Lachnospirales;Lachnospiraceae;Marvinbryantia;
rs1418 Bacteria;Bacteroidota;Bacteroidia;Bacteroidales;Prevotellaceae;Prevotella;
rs1419 Bacteria;Firmicutes;Clostridia;Lachnospirales;Lachnospiraceae;Butyrivibrio;
rs1423 Bacteria;Bacteroidota;Bacteroidia;Bacteroidales;Prevotellaceae;Prevotella;
rs1428 Bacteria;Firmicutes;Clostridia;Lachnospirales;Lachnospiraceae;[Eubacterium]
rs1437 Bacteria;Firmicutes;Clostridia;Christensenellales;Christensenellaceae;Christensenellaceae
rs1438 Bacteria;Firmicutes;Clostridia;Lachnospirales;Lachnospiraceae;Lachnospiraceae
rs1449 Bacteria;Firmicutes;Negativicutes;Veillonellales-Selenomonadales;Selenomonadaceae;Selenomonas;
rs1451 Bacteria;Firmicutes;Clostridia;Oscillospirales;[Eubacterium]
rs1458 Bacteria;Firmicutes;Clostridia;Oscillospirales;Oscillospiraceae;UCG-002;
rs1465 Bacteria;Bacteroidota;Bacteroidia;Bacteroidales;Muribaculaceae;
rs1468 Bacteria;Cyanobacteria;Vampirivibrionia;Gastranaerophilales;
rs1473 Bacteria;Firmicutes;Clostridia;Lachnospirales;Lachnospiraceae;Marvinbryantia;
rs1476 Bacteria;Firmicutes;Clostridia;Oscillospirales;Oscillospiraceae;NK4A214
rs1489 Bacteria;Firmicutes;Clostridia;Lachnospirales;Lachnospiraceae;Blautia;
rs1493 Bacteria;Firmicutes;Clostridia;Lachnospirales;Lachnospiraceae;Marvinbryantia;
rs1502 Bacteria;Firmicutes;Clostridia;Oscillospirales;Hungateiclostridiaceae;Saccharofermentans;
rs1524 Bacteria;Bacteroidota;Bacteroidia;Bacteroidales;Rikenellaceae;Rikenellaceae
rs1566 Bacteria;Firmicutes;Clostridia;Christensenellales;Christensenellaceae;Christensenellaceae
rs1576 Bacteria;Firmicutes;Clostridia;Lachnospirales;Lachnospiraceae;Lachnospiraceae
rs1581 Bacteria;Bacteroidota;Bacteroidia;Bacteroidales;Prevotellaceae;Prevotellaceae
rs1582 Bacteria;Firmicutes;Clostridia;Oscillospirales;Ruminococcaceae;Ruminococcus;
rs1601 Bacteria;Firmicutes;Clostridia;Lachnospirales;Lachnospiraceae;Acetitomaculum;
rs1604 Bacteria;Firmicutes;Clostridia;Lachnospirales;Lachnospiraceae;Oribacterium;
rs1606 Bacteria;Bacteroidota;Bacteroidia;Bacteroidales;Prevotellaceae;Prevotellaceae
rs1609 Bacteria;Firmicutes;Clostridia;Lachnospirales;Lachnospiraceae;Anaerosporobacter;
rs1610 Bacteria;Bacteroidota;Bacteroidia;Bacteroidales;Prevotellaceae;Prevotella;
rs1630 Bacteria;Firmicutes;Clostridia;Lachnospirales;Lachnospiraceae;Lachnospiraceae
rs1696 Bacteria;Firmicutes;Clostridia;Lachnospirales;Lachnospiraceae;Lachnospiraceae
