# Supplementary material for: Dietary wheat and reduced methane yield are linked to rumen microbiome changes in dairy cows
Source: PLoS One. 2022 May 19;17(5):e0268157. doi: 10.1371/journal.pone.0268157 (PMC9119556; doi:10.1371/journal.pone.0268157)
Supplement: S4 Table — a. Spearman Rank Correlation Coefficients. Note table is comma delimited. b. Spearman Rank Correlation p values. Note table is comma delimited. (ZIP) [file pone.0268157.s008.zip]

Archive with 2 entries (2 files):
- S4a_Table.csv
- S4b_Table.csv
