# Supplementary material for: Dietary wheat and reduced methane yield are linked to rumen microbiome changes in dairy cows
Source: PLoS One. 2022 May 19;17(5):e0268157. doi: 10.1371/journal.pone.0268157 (PMC9119556; doi:10.1371/journal.pone.0268157)
Supplement: S4 Table — a. Spearman Rank Correlation Coefficients. Note table is comma delimited. b. Spearman Rank Correlation p values. Note table is comma delimited. (ZIP) [file pone.0268157.s008.zip › S4a_Table.csv]

Variable	MeY	pH	Lactate_D	Lactate_L	Acetic	Propionic	Butyric_Iso	Butyric	Valeric_Iso	Valeric	Hexanoic	Heptanoic	rs0001	rs0005	rs0009	rs0012	rs0013	rs0014	rs0016	rs0017	rs0020	rs0023	rs0025	rs0026	rs0027	rs0030	rs0031	rs0034	rs0035	rs0049	rs0054	rs0056	rs0057	rs0060	rs0069	rs0071	rs0074	rs0075	rs0078	rs0079	rs0080	rs0081	rs0082	rs0083	rs0090	rs0097	rs0101	rs0103	rs0104
MeY	1	0.55	-0.61	-0.58	-0.38	-0.76	0.17	0.58	0.51	-0.58	-0.17	-0.21	0.71	0.65	-0.75	-0.62	-0.7	-0.48	-0.64	-0.51	0.78	0.89	0.67	0.6	-0.59	0.63	-0.72	-0.54	0.79	-0.62	-0.78	0.83	0.63	-0.55	0.75	0.67	0.61	-0.66	0.8	0.68	0.86	0.82	0.87	0.61	-0.83	-0.68	0.83	-0.67	-0.56
pH	0.55	1	-0.4	-0.41	-0.8	-0.89	0.03	0.05	0.37	-0.49	-0.09	-0.14	0.44	0.22	-0.51	-0.46	-0.51	-0.36	-0.41	-0.55	0.34	0.64	0.51	0.37	-0.3	0.18	-0.29	-0.33	0.41	-0.42	-0.7	0.59	0.3	-0.33	0.5	0.48	0.37	-0.37	0.37	0.24	0.6	0.52	0.64	0.36	-0.6	-0.23	0.5	-0.39	-0.31
Lactate_D	-0.61	-0.4	1	0.56	0.27	0.51	-0.25	-0.46	-0.51	0.57	0.36	0.33	-0.48	-0.61	0.59	0.61	0.46	0.63	0.56	0.62	-0.57	-0.62	-0.47	-0.65	0.61	-0.68	0.53	0.61	-0.74	0.67	0.57	-0.47	-0.75	0.51	-0.43	-0.64	-0.65	0.6	-0.58	-0.78	-0.67	-0.64	-0.59	-0.69	0.6	0.55	-0.71	0.57	0.7
Lactate_L	-0.58	-0.41	0.56	1	0.41	0.5	-0.13	-0.29	-0.36	0.56	0.33	0.39	-0.45	-0.58	0.57	0.58	0.57	0.5	0.65	0.59	-0.45	-0.49	-0.43	-0.36	0.66	-0.52	0.63	0.68	-0.57	0.73	0.61	-0.39	-0.33	0.56	-0.5	-0.49	-0.38	0.63	-0.46	-0.39	-0.45	-0.54	-0.56	-0.44	0.61	0.63	-0.41	0.57	0.54
Acetic	-0.38	-0.8	0.27	0.41	1	0.62	0.23	0.17	-0.04	0.57	0.3	0.29	-0.2	-0.13	0.29	0.33	0.3	0.11	0.23	0.42	-0.18	-0.37	-0.26	-0.11	0.2	-0.09	0.23	0.27	-0.19	0.34	0.41	-0.32	-0.02	0.08	-0.25	-0.43	-0.13	0.28	-0.31	0.01	-0.33	-0.28	-0.37	-0.32	0.34	0.19	-0.24	0.16	0.13
Propionic	-0.76	-0.89	0.51	0.5	0.62	1	-0.06	-0.3	-0.49	0.54	-0.02	0.06	-0.63	-0.36	0.73	0.61	0.71	0.52	0.63	0.63	-0.6	-0.84	-0.72	-0.52	0.48	-0.37	0.53	0.47	-0.64	0.58	0.88	-0.81	-0.5	0.55	-0.69	-0.65	-0.51	0.57	-0.56	-0.47	-0.81	-0.74	-0.87	-0.47	0.8	0.38	-0.73	0.65	0.47
Butyric_Iso	0.17	0.03	-0.25	-0.13	0.23	-0.06	1	0.19	0.71	0.2	0.05	0.04	0.1	0.17	-0.07	-0.11	-0.08	-0.25	-0.2	-0.13	0.09	0.21	0.34	0.38	-0.14	0.29	-0.03	-0.17	0.12	-0.03	-0.16	0.14	0.4	-0.19	0.05	0.26	0.47	-0.05	-0.13	0.43	0.26	0.11	0.22	-0.03	-0.22	-0.17	0.24	-0.21	-0.32
Butyric	0.58	0.05	-0.46	-0.29	0.17	-0.3	0.19	1	0.48	-0.12	-0.17	-0.44	0.72	0.68	-0.45	-0.37	-0.43	-0.53	-0.5	-0.27	0.69	0.55	0.52	0.59	-0.53	0.58	-0.51	-0.31	0.7	-0.4	-0.44	0.57	0.67	-0.49	0.61	0.31	0.53	-0.34	0.52	0.7	0.62	0.61	0.48	0.49	-0.51	-0.56	0.59	-0.48	-0.43
Valeric_Iso	0.51	0.37	-0.51	-0.36	-0.04	-0.49	0.71	0.48	1	-0.1	-0.06	-0.13	0.46	0.43	-0.47	-0.43	-0.4	-0.43	-0.48	-0.47	0.43	0.54	0.6	0.61	-0.5	0.49	-0.33	-0.47	0.42	-0.37	-0.53	0.49	0.66	-0.43	0.42	0.51	0.72	-0.39	0.19	0.58	0.55	0.5	0.57	0.34	-0.58	-0.4	0.53	-0.55	-0.56
Valeric	-0.58	-0.49	0.57	0.56	0.57	0.54	0.2	-0.12	-0.1	1	0.59	0.48	-0.47	-0.44	0.6	0.66	0.56	0.51	0.62	0.66	-0.56	-0.6	-0.43	-0.38	0.59	-0.47	0.7	0.69	-0.51	0.7	0.6	-0.55	-0.34	0.57	-0.54	-0.68	-0.27	0.59	-0.72	-0.36	-0.51	-0.58	-0.62	-0.69	0.53	0.55	-0.49	0.57	0.56
Hexanoic	-0.17	-0.09	0.36	0.33	0.3	-0.02	0.05	-0.17	-0.06	0.59	1	0.88	-0.24	-0.39	0.12	0.34	0.07	0.34	0.25	0.39	-0.19	-0.08	-0.16	-0.28	0.35	-0.28	0.3	0.45	-0.18	0.4	0.12	-0.06	-0.27	0.24	-0.23	-0.18	-0.28	0.15	-0.38	-0.24	-0.11	-0.2	-0.04	-0.54	0.04	0.47	-0.13	0.13	0.43
Heptanoic	-0.21	-0.14	0.33	0.39	0.29	0.06	0.04	-0.44	-0.13	0.48	0.88	1	-0.41	-0.48	0.17	0.33	0.15	0.41	0.31	0.35	-0.31	-0.17	-0.23	-0.38	0.38	-0.3	0.34	0.39	-0.29	0.4	0.22	-0.16	-0.31	0.32	-0.34	-0.22	-0.29	0.11	-0.34	-0.29	-0.21	-0.26	-0.1	-0.57	0.12	0.49	-0.13	0.16	0.34
rs0001	0.71	0.44	-0.48	-0.45	-0.2	-0.63	0.1	0.72	0.46	-0.47	-0.24	-0.41	1	0.66	-0.67	-0.63	-0.65	-0.68	-0.7	-0.64	0.82	0.76	0.79	0.7	-0.58	0.55	-0.69	-0.59	0.81	-0.65	-0.75	0.81	0.67	-0.59	0.93	0.48	0.61	-0.51	0.68	0.62	0.73	0.84	0.7	0.59	-0.74	-0.5	0.78	-0.69	-0.61
rs0005	0.65	0.22	-0.61	-0.58	-0.13	-0.36	0.17	0.68	0.43	-0.44	-0.39	-0.48	0.66	1	-0.42	-0.43	-0.35	-0.4	-0.58	-0.41	0.62	0.55	0.44	0.57	-0.68	0.83	-0.65	-0.56	0.73	-0.51	-0.49	0.5	0.52	-0.48	0.59	0.45	0.49	-0.57	0.63	0.64	0.57	0.64	0.54	0.62	-0.61	-0.57	0.61	-0.55	-0.55
rs0009	-0.75	-0.51	0.59	0.57	0.29	0.73	-0.07	-0.45	-0.47	0.6	0.12	0.17	-0.67	-0.42	1	0.77	0.81	0.66	0.71	0.65	-0.7	-0.8	-0.72	-0.57	0.63	-0.45	0.82	0.61	-0.81	0.77	0.84	-0.77	-0.57	0.7	-0.77	-0.58	-0.54	0.7	-0.65	-0.63	-0.76	-0.81	-0.8	-0.56	0.82	0.58	-0.76	0.76	0.58
rs0012	-0.62	-0.46	0.61	0.58	0.33	0.61	-0.11	-0.37	-0.43	0.66	0.34	0.33	-0.63	-0.43	0.77	1	0.7	0.78	0.71	0.82	-0.6	-0.69	-0.67	-0.71	0.76	-0.44	0.78	0.77	-0.61	0.9	0.71	-0.69	-0.66	0.75	-0.72	-0.62	-0.66	0.63	-0.53	-0.59	-0.67	-0.71	-0.74	-0.55	0.66	0.56	-0.66	0.78	0.72
rs0013	-0.7	-0.51	0.46	0.57	0.3	0.71	-0.08	-0.43	-0.4	0.56	0.07	0.15	-0.65	-0.35	0.81	0.7	1	0.66	0.78	0.6	-0.55	-0.74	-0.74	-0.53	0.56	-0.36	0.68	0.61	-0.67	0.68	0.82	-0.78	-0.53	0.78	-0.74	-0.58	-0.5	0.57	-0.5	-0.55	-0.75	-0.81	-0.77	-0.47	0.74	0.54	-0.69	0.76	0.58
rs0014	-0.48	-0.36	0.63	0.5	0.11	0.52	-0.25	-0.53	-0.43	0.51	0.34	0.41	-0.68	-0.4	0.66	0.78	0.66	1	0.76	0.76	-0.58	-0.62	-0.73	-0.74	0.64	-0.37	0.64	0.68	-0.66	0.72	0.7	-0.65	-0.7	0.8	-0.67	-0.5	-0.61	0.42	-0.41	-0.73	-0.68	-0.69	-0.63	-0.45	0.6	0.52	-0.67	0.71	0.65
rs0016	-0.64	-0.41	0.56	0.65	0.23	0.63	-0.2	-0.5	-0.48	0.62	0.25	0.31	-0.7	-0.58	0.71	0.71	0.78	0.76	1	0.63	-0.69	-0.77	-0.76	-0.61	0.78	-0.58	0.76	0.78	-0.7	0.72	0.82	-0.78	-0.62	0.89	-0.74	-0.64	-0.52	0.73	-0.58	-0.67	-0.74	-0.85	-0.8	-0.53	0.75	0.65	-0.72	0.92	0.74
rs0017	-0.51	-0.55	0.62	0.59	0.42	0.63	-0.13	-0.27	-0.47	0.66	0.39	0.35	-0.64	-0.41	0.65	0.82	0.6	0.76	0.63	1	-0.49	-0.58	-0.65	-0.54	0.64	-0.46	0.61	0.76	-0.55	0.82	0.66	-0.6	-0.52	0.6	-0.66	-0.6	-0.53	0.51	-0.47	-0.47	-0.55	-0.61	-0.65	-0.45	0.67	0.49	-0.58	0.66	0.68
rs0020	0.78	0.34	-0.57	-0.45	-0.18	-0.6	0.09	0.69	0.43	-0.56	-0.19	-0.31	0.82	0.62	-0.7	-0.6	-0.55	-0.58	-0.69	-0.49	1	0.84	0.72	0.64	-0.63	0.63	-0.75	-0.49	0.81	-0.63	-0.7	0.8	0.71	-0.56	0.79	0.66	0.57	-0.66	0.79	0.68	0.75	0.76	0.76	0.68	-0.69	-0.53	0.77	-0.71	-0.56
rs0023	0.89	0.64	-0.62	-0.49	-0.37	-0.84	0.21	0.55	0.54	-0.6	-0.08	-0.17	0.76	0.55	-0.8	-0.69	-0.74	-0.62	-0.77	-0.58	0.84	1	0.79	0.7	-0.64	0.61	-0.76	-0.56	0.8	-0.66	-0.9	0.94	0.71	-0.67	0.8	0.77	0.63	-0.74	0.75	0.7	0.93	0.86	0.95	0.57	-0.88	-0.57	0.87	-0.79	-0.6
rs0025	0.67	0.51	-0.47	-0.43	-0.26	-0.72	0.34	0.52	0.6	-0.43	-0.16	-0.23	0.79	0.44	-0.72	-0.67	-0.74	-0.73	-0.76	-0.65	0.72	0.79	1	0.73	-0.59	0.43	-0.67	-0.62	0.68	-0.6	-0.82	0.84	0.71	-0.67	0.84	0.63	0.71	-0.54	0.5	0.66	0.8	0.81	0.77	0.44	-0.72	-0.37	0.83	-0.77	-0.63
rs0026	0.6	0.37	-0.65	-0.36	-0.11	-0.52	0.38	0.59	0.61	-0.38	-0.28	-0.38	0.7	0.57	-0.57	-0.71	-0.53	-0.74	-0.61	-0.54	0.64	0.7	0.73	1	-0.67	0.53	-0.63	-0.59	0.67	-0.61	-0.65	0.67	0.83	-0.68	0.65	0.59	0.84	-0.45	0.39	0.79	0.75	0.66	0.65	0.53	-0.61	-0.44	0.77	-0.69	-0.67
rs0027	-0.59	-0.3	0.61	0.66	0.2	0.48	-0.14	-0.53	-0.5	0.59	0.35	0.38	-0.58	-0.68	0.63	0.76	0.56	0.64	0.78	0.64	-0.63	-0.64	-0.59	-0.67	1	-0.72	0.82	0.8	-0.6	0.74	0.65	-0.64	-0.54	0.77	-0.6	-0.61	-0.53	0.74	-0.55	-0.56	-0.6	-0.67	-0.7	-0.47	0.65	0.65	-0.61	0.8	0.67
rs0030	0.63	0.18	-0.68	-0.52	-0.09	-0.37	0.29	0.58	0.49	-0.47	-0.28	-0.3	0.55	0.83	-0.45	-0.44	-0.36	-0.37	-0.58	-0.46	0.63	0.61	0.43	0.53	-0.72	1	-0.66	-0.61	0.67	-0.54	-0.5	0.52	0.54	-0.5	0.46	0.66	0.47	-0.65	0.67	0.63	0.56	0.58	0.62	0.51	-0.66	-0.62	0.6	-0.57	-0.62
rs0031	-0.72	-0.29	0.53	0.63	0.23	0.53	-0.03	-0.51	-0.33	0.7	0.3	0.34	-0.69	-0.65	0.82	0.78	0.68	0.64	0.76	0.61	-0.75	-0.76	-0.67	-0.63	0.82	-0.66	1	0.74	-0.75	0.8	0.73	-0.74	-0.51	0.74	-0.75	-0.64	-0.46	0.79	-0.72	-0.62	-0.68	-0.75	-0.77	-0.55	0.77	0.64	-0.71	0.81	0.6
rs0034	-0.54	-0.33	0.61	0.68	0.27	0.47	-0.17	-0.31	-0.47	0.69	0.45	0.39	-0.59	-0.56	0.61	0.77	0.61	0.68	0.78	0.76	-0.49	-0.56	-0.62	-0.59	0.8	-0.61	0.74	1	-0.53	0.79	0.68	-0.58	-0.53	0.69	-0.64	-0.59	-0.48	0.66	-0.53	-0.52	-0.52	-0.71	-0.64	-0.49	0.62	0.6	-0.57	0.76	0.77
rs0035	0.79	0.41	-0.74	-0.57	-0.19	-0.64	0.12	0.7	0.42	-0.51	-0.18	-0.29	0.81	0.73	-0.81	-0.61	-0.67	-0.66	-0.7	-0.55	0.81	0.8	0.68	0.67	-0.6	0.67	-0.75	-0.53	1	-0.67	-0.77	0.74	0.7	-0.63	0.76	0.54	0.61	-0.63	0.73	0.81	0.83	0.86	0.74	0.68	-0.78	-0.56	0.87	-0.69	-0.59
rs0049	-0.62	-0.42	0.67	0.73	0.34	0.58	-0.03	-0.4	-0.37	0.7	0.4	0.4	-0.65	-0.51	0.77	0.9	0.68	0.72	0.72	0.82	-0.63	-0.66	-0.6	-0.61	0.74	-0.54	0.8	0.79	-0.67	1	0.69	-0.61	-0.63	0.73	-0.7	-0.61	-0.57	0.76	-0.64	-0.58	-0.62	-0.69	-0.7	-0.61	0.73	0.68	-0.63	0.79	0.8
rs0054	-0.78	-0.7	0.57	0.61	0.41	0.88	-0.16	-0.44	-0.53	0.6	0.12	0.22	-0.75	-0.49	0.84	0.71	0.82	0.7	0.82	0.66	-0.7	-0.9	-0.82	-0.65	0.65	-0.5	0.73	0.68	-0.77	0.69	1	-0.89	-0.6	0.75	-0.81	-0.68	-0.56	0.66	-0.62	-0.61	-0.87	-0.89	-0.9	-0.55	0.85	0.53	-0.79	0.8	0.59
rs0056	0.83	0.59	-0.47	-0.39	-0.32	-0.81	0.14	0.57	0.49	-0.55	-0.06	-0.16	0.81	0.5	-0.77	-0.69	-0.78	-0.65	-0.78	-0.6	0.8	0.94	0.84	0.67	-0.64	0.52	-0.74	-0.58	0.74	-0.61	-0.89	1	0.63	-0.7	0.85	0.68	0.54	-0.61	0.68	0.65	0.91	0.87	0.91	0.49	-0.82	-0.51	0.85	-0.81	-0.54
rs0057	0.63	0.3	-0.75	-0.33	-0.02	-0.5	0.4	0.67	0.66	-0.34	-0.27	-0.31	0.67	0.52	-0.57	-0.66	-0.53	-0.7	-0.62	-0.52	0.71	0.71	0.71	0.83	-0.54	0.54	-0.51	-0.53	0.7	-0.63	-0.6	0.63	1	-0.59	0.63	0.57	0.88	-0.53	0.52	0.87	0.75	0.71	0.63	0.64	-0.6	-0.49	0.79	-0.68	-0.76
rs0060	-0.55	-0.33	0.51	0.56	0.08	0.55	-0.19	-0.49	-0.43	0.57	0.24	0.32	-0.59	-0.48	0.7	0.75	0.78	0.8	0.89	0.6	-0.56	-0.67	-0.67	-0.68	0.77	-0.5	0.74	0.69	-0.63	0.73	0.75	-0.7	-0.59	1	-0.64	-0.58	-0.53	0.61	-0.46	-0.65	-0.7	-0.72	-0.75	-0.49	0.69	0.64	-0.62	0.86	0.72
rs0069	0.75	0.5	-0.43	-0.5	-0.25	-0.69	0.05	0.61	0.42	-0.54	-0.23	-0.34	0.93	0.59	-0.77	-0.72	-0.74	-0.67	-0.74	-0.66	0.79	0.8	0.84	0.65	-0.6	0.46	-0.75	-0.64	0.76	-0.7	-0.81	0.85	0.63	-0.64	1	0.48	0.58	-0.6	0.7	0.58	0.74	0.87	0.76	0.58	-0.77	-0.5	0.78	-0.74	-0.64
rs0071	0.67	0.48	-0.64	-0.49	-0.43	-0.65	0.26	0.31	0.51	-0.68	-0.18	-0.22	0.48	0.45	-0.58	-0.62	-0.58	-0.5	-0.64	-0.6	0.66	0.77	0.63	0.59	-0.61	0.66	-0.64	-0.59	0.54	-0.61	-0.68	0.68	0.57	-0.58	0.48	1	0.52	-0.62	0.55	0.56	0.71	0.57	0.79	0.54	-0.69	-0.46	0.61	-0.67	-0.57
rs0074	0.61	0.37	-0.65	-0.38	-0.13	-0.51	0.47	0.53	0.72	-0.27	-0.28	-0.29	0.61	0.49	-0.54	-0.66	-0.5	-0.61	-0.52	-0.53	0.57	0.63	0.71	0.84	-0.53	0.47	-0.46	-0.48	0.61	-0.57	-0.56	0.54	0.88	-0.53	0.58	0.52	1	-0.45	0.39	0.72	0.68	0.64	0.58	0.5	-0.56	-0.42	0.75	-0.59	-0.71
rs0075	-0.66	-0.37	0.6	0.63	0.28	0.57	-0.05	-0.34	-0.39	0.59	0.15	0.11	-0.51	-0.57	0.7	0.63	0.57	0.42	0.73	0.51	-0.66	-0.74	-0.54	-0.45	0.74	-0.65	0.79	0.66	-0.63	0.76	0.66	-0.61	-0.53	0.61	-0.6	-0.62	-0.45	1	-0.71	-0.54	-0.62	-0.68	-0.75	-0.48	0.81	0.62	-0.67	0.8	0.71
rs0078	0.8	0.37	-0.58	-0.46	-0.31	-0.56	-0.13	0.52	0.19	-0.72	-0.38	-0.34	0.68	0.63	-0.65	-0.53	-0.5	-0.41	-0.58	-0.47	0.79	0.75	0.5	0.39	-0.55	0.67	-0.72	-0.53	0.73	-0.64	-0.62	0.68	0.52	-0.46	0.7	0.55	0.39	-0.71	1	0.53	0.66	0.73	0.71	0.69	-0.67	-0.66	0.69	-0.55	-0.59
rs0079	0.68	0.24	-0.78	-0.39	0.01	-0.47	0.43	0.7	0.58	-0.36	-0.24	-0.29	0.62	0.64	-0.63	-0.59	-0.55	-0.73	-0.67	-0.47	0.68	0.7	0.66	0.79	-0.56	0.63	-0.62	-0.52	0.81	-0.58	-0.61	0.65	0.87	-0.65	0.58	0.56	0.72	-0.54	0.53	1	0.8	0.72	0.65	0.6	-0.67	-0.59	0.84	-0.7	-0.67
rs0080	0.86	0.6	-0.67	-0.45	-0.33	-0.81	0.26	0.62	0.55	-0.51	-0.11	-0.21	0.73	0.57	-0.76	-0.67	-0.75	-0.68	-0.74	-0.55	0.75	0.93	0.8	0.75	-0.6	0.56	-0.68	-0.52	0.83	-0.62	-0.87	0.91	0.75	-0.7	0.74	0.71	0.68	-0.62	0.66	0.8	1	0.87	0.89	0.58	-0.83	-0.55	0.91	-0.76	-0.6
rs0081	0.82	0.52	-0.64	-0.54	-0.28	-0.74	0.11	0.61	0.5	-0.58	-0.2	-0.26	0.84	0.64	-0.81	-0.71	-0.81	-0.69	-0.85	-0.61	0.76	0.86	0.81	0.66	-0.67	0.58	-0.75	-0.71	0.86	-0.69	-0.89	0.87	0.71	-0.72	0.87	0.57	0.64	-0.68	0.73	0.72	0.87	1	0.84	0.66	-0.79	-0.57	0.89	-0.82	-0.69
rs0082	0.87	0.64	-0.59	-0.56	-0.37	-0.87	0.22	0.48	0.57	-0.62	-0.04	-0.1	0.7	0.54	-0.8	-0.74	-0.77	-0.63	-0.8	-0.65	0.76	0.95	0.77	0.65	-0.7	0.62	-0.77	-0.64	0.74	-0.7	-0.9	0.91	0.63	-0.75	0.76	0.79	0.58	-0.75	0.71	0.65	0.89	0.84	1	0.53	-0.91	-0.59	0.82	-0.83	-0.64
rs0083	0.61	0.36	-0.69	-0.44	-0.32	-0.47	-0.03	0.49	0.34	-0.69	-0.54	-0.57	0.59	0.62	-0.56	-0.55	-0.47	-0.45	-0.53	-0.45	0.68	0.57	0.44	0.53	-0.47	0.51	-0.55	-0.49	0.68	-0.61	-0.55	0.49	0.64	-0.49	0.58	0.54	0.5	-0.48	0.69	0.6	0.58	0.66	0.53	1	-0.46	-0.49	0.55	-0.51	-0.61
rs0090	-0.83	-0.6	0.6	0.61	0.34	0.8	-0.22	-0.51	-0.58	0.53	0.04	0.12	-0.74	-0.61	0.82	0.66	0.74	0.6	0.75	0.67	-0.69	-0.88	-0.72	-0.61	0.65	-0.66	0.77	0.62	-0.78	0.73	0.85	-0.82	-0.6	0.69	-0.77	-0.69	-0.56	0.81	-0.67	-0.67	-0.83	-0.79	-0.91	-0.46	1	0.67	-0.81	0.81	0.67
rs0097	-0.68	-0.23	0.55	0.63	0.19	0.38	-0.17	-0.56	-0.4	0.55	0.47	0.49	-0.5	-0.57	0.58	0.56	0.54	0.52	0.65	0.49	-0.53	-0.57	-0.37	-0.44	0.65	-0.62	0.64	0.6	-0.56	0.68	0.53	-0.51	-0.49	0.64	-0.5	-0.46	-0.42	0.62	-0.66	-0.59	-0.55	-0.57	-0.59	-0.49	0.67	1	-0.5	0.62	0.67
rs0101	0.83	0.5	-0.71	-0.41	-0.24	-0.73	0.24	0.59	0.53	-0.49	-0.13	-0.13	0.78	0.61	-0.76	-0.66	-0.69	-0.67	-0.72	-0.58	0.77	0.87	0.83	0.77	-0.61	0.6	-0.71	-0.57	0.87	-0.63	-0.79	0.85	0.79	-0.62	0.78	0.61	0.75	-0.67	0.69	0.84	0.91	0.89	0.82	0.55	-0.81	-0.5	1	-0.78	-0.68
rs0103	-0.67	-0.39	0.57	0.57	0.16	0.65	-0.21	-0.48	-0.55	0.57	0.13	0.16	-0.69	-0.55	0.76	0.78	0.76	0.71	0.92	0.66	-0.71	-0.79	-0.77	-0.69	0.8	-0.57	0.81	0.76	-0.69	0.79	0.8	-0.81	-0.68	0.86	-0.74	-0.67	-0.59	0.8	-0.55	-0.7	-0.76	-0.82	-0.83	-0.51	0.81	0.62	-0.78	1	0.78
rs0104	-0.56	-0.31	0.7	0.54	0.13	0.47	-0.32	-0.43	-0.56	0.56	0.43	0.34	-0.61	-0.55	0.58	0.72	0.58	0.65	0.74	0.68	-0.56	-0.6	-0.63	-0.67	0.67	-0.62	0.6	0.77	-0.59	0.8	0.59	-0.54	-0.76	0.72	-0.64	-0.57	-0.71	0.71	-0.59	-0.67	-0.6	-0.69	-0.64	-0.61	0.67	0.67	-0.68	0.78	1
rs0105	0.75	0.5	-0.47	-0.31	-0.21	-0.62	0.28	0.55	0.52	-0.43	-0.25	-0.33	0.67	0.55	-0.59	-0.63	-0.52	-0.51	-0.53	-0.44	0.7	0.79	0.66	0.78	-0.54	0.51	-0.57	-0.36	0.64	-0.53	-0.65	0.73	0.7	-0.6	0.69	0.6	0.76	-0.46	0.58	0.63	0.78	0.64	0.73	0.55	-0.65	-0.49	0.72	-0.6	-0.58
rs0108	0.86	0.54	-0.63	-0.47	-0.31	-0.74	0.18	0.58	0.43	-0.56	-0.1	-0.2	0.8	0.58	-0.8	-0.63	-0.72	-0.63	-0.7	-0.53	0.84	0.93	0.78	0.73	-0.57	0.6	-0.75	-0.52	0.87	-0.65	-0.82	0.87	0.71	-0.62	0.81	0.71	0.65	-0.68	0.74	0.75	0.9	0.83	0.84	0.55	-0.85	-0.55	0.91	-0.74	-0.61
rs0111	-0.76	-0.68	0.62	0.57	0.39	0.86	-0.25	-0.5	-0.57	0.54	0.07	0.21	-0.72	-0.48	0.73	0.65	0.76	0.69	0.79	0.66	-0.69	-0.91	-0.77	-0.65	0.62	-0.56	0.63	0.6	-0.74	0.66	0.93	-0.85	-0.66	0.74	-0.72	-0.75	-0.59	0.65	-0.61	-0.62	-0.89	-0.82	-0.92	-0.52	0.86	0.54	-0.77	0.76	0.63
rs0116	0.66	0.59	-0.46	-0.54	-0.44	-0.68	-0.02	0.59	0.38	-0.57	-0.24	-0.46	0.75	0.6	-0.62	-0.56	-0.71	-0.55	-0.65	-0.59	0.63	0.72	0.57	0.47	-0.56	0.53	-0.61	-0.5	0.69	-0.57	-0.74	0.73	0.44	-0.59	0.71	0.55	0.41	-0.46	0.62	0.44	0.7	0.74	0.71	0.62	-0.67	-0.47	0.56	-0.54	-0.41
rs0120	0.76	0.55	-0.73	-0.45	-0.2	-0.73	0.34	0.51	0.63	-0.35	-0.07	-0.07	0.6	0.53	-0.67	-0.55	-0.63	-0.57	-0.62	-0.52	0.6	0.79	0.73	0.7	-0.51	0.55	-0.49	-0.44	0.78	-0.55	-0.76	0.71	0.78	-0.59	0.61	0.59	0.78	-0.58	0.52	0.76	0.87	0.77	0.76	0.5	-0.76	-0.45	0.88	-0.68	-0.65
rs0122	0.48	0.3	-0.35	-0.59	-0.42	-0.36	-0.1	0.33	0.11	-0.67	-0.6	-0.61	0.55	0.55	-0.44	-0.43	-0.46	-0.42	-0.43	-0.57	0.44	0.36	0.4	0.22	-0.36	0.43	-0.56	-0.48	0.5	-0.56	-0.39	0.33	0.23	-0.38	0.53	0.38	0.26	-0.37	0.62	0.31	0.34	0.45	0.4	0.58	-0.45	-0.49	0.34	-0.31	-0.43
rs0124	0.81	0.51	-0.64	-0.63	-0.34	-0.73	0.16	0.48	0.54	-0.59	-0.16	-0.16	0.73	0.58	-0.73	-0.68	-0.6	-0.52	-0.7	-0.65	0.81	0.82	0.69	0.59	-0.75	0.7	-0.74	-0.69	0.72	-0.74	-0.77	0.75	0.61	-0.57	0.75	0.68	0.59	-0.8	0.78	0.56	0.7	0.76	0.84	0.54	-0.82	-0.64	0.76	-0.76	-0.72
rs0130	0.57	0.32	-0.38	-0.53	-0.31	-0.31	0.01	0.33	0.12	-0.63	-0.59	-0.55	0.47	0.58	-0.36	-0.43	-0.41	-0.37	-0.36	-0.45	0.42	0.43	0.29	0.34	-0.43	0.52	-0.54	-0.43	0.47	-0.48	-0.36	0.37	0.28	-0.38	0.47	0.34	0.32	-0.33	0.63	0.36	0.36	0.41	0.42	0.5	-0.39	-0.54	0.36	-0.25	-0.37
rs0136	0.88	0.5	-0.62	-0.5	-0.22	-0.72	0.22	0.74	0.52	-0.4	-0.13	-0.26	0.73	0.66	-0.72	-0.6	-0.68	-0.58	-0.66	-0.48	0.74	0.87	0.72	0.64	-0.57	0.62	-0.67	-0.48	0.83	-0.6	-0.8	0.83	0.72	-0.6	0.78	0.56	0.63	-0.62	0.73	0.77	0.91	0.84	0.83	0.56	-0.81	-0.61	0.84	-0.65	-0.56
rs0138	0.69	0.46	-0.56	-0.39	-0.23	-0.66	0.39	0.44	0.61	-0.46	-0.04	-0.1	0.63	0.44	-0.61	-0.56	-0.63	-0.56	-0.63	-0.6	0.69	0.75	0.75	0.62	-0.45	0.53	-0.52	-0.48	0.61	-0.54	-0.65	0.73	0.66	-0.55	0.65	0.8	0.59	-0.51	0.47	0.68	0.71	0.61	0.74	0.48	-0.74	-0.44	0.71	-0.7	-0.61
rs0139	-0.66	-0.49	0.44	0.54	0.34	0.68	0.16	-0.58	-0.31	0.5	0.07	0.28	-0.77	-0.58	0.64	0.56	0.74	0.51	0.65	0.54	-0.64	-0.7	-0.62	-0.5	0.58	-0.48	0.64	0.5	-0.73	0.61	0.73	-0.7	-0.47	0.6	-0.75	-0.53	-0.47	0.58	-0.61	-0.42	-0.7	-0.77	-0.72	-0.55	0.71	0.38	-0.65	0.62	0.47
rs0141	-0.73	-0.54	0.48	0.56	0.3	0.76	-0.09	-0.43	-0.39	0.59	0.06	0.15	-0.65	-0.5	0.72	0.64	0.69	0.6	0.81	0.55	-0.69	-0.86	-0.69	-0.51	0.66	-0.54	0.71	0.59	-0.68	0.65	0.87	-0.82	-0.5	0.76	-0.74	-0.64	-0.46	0.75	-0.7	-0.51	-0.81	-0.8	-0.9	-0.46	0.82	0.54	-0.71	0.77	0.6
rs0150	0.63	0.33	-0.53	-0.35	-0.07	-0.46	0.27	0.54	0.55	-0.33	-0.4	-0.38	0.63	0.59	-0.55	-0.55	-0.46	-0.52	-0.49	-0.47	0.57	0.6	0.69	0.72	-0.52	0.49	-0.5	-0.45	0.67	-0.49	-0.59	0.59	0.73	-0.5	0.64	0.4	0.81	-0.38	0.47	0.64	0.67	0.67	0.52	0.52	-0.51	-0.4	0.72	-0.54	-0.58
rs0161	0.78	0.47	-0.67	-0.42	-0.2	-0.7	0.37	0.52	0.63	-0.49	-0.09	-0.1	0.7	0.56	-0.73	-0.64	-0.74	-0.64	-0.77	-0.55	0.71	0.84	0.8	0.77	-0.6	0.62	-0.67	-0.59	0.79	-0.6	-0.79	0.83	0.78	-0.71	0.68	0.73	0.72	-0.61	0.56	0.83	0.88	0.84	0.81	0.55	-0.79	-0.54	0.9	-0.84	-0.69
rs0166	0.5	0.29	-0.51	-0.41	-0.1	-0.4	0.18	0.31	0.38	-0.53	-0.44	-0.34	0.48	0.61	-0.44	-0.46	-0.42	-0.4	-0.53	-0.53	0.41	0.48	0.47	0.5	-0.46	0.62	-0.48	-0.51	0.55	-0.56	-0.49	0.43	0.53	-0.59	0.51	0.49	0.5	-0.49	0.51	0.53	0.49	0.51	0.52	0.56	-0.58	-0.51	0.53	-0.57	-0.73
rs0172	0.81	0.41	-0.53	-0.57	-0.3	-0.66	-0.01	0.6	0.29	-0.61	-0.12	-0.2	0.78	0.56	-0.74	-0.62	-0.78	-0.56	-0.76	-0.53	0.83	0.81	0.69	0.5	-0.64	0.6	-0.75	-0.57	0.81	-0.64	-0.74	0.8	0.54	-0.62	0.79	0.6	0.49	-0.65	0.8	0.56	0.74	0.85	0.78	0.57	-0.71	-0.58	0.76	-0.7	-0.56
rs0175	0.88	0.57	-0.73	-0.57	-0.31	-0.77	0.25	0.5	0.61	-0.52	-0.14	-0.11	0.65	0.68	-0.75	-0.6	-0.63	-0.51	-0.68	-0.58	0.66	0.84	0.66	0.58	-0.61	0.7	-0.67	-0.61	0.81	-0.65	-0.81	0.77	0.67	-0.58	0.69	0.61	0.62	-0.76	0.75	0.72	0.85	0.85	0.86	0.59	-0.88	-0.64	0.86	-0.73	-0.69
rs0176	0.64	0.5	-0.63	-0.42	-0.31	-0.63	0.22	0.42	0.58	-0.51	-0.35	-0.27	0.59	0.54	-0.51	-0.56	-0.53	-0.49	-0.61	-0.68	0.49	0.61	0.64	0.54	-0.65	0.64	-0.47	-0.66	0.55	-0.56	-0.65	0.64	0.57	-0.56	0.59	0.54	0.58	-0.52	0.6	0.51	0.65	0.69	0.68	0.5	-0.64	-0.57	0.68	-0.62	-0.75
rs0179	-0.73	-0.4	0.74	0.61	0.24	0.56	-0.2	-0.62	-0.46	0.64	0.46	0.5	-0.68	-0.66	0.69	0.82	0.65	0.81	0.71	0.69	-0.72	-0.73	-0.69	-0.76	0.72	-0.56	0.74	0.65	-0.77	0.76	0.69	-0.72	-0.74	0.72	-0.7	-0.64	-0.67	0.52	-0.61	-0.78	-0.8	-0.75	-0.71	-0.7	0.62	0.6	-0.74	0.7	0.63
rs0183	0.76	0.46	-0.69	-0.41	-0.14	-0.69	0.29	0.76	0.61	-0.33	-0.1	-0.26	0.8	0.67	-0.68	-0.64	-0.61	-0.69	-0.65	-0.55	0.73	0.81	0.76	0.83	-0.6	0.61	-0.63	-0.5	0.84	-0.62	-0.75	0.78	0.82	-0.66	0.77	0.55	0.76	-0.56	0.6	0.85	0.88	0.81	0.79	0.59	-0.8	-0.52	0.88	-0.7	-0.68
rs0188	0.74	0.54	-0.45	-0.68	-0.43	-0.66	0.06	0.38	0.3	-0.66	-0.26	-0.31	0.66	0.59	-0.56	-0.56	-0.7	-0.53	-0.71	-0.58	0.66	0.72	0.69	0.51	-0.6	0.49	-0.64	-0.54	0.62	-0.59	-0.69	0.71	0.43	-0.61	0.73	0.65	0.45	-0.58	0.58	0.48	0.67	0.67	0.72	0.48	-0.68	-0.5	0.65	-0.67	-0.52
rs0190	-0.71	-0.39	0.6	0.56	0.26	0.59	-0.22	-0.49	-0.51	0.69	0.4	0.41	-0.58	-0.6	0.74	0.77	0.67	0.69	0.8	0.63	-0.64	-0.73	-0.67	-0.62	0.75	-0.6	0.78	0.73	-0.65	0.72	0.75	-0.77	-0.59	0.81	-0.65	-0.7	-0.52	0.59	-0.62	-0.69	-0.77	-0.75	-0.78	-0.62	0.68	0.69	-0.67	0.8	0.66
rs0192	-0.73	-0.61	0.59	0.5	0.35	0.79	0	-0.62	-0.47	0.53	0.09	0.27	-0.8	-0.62	0.75	0.67	0.74	0.65	0.7	0.67	-0.68	-0.83	-0.69	-0.63	0.66	-0.57	0.7	0.55	-0.81	0.66	0.85	-0.82	-0.59	0.68	-0.78	-0.6	-0.54	0.62	-0.64	-0.59	-0.84	-0.84	-0.85	-0.58	0.83	0.47	-0.77	0.7	0.52
rs0195	0.83	0.45	-0.61	-0.5	-0.34	-0.71	0.13	0.44	0.46	-0.61	-0.09	-0.07	0.62	0.56	-0.7	-0.54	-0.61	-0.45	-0.73	-0.46	0.79	0.82	0.66	0.49	-0.64	0.64	-0.69	-0.58	0.72	-0.52	-0.75	0.77	0.53	-0.54	0.64	0.71	0.51	-0.71	0.77	0.58	0.75	0.8	0.83	0.55	-0.73	-0.57	0.79	-0.72	-0.57
rs0202	0.74	0.3	-0.64	-0.48	-0.15	-0.51	0.11	0.38	0.33	-0.63	-0.38	-0.19	0.53	0.55	-0.62	-0.6	-0.52	-0.5	-0.62	-0.53	0.65	0.69	0.57	0.52	-0.59	0.65	-0.69	-0.59	0.69	-0.68	-0.6	0.6	0.66	-0.58	0.57	0.54	0.58	-0.72	0.79	0.64	0.65	0.7	0.68	0.55	-0.65	-0.63	0.75	-0.67	-0.71
rs0203	0.81	0.6	-0.71	-0.46	-0.33	-0.77	0.23	0.47	0.52	-0.58	-0.08	-0.12	0.62	0.51	-0.71	-0.63	-0.72	-0.57	-0.72	-0.54	0.64	0.88	0.64	0.66	-0.63	0.66	-0.61	-0.59	0.73	-0.61	-0.83	0.83	0.66	-0.68	0.63	0.75	0.59	-0.64	0.67	0.67	0.89	0.81	0.86	0.53	-0.8	-0.6	0.81	-0.73	-0.65
rs0205	0.82	0.54	-0.65	-0.44	-0.24	-0.79	0.3	0.65	0.67	-0.44	-0.04	-0.17	0.79	0.61	-0.7	-0.64	-0.63	-0.58	-0.69	-0.57	0.83	0.89	0.77	0.73	-0.61	0.67	-0.63	-0.51	0.78	-0.63	-0.8	0.82	0.78	-0.64	0.77	0.74	0.73	-0.66	0.68	0.73	0.86	0.79	0.89	0.62	-0.85	-0.54	0.83	-0.75	-0.69
rs0208	0.73	0.51	-0.58	-0.38	-0.16	-0.72	0.52	0.56	0.75	-0.3	-0.02	-0.1	0.68	0.54	-0.59	-0.52	-0.65	-0.57	-0.67	-0.55	0.64	0.8	0.84	0.71	-0.51	0.61	-0.5	-0.51	0.68	-0.46	-0.77	0.78	0.74	-0.6	0.69	0.69	0.71	-0.49	0.46	0.74	0.82	0.74	0.79	0.46	-0.75	-0.4	0.8	-0.69	-0.62
rs0213	0.77	0.6	-0.52	-0.56	-0.36	-0.81	0.12	0.51	0.52	-0.59	-0.06	-0.16	0.73	0.52	-0.7	-0.61	-0.7	-0.55	-0.76	-0.64	0.77	0.86	0.72	0.5	-0.69	0.65	-0.67	-0.61	0.69	-0.62	-0.85	0.86	0.53	-0.65	0.76	0.72	0.45	-0.65	0.71	0.48	0.76	0.79	0.9	0.52	-0.79	-0.52	0.69	-0.73	-0.56
rs0215	-0.79	-0.42	0.63	0.51	0.25	0.65	-0.03	-0.68	-0.39	0.64	0.28	0.41	-0.77	-0.69	0.8	0.72	0.71	0.7	0.74	0.58	-0.79	-0.81	-0.68	-0.72	0.74	-0.62	0.85	0.58	-0.87	0.66	0.79	-0.81	-0.6	0.75	-0.76	-0.62	-0.56	0.59	-0.7	-0.73	-0.83	-0.84	-0.8	-0.69	0.74	0.59	-0.79	0.73	0.52
rs0219	0.76	0.45	-0.61	-0.4	-0.12	-0.69	0.33	0.62	0.61	-0.38	-0.09	-0.18	0.71	0.68	-0.65	-0.54	-0.54	-0.6	-0.68	-0.48	0.71	0.8	0.75	0.77	-0.64	0.68	-0.63	-0.51	0.81	-0.48	-0.79	0.78	0.69	-0.66	0.67	0.62	0.68	-0.52	0.56	0.76	0.84	0.79	0.8	0.5	-0.75	-0.47	0.84	-0.71	-0.56
rs0220	0.74	0.68	-0.58	-0.47	-0.41	-0.84	0.19	0.36	0.5	-0.62	-0.1	-0.17	0.65	0.39	-0.73	-0.68	-0.69	-0.65	-0.73	-0.64	0.71	0.91	0.8	0.66	-0.61	0.5	-0.64	-0.58	0.67	-0.63	-0.91	0.87	0.63	-0.68	0.71	0.81	0.58	-0.62	0.61	0.56	0.86	0.76	0.9	0.48	-0.78	-0.42	0.77	-0.74	-0.57
rs0225	-0.63	-0.45	0.56	0.72	0.37	0.61	-0.17	-0.45	-0.5	0.66	0.33	0.45	-0.65	-0.61	0.72	0.82	0.67	0.68	0.77	0.71	-0.65	-0.71	-0.68	-0.7	0.89	-0.63	0.86	0.8	-0.64	0.8	0.77	-0.71	-0.51	0.76	-0.66	-0.73	-0.53	0.64	-0.52	-0.54	-0.67	-0.69	-0.76	-0.54	0.68	0.55	-0.59	0.78	0.59
rs0231	0.79	0.41	-0.68	-0.47	-0.31	-0.56	0.12	0.55	0.33	-0.65	-0.31	-0.39	0.72	0.59	-0.69	-0.67	-0.67	-0.58	-0.61	-0.52	0.76	0.78	0.61	0.7	-0.51	0.59	-0.71	-0.58	0.78	-0.67	-0.67	0.72	0.68	-0.54	0.74	0.68	0.56	-0.55	0.73	0.74	0.75	0.74	0.7	0.73	-0.67	-0.56	0.74	-0.6	-0.6
rs0238	0.6	0.31	-0.43	-0.58	-0.32	-0.39	-0.11	0.5	0.21	-0.66	-0.51	-0.59	0.65	0.79	-0.4	-0.46	-0.36	-0.35	-0.49	-0.5	0.63	0.54	0.43	0.4	-0.63	0.7	-0.66	-0.58	0.56	-0.58	-0.5	0.51	0.35	-0.41	0.63	0.53	0.3	-0.54	0.75	0.33	0.46	0.54	0.54	0.61	-0.52	-0.48	0.43	-0.43	-0.46
rs0250	0.72	0.6	-0.47	-0.32	-0.39	-0.76	-0.03	0.49	0.25	-0.43	0.08	-0.09	0.68	0.34	-0.7	-0.51	-0.72	-0.56	-0.59	-0.38	0.66	0.82	0.67	0.56	-0.4	0.3	-0.57	-0.34	0.75	-0.47	-0.8	0.83	0.52	-0.52	0.68	0.52	0.44	-0.47	0.59	0.56	0.87	0.79	0.75	0.45	-0.67	-0.34	0.79	-0.58	-0.32
rs0252	0.76	0.39	-0.55	-0.47	-0.3	-0.55	-0.02	0.43	0.26	-0.71	-0.35	-0.3	0.52	0.56	-0.58	-0.47	-0.54	-0.34	-0.61	-0.36	0.75	0.73	0.48	0.36	-0.53	0.61	-0.63	-0.46	0.64	-0.57	-0.62	0.68	0.52	-0.52	0.57	0.63	0.34	-0.65	0.86	0.51	0.67	0.67	0.69	0.73	-0.57	-0.59	0.6	-0.59	-0.53
rs0260	0.8	0.53	-0.49	-0.47	-0.38	-0.73	0.08	0.37	0.29	-0.64	-0.07	-0.07	0.6	0.55	-0.69	-0.54	-0.7	-0.43	-0.73	-0.43	0.74	0.86	0.68	0.5	-0.53	0.58	-0.73	-0.47	0.72	-0.58	-0.76	0.81	0.51	-0.63	0.71	0.71	0.41	-0.76	0.74	0.6	0.8	0.76	0.86	0.58	-0.79	-0.47	0.78	-0.74	-0.56
rs0264	0.84	0.56	-0.66	-0.45	-0.29	-0.76	0.25	0.49	0.59	-0.48	-0.04	-0.08	0.67	0.52	-0.78	-0.73	-0.7	-0.58	-0.7	-0.59	0.67	0.9	0.71	0.75	-0.68	0.62	-0.71	-0.63	0.75	-0.67	-0.85	0.85	0.7	-0.66	0.7	0.69	0.68	-0.69	0.61	0.71	0.89	0.83	0.88	0.46	-0.85	-0.6	0.86	-0.79	-0.65
rs0270	0.86	0.56	-0.68	-0.54	-0.34	-0.79	0.2	0.49	0.55	-0.63	-0.07	-0.12	0.64	0.6	-0.78	-0.67	-0.69	-0.58	-0.76	-0.61	0.73	0.92	0.67	0.62	-0.7	0.73	-0.76	-0.64	0.76	-0.66	-0.84	0.85	0.61	-0.69	0.68	0.83	0.54	-0.76	0.72	0.69	0.86	0.8	0.94	0.51	-0.91	-0.64	0.81	-0.8	-0.62
rs0271	0.8	0.41	-0.63	-0.52	-0.25	-0.59	0.09	0.4	0.37	-0.66	-0.26	-0.15	0.59	0.66	-0.71	-0.53	-0.56	-0.41	-0.69	-0.41	0.73	0.76	0.56	0.52	-0.65	0.65	-0.74	-0.57	0.78	-0.58	-0.69	0.69	0.54	-0.57	0.64	0.52	0.47	-0.75	0.79	0.64	0.7	0.79	0.73	0.65	-0.69	-0.61	0.78	-0.72	-0.61
rs0294	0.83	0.5	-0.48	-0.49	-0.22	-0.73	0.13	0.71	0.51	-0.5	-0.13	-0.28	0.88	0.63	-0.76	-0.73	-0.74	-0.67	-0.76	-0.59	0.81	0.89	0.78	0.7	-0.7	0.59	-0.79	-0.64	0.76	-0.71	-0.84	0.92	0.67	-0.71	0.91	0.57	0.58	-0.66	0.74	0.66	0.84	0.87	0.87	0.54	-0.83	-0.63	0.8	-0.79	-0.63
rs0301	-0.71	-0.59	0.53	0.55	0.39	0.77	-0.14	-0.44	-0.53	0.51	0.05	0.18	-0.71	-0.52	0.77	0.67	0.81	0.57	0.8	0.61	-0.62	-0.83	-0.76	-0.67	0.71	-0.56	0.74	0.66	-0.73	0.67	0.9	-0.83	-0.56	0.73	-0.72	-0.66	-0.56	0.72	-0.52	-0.56	-0.83	-0.84	-0.84	-0.48	0.84	0.49	-0.77	0.82	0.59
rs0344	0.78	0.56	-0.57	-0.5	-0.28	-0.72	0.19	0.37	0.4	-0.48	0.06	0.03	0.6	0.46	-0.76	-0.54	-0.65	-0.5	-0.61	-0.49	0.59	0.84	0.58	0.55	-0.56	0.59	-0.69	-0.55	0.74	-0.59	-0.81	0.77	0.48	-0.57	0.62	0.56	0.43	-0.68	0.66	0.58	0.79	0.74	0.82	0.32	-0.85	-0.57	0.78	-0.67	-0.51
rs0350	0.84	0.46	-0.41	-0.35	-0.33	-0.68	-0.03	0.5	0.24	-0.52	0	-0.06	0.68	0.47	-0.6	-0.48	-0.63	-0.41	-0.57	-0.36	0.74	0.82	0.6	0.43	-0.46	0.5	-0.66	-0.45	0.66	-0.48	-0.7	0.83	0.47	-0.42	0.69	0.55	0.33	-0.57	0.79	0.51	0.76	0.76	0.78	0.47	-0.67	-0.45	0.73	-0.56	-0.35
rs0370	0.75	0.42	-0.43	-0.4	-0.23	-0.65	0.05	0.3	0.24	-0.5	0.09	0.13	0.53	0.48	-0.62	-0.43	-0.53	-0.28	-0.54	-0.39	0.68	0.79	0.53	0.34	-0.45	0.62	-0.67	-0.41	0.66	-0.53	-0.67	0.7	0.42	-0.43	0.6	0.59	0.29	-0.76	0.76	0.49	0.66	0.64	0.79	0.4	-0.77	-0.42	0.69	-0.6	-0.45
rs0036	0.67	0.72	-0.39	-0.45	-0.48	-0.76	0.09	0.39	0.42	-0.47	-0.12	-0.23	0.63	0.46	-0.59	-0.42	-0.62	-0.39	-0.53	-0.53	0.51	0.74	0.62	0.45	-0.49	0.48	-0.52	-0.41	0.56	-0.48	-0.73	0.71	0.35	-0.51	0.68	0.51	0.37	-0.58	0.58	0.37	0.67	0.61	0.74	0.38	-0.79	-0.48	0.61	-0.52	-0.49
rs0037	0.07	0.41	0.15	-0.21	-0.46	-0.26	-0.3	-0.02	-0.15	-0.18	-0.09	-0.22	0.13	0.12	0	0.14	-0.15	0.11	0.01	-0.05	0.02	0.06	0.06	-0.13	0.04	-0.02	-0.01	0.15	0.03	0.02	-0.07	0.02	-0.25	0	0.16	0.05	-0.11	-0.06	0.11	-0.23	-0.02	-0.04	0.06	0.05	-0.15	0.04	-0.06	0.12	0.09
[truncated: 48 more columns]
