# Supplementary material for: Dietary wheat and reduced methane yield are linked to rumen microbiome changes in dairy cows
Source: PLoS One. 2022 May 19;17(5):e0268157. doi: 10.1371/journal.pone.0268157 (PMC9119556; doi:10.1371/journal.pone.0268157)
Supplement: S4 Table — a. Spearman Rank Correlation Coefficients. Note table is comma delimited. b. Spearman Rank Correlation p values. Note table is comma delimited. (ZIP) [file pone.0268157.s008.zip › S4b_Table.csv]

Variable	MeY	pH	Lactate_D	Lactate_L	Acetic	Propionic	Butyric_Iso	Butyric	Valeric_Iso	Valeric	Hexanoic	Heptanoic	rs0001	rs0005	rs0009	rs0012	rs0013	rs0014	rs0016	rs0017	rs0020	rs0023	rs0025	rs0026	rs0027	rs0030	rs0031	rs0034	rs0035	rs0049	rs0054	rs0056	rs0057	rs0060	rs0069	rs0071	rs0074	rs0075	rs0078	rs0079	rs0080	rs0081	rs0082	rs0083	rs0090	rs0097	rs0101	rs0103	rs0104
MeY	0	0.000296839373866753	1.73476854134604e-07	0.00101690996837608	0.0328887252067988	3.41180791131532e-06	0.175876589569902	0.000389615601498455	0.000909901040187591	1.8214416970332e-06	2.03276003930195e-05	2.39855618306209e-06	3.21062039739036e-06	4.29075050524538e-07	5.49018271340208e-05	7.17468714805984e-05	0.000495445836398779	0.000849103806407591	3.3571708860203e-09	0.000997065310504529	0.000127061270812788	5.90392778190019e-07	1.08544588087858e-05	1.25555179559569e-05	1.06565503221493e-05	1.52649358738359e-06	0.000442977690956355	1.06897777212048e-06	0.000685738232059885	3.71754718940048e-08	7.89586071293791e-06	1.55941314214856e-05	0.000197320776107287	0.000868614604415303	4.96927664073577e-07	0.000455555412140997	9.82338111230132e-05	0.000252968929425489	1.149460098081e-05	0.000464178991843791	3.80499322982605e-05	0.000170791866910981	3.12681144384955e-07	0.000846521898249875	0.000260874981082896	1.94872753229185e-05	5.29650287271072e-05	1.95555903805857e-05	0.000116298133190633
pH	0.000296839373866753	0	0.000255319243023631	0.00895935274490717	1.83126333559112e-07	5.4242896239973e-12	0.585782549165983	0.704503341615311	0.0148927610007891	0.000707898069394635	0.000579132726879822	0.000820998971818455	0.00474586304875879	0.0575436269583417	0.00215444940069029	0.000113563780027846	0.0550785823301398	0.00119814951013574	0.00128253640303294	0.00209968598354675	0.13978466922138	7.10844076436233e-05	0.00113874681195474	0.00339614736579108	0.0621719893285985	0.0832764822492062	0.661863283049109	0.00245807703599206	0.0904483065855102	0.000158708517762911	0.000206055241847425	0.000900243243307722	0.0652307105786272	0.767854217576364	0.000812957012967537	0.00130960451639056	0.00952988116444046	0.100798419557299	0.0193460422893142	0.139100447872042	0.00102941211115482	0.0557869458566644	0.00011260201698001	0.0747359465841261	0.0308341400139839	0.104668449972773	0.00530743619059426	0.016070351477326	0.0590043401867186
Lactate_D	1.73476854134604e-07	0.000255319243023631	0	0.000161232434273669	0.05758521469198	4.05564692809904e-06	0.178992553626389	0.00381252749557363	0.00335032080053044	4.66778442938601e-09	1.30660241450268e-08	3.16375764133093e-09	6.93071660920983e-05	5.208128684194e-08	4.40391158419248e-08	6.90012827478108e-08	2.27554786449215e-05	3.96006605905265e-07	8.84696596023104e-10	7.25798068825036e-05	0.00347105096484751	0.00152451331716277	0.00016967084400554	8.55777837323228e-07	2.04668618820734e-07	7.18867800374342e-07	0.00445097901665518	2.14793011503864e-06	0.00490321435719581	1.95833539755681e-10	4.69093313466847e-09	0.007617003893594	2.98029558142573e-05	0.0125848640278325	0.000205233193171857	0.000478149395275026	6.89546457573038e-05	0.000187718026380326	0.00812666950218412	0.000254158115427123	0.00513976562849621	0.0178091702846513	0.00334399132159878	0.000262284078889931	0.000124598569809939	7.96857247138166e-05	0.00683206653758693	0.000164020110218266	0.000416392279935708
Lactate_L	0.00101690996837608	0.00895935274490717	0.000161232434273669	0	0.0902943632294635	0.0039175685333907	0.148827467949595	0.147532757397858	0.0227573307866771	0.00175545785665438	0.000113353456002447	0.000287057517355895	0.00660099634977747	0.000194298538995861	0.00525786813876879	0.000518001056500185	0.0642238562734334	0.00669908880586315	3.50254913750854e-06	0.000513515081285761	0.0568899701624054	0.0501835332289794	0.0165522007189197	0.00499076143519896	0.0400754491829518	0.00235865496361582	0.146323543124373	1.91450499361873e-06	0.0443435694989854	7.20359118472398e-07	0.000193512330816361	0.142529807633914	0.0620066254325942	0.207451147380301	0.0056197324833103	0.0129181861606777	0.0211982964394088	0.106511817166097	0.09307678449154	0.130384348290523	0.438071097033961	0.0413806268452475	0.040803900258958	0.352275530909395	0.0863331038513702	0.0292639171865808	0.389628363696969	0.00208837432276455	0.0267193975511982
Acetic	0.0328887252067988	1.83126333559112e-07	0.05758521469198	0.0902943632294635	0	0.000349401089364355	0.0980085585479637	0.137561417296984	0.865555539994812	0.00180396660305794	0.00829215926296667	0.0199149795062405	0.284713325781245	0.426858436972373	0.213560499984169	0.0542051071075432	0.562717001580784	0.0609568596521195	0.110841484861732	0.0132327942379229	0.429442180990422	0.0314091343377367	0.254706600273145	0.654448244701391	0.49903071563197	0.735002428101894	0.616775541074427	0.0955526461383732	0.84544163060177	0.0580596536697437	0.0790087588626327	0.0706430043079505	0.65321105132694	0.332860046675712	0.0553729439752176	0.0618619974318903	0.727107598073158	0.325128741728082	0.0118414506155029	0.529371269483589	0.0953888935150264	0.255455673712947	0.025535506889595	0.0849862401165408	0.3862005408467	0.581864837055896	0.236300170314317	0.360882222532057	0.580128404509358
Propionic	3.41180791131532e-06	5.4242896239973e-12	4.05564692809904e-06	0.0039175685333907	0.000349401089364355	0	0.748517798345556	0.102853012932752	0.0029028424244381	4.55895702287586e-05	0.00319982722518702	0.00125174250155491	6.56833430601131e-05	0.00674202009785971	3.82622145253212e-07	0.000192527462360491	0.000264921064494028	0.00660473860376383	5.12055711007258e-05	0.0212962463288231	0.019639015532626	2.25095001546339e-06	6.17503044381476e-06	5.50050152516355e-05	0.00126231176120929	0.00894462003133088	0.132996972812203	1.56719060749516e-05	0.0115186166062605	4.32649113739538e-06	1.45598642966178e-08	1.4412924051122e-05	0.00180342842217491	0.247708236030456	7.77410796307891e-06	0.000770809004166771	0.000443559798896732	0.00121474779095533	0.0052546320878772	0.00681626828738229	4.26503918462965e-05	0.00179712309222968	1.86221979701379e-06	0.0215567299608419	0.00687321638109258	0.117195853919112	0.000519702459394907	0.00125414478694336	0.0261073642188001
Butyric_Iso	0.175876589569902	0.585782549165983	0.178992553626389	0.148827467949595	0.0980085585479637	0.748517798345556	0	0.189828990751009	1.12666067101116e-06	0.680402670075218	0.112842154500641	0.160384957696358	0.491223572020144	0.134435692518992	0.654357050416638	0.0311025490655214	0.953900624010058	0.0311449538351533	0.108140718492026	0.0432565709584961	0.953351717105216	0.317653699523557	0.0422426218314146	0.0252373390548036	0.720061042908049	0.0485988283201931	0.370922839321305	0.301979311557306	0.872567002982369	0.0846534234221617	0.543628810562351	0.700256415960149	0.025574260970537	0.145559026557646	0.988117103327727	0.0327066715002243	0.00852814065182438	0.597411024657653	0.259622998229336	0.0148728775142097	0.451379628348381	0.997129907689284	0.296915993378788	0.714455903930334	0.478123697364194	0.0296546463214927	0.117454656286938	0.389643930067419	0.207505307389137
Butyric	0.000389615601498455	0.704503341615311	0.00381252749557363	0.147532757397858	0.137561417296984	0.102853012932752	0.189828990751009	0	0.00789936104939307	0.141760534965709	0.0423274229967375	0.00851968139618111	4.11015741254564e-06	6.8499810025485e-05	0.0172303972801221	0.0350720770952778	0.0158511005031812	0.0702030310070841	0.00116388698943639	0.146031708786502	0.000413355297731106	0.013999458196337	0.00676745511381948	0.000247449764749218	0.00132314846105317	0.000235659137828019	0.00142784484156346	0.0119660657349537	0.000637352074793024	0.00508335949751411	0.0142434874742156	0.00172158185002667	8.14619610971857e-05	0.00118611631537668	0.000956977705502016	0.380191774735876	0.00254397967026308	0.0508447474153103	0.0688802735915301	0.00018372248064318	0.00482398371006433	0.00431022408797502	0.0284872019836256	0.0467634539745829	0.0115750811168824	0.00133905360710014	0.0250318727953318	0.00678037984474595	0.00564173635195938
Valeric_Iso	0.000909901040187591	0.0148927610007891	0.00335032080053044	0.0227573307866771	0.865555539994812	0.0029028424244381	1.12666067101116e-06	0.00789936104939307	0	0.158467071505267	0.0280746421953851	0.0115378495732195	0.0101326381739333	0.00535847117105471	0.00381474690208391	0.00295541139705211	0.0199405758309201	0.0217792541791562	0.00153926163583904	0.0470760380919069	0.22519934422696	0.0192623866379366	0.000880693993015869	0.000615309002291843	0.0128175855637413	0.00303206444212183	0.0172128108796088	0.00242380012363907	0.391429180459995	0.000829415742197296	0.00523214150785379	0.0359613850317327	0.000419047415469876	0.00892082531486802	0.0488894888157085	0.000570900092375265	1.51340406446065e-05	0.137423468369838	0.841958516095624	0.00793849676904263	0.0332898003972749	0.0979908552885276	0.00676792010486877	0.285865489555687	0.0238454917259777	0.00523257307536608	0.016197840126085	0.0147232647645778	0.0171177582132705
Valeric	1.8214416970332e-06	0.000707898069394635	4.66778442938601e-09	0.00175545785665438	0.00180396660305794	4.55895702287586e-05	0.680402670075218	0.141760534965709	0.158467071505267	0	1.8512737708049e-06	2.86478018231731e-08	0.00152287815180681	4.15917775316118e-05	6.80524555235943e-07	0.000128959022450519	1.75405959052463e-05	0.00106190417765379	2.40630775526122e-07	0.00507319966973287	0.00572921805053074	0.00236128125328986	0.00706469553222271	0.00260255308366416	4.76001382234261e-08	0.000196223929518397	0.00164487305797125	2.70316146322018e-06	0.0781995748655381	1.48386833095282e-07	2.10589916524645e-06	0.0081639011181791	0.030300951898435	0.00871205573340687	0.000372491002264598	0.000481016257753978	0.0361751740672265	5.35090676040056e-06	0.000545757568233778	0.0464030360028611	0.026223984211325	0.0357777806870535	0.00445888251081396	0.000347977492555976	1.68320631459755e-06	0.000141174726211413	0.0634311194805493	1.71075019349494e-05	4.43883309765811e-05
Hexanoic	2.03276003930195e-05	0.000579132726879822	1.30660241450268e-08	0.000113353456002447	0.00829215926296667	0.00319982722518702	0.112842154500641	0.0423274229967375	0.0280746421953851	1.8512737708049e-06	0	1.89840048684629e-18	0.00110491551718618	8.57703942301579e-06	0.00983302141513945	6.67435603831174e-08	0.0840033331911028	2.43131219150569e-08	1.02690974433127e-08	1.96877185487163e-11	0.0270239083954184	0.0302886122210537	0.00571739748653934	0.000588941998395803	0.0024504231572534	0.000190385999218014	0.106931842271521	3.31849819118789e-05	0.100864780825186	5.16524464849814e-09	0.000583837050944682	0.0573151910936249	0.00834694169608881	0.16692856449255	0.00192578326408159	0.0091679613645486	0.00336758841976863	0.089424445243388	0.0302957518267485	0.0280782053353185	0.093048022731917	0.104736142185005	0.0710478181590696	0.00453651080565651	0.000969931023419661	5.10540435475521e-06	0.116868361794028	0.000675898145830178	0.000433837197537652
Heptanoic	2.39855618306209e-06	0.000820998971818455	3.16375764133093e-09	0.000287057517355895	0.0199149795062405	0.00125174250155491	0.160384957696358	0.00851968139618111	0.0115378495732195	2.86478018231731e-08	1.89840048684629e-18	0	0.000350857981991494	3.6141075463744e-06	0.000886010848626939	2.64346740056808e-07	0.013173746055365	1.20136164180429e-06	4.09627265616777e-09	3.80152718172716e-08	0.0151906432828514	0.0172557379344211	0.00307137458253984	0.000251635212301855	3.73495142517557e-05	9.85920892463042e-05	0.0178480604275934	2.53209663213388e-06	0.0580460423630158	2.14292833882896e-09	0.000300504229958777	0.0303816237064882	0.00400019679118347	0.0362310341129002	0.000886146546924445	0.00781272557852915	0.00183740203168425	0.0243092369374702	0.0224684512129949	0.0160124088205003	0.0556934878261154	0.0685526463424875	0.0450254319089463	0.00376066357429133	1.16126672503361e-05	2.36195281787041e-07	0.0892229691546307	6.81055955355522e-05	2.21926454104279e-05
rs0001	3.21062039739036e-06	0.00474586304875879	6.93071660920983e-05	0.00660099634977747	0.284713325781245	6.56833430601131e-05	0.491223572020144	4.11015741254564e-06	0.0101326381739333	0.00152287815180681	0.00110491551718618	0.000350857981991494	0	0.000108798633775421	0.00048414979338713	0.000322865149099157	0.00376378906033433	0.00221896148491205	8.86702661626734e-06	0.0105374919453285	6.39851895302061e-06	0.00012786021510465	3.44224686126798e-06	1.56468102038588e-06	0.00127603966672829	0.000962488827960456	0.00975369958126084	0.000291486473127874	0.000432297924675502	1.22679844074093e-05	6.71486378130322e-05	1.47693004596096e-06	0.000274653384948293	0.0084668797802367	3.61594230481663e-11	0.101675918157173	0.000223459679563896	0.00834457031756165	0.00249817438477188	0.00109390131702512	0.00381766847898184	9.28593184324231e-05	0.00116519370696223	0.0154528806778927	0.00556177325228766	0.00192104794937636	0.00368641563644697	0.000638559494246723	0.00261758257848497
rs0005	4.29075050524538e-07	0.0575436269583417	5.208128684194e-08	0.000194298538995861	0.426858436972373	0.00674202009785971	0.134435692518992	6.8499810025485e-05	0.00535847117105471	4.15917775316118e-05	8.57703942301579e-06	3.6141075463744e-06	0.000108798633775421	0	3.33006776860695e-05	8.87909507747575e-06	0.00172691860548126	0.000167262326333586	8.69564557390026e-09	0.00145007113598125	0.000261278033222462	0.0234924167628074	0.00950837719300182	0.000200256563866236	7.71490465693817e-05	4.34559804947995e-11	0.00152790268237622	3.26696571059681e-06	0.00442443280015541	6.75180113888498e-09	1.30476771142332e-05	0.0478968605052268	0.006987307720948	0.0015261342167779	0.000669872117672043	0.00691665932578321	0.00265866599065024	0.00407794851942299	0.00805874854258334	0.00429284591948184	0.0592120414496451	0.0242750975289612	0.0259352974883483	0.000227494245743367	0.00108811097582022	7.67914584680169e-05	0.0451856125737502	6.07933797399751e-05	0.000242516088735618
rs0009	5.49018271340208e-05	0.00215444940069029	4.40391158419248e-08	0.00525786813876879	0.213560499984169	3.82622145253212e-07	0.654357050416638	0.0172303972801221	0.00381474690208391	6.80524555235943e-07	0.00983302141513945	0.000886010848626939	0.00048414979338713	3.33006776860695e-05	0	0.000157447319622156	9.01699436424512e-10	0.00598025182430645	6.77425670663445e-05	0.159915532102178	0.00959029178072223	0.0045123228860093	0.000849875823025728	0.000264906304621646	9.56749623999586e-08	0.000407025542205926	0.00183775681159271	3.873294184076e-06	0.0321265092668231	2.7120176660399e-06	7.97856796515492e-10	0.0110155849862344	0.00273289886735111	0.00530728509846684	0.000629079723401922	0.00640008785503979	0.00129607836815564	1.78142890623279e-05	0.0204381701059276	0.00811675841999851	0.0206787962127697	0.0360026146899352	0.00981708944888564	0.00782326272615748	0.000388526289057943	0.0317816517304507	0.0355967382377827	0.00124082625613304	0.00945554821970191
rs0012	7.17468714805984e-05	0.000113563780027846	6.90012827478108e-08	0.000518001056500185	0.0542051071075432	0.000192527462360491	0.0311025490655214	0.0350720770952778	0.00295541139705211	0.000128959022450519	6.67435603831174e-08	2.64346740056808e-07	0.000322865149099157	8.87909507747575e-06	0.000157447319622156	0	0.134233231215351	5.23200945053915e-15	9.1489567427436e-06	2.53201737370665e-07	0.00923257699776134	0.00398157720120443	0.000625934036915604	5.88336774014846e-05	0.0266678303157141	0.000279633488574945	0.34759509870661	0.00122506196260275	0.031006124233876	4.94317231347083e-08	0.000969109411158924	0.0103837815947356	0.00151384610915049	0.102195240080945	0.000461010727107025	0.00504988901456888	0.000542963695028163	0.307958818977452	0.0236207421094082	0.00614905557347027	0.0183687303988973	0.0356646296311065	0.00908691751379917	0.00381328528068214	0.0141698414787686	0.000708128533195421	0.0351052310869138	0.00186880986424712	0.00358967251862832
rs0013	0.000495445836398779	0.0550785823301398	2.27554786449215e-05	0.0642238562734334	0.562717001580784	0.000264921064494028	0.953900624010058	0.0158511005031812	0.0199405758309201	1.75405959052463e-05	0.0840033331911028	0.013173746055365	0.00376378906033433	0.00172691860548126	9.01699436424512e-10	0.134233231215351	0	0.263972790480609	0.000350264920924934	0.99886423888299	0.0563170329154342	0.0186103763634783	0.00556557539109489	0.00286056530813901	8.45938055563719e-13	0.0033581781990203	8.89562461452967e-08	0.000183731971848014	0.082256958680898	0.000601560103615944	4.63942511963442e-09	0.0321370432551358	0.0124210416732	5.88266105469682e-05	0.00498568546380818	0.0159127122200041	0.00817377077067006	4.92418371554329e-09	0.0591309220972318	0.0289930603577183	0.051817336078204	0.0773633929517154	0.0311372071290904	0.044601386094052	1.63344252184999e-05	0.00583310451810361	0.0744383716781995	0.00369110811216375	0.00312248614624591
rs0014	0.000849103806407591	0.00119814951013574	3.96006605905265e-07	0.00669908880586315	0.0609568596521195	0.00660473860376383	0.0311449538351533	0.0702030310070841	0.0217792541791562	0.00106190417765379	2.43131219150569e-08	1.20136164180429e-06	0.00221896148491205	0.000167262326333586	0.00598025182430645	5.23200945053915e-15	0.263972790480609	0	0.000427605183567552	1.6653446021277e-08	0.0294872929803868	0.0184240274266203	0.00455193248576861	0.00100062264897469	0.0527331394583699	0.00120901127312462	0.466074101259612	0.0510570938817211	0.0753241590783959	4.51592277122962e-05	0.012029246692614	0.0359243297120472	0.00797603743696267	0.200634748148457	0.00325092654741978	0.0165352232442654	0.00469798348494101	0.515671266861855	0.041417181713866	0.0219519844781603	0.055335784914799	0.0806172208137086	0.0339347101704031	0.0165829640009722	0.0534164206472222	0.000413280646880951	0.0810045497200705	0.0666106412731658	0.029607666625183
rs0016	3.3571708860203e-09	0.00128253640303294	8.84696596023104e-10	3.50254913750854e-06	0.110841484861732	5.12055711007258e-05	0.108140718492026	0.00116388698943639	0.00153926163583904	2.40630775526122e-07	1.02690974433127e-08	4.09627265616777e-09	8.86702661626734e-06	8.69564557390026e-09	6.77425670663445e-05	9.1489567427436e-06	0.000350264920924934	0.000427605183567552	0	0.000280739058886369	0.00158261134500572	0.000583831218963739	2.88622222087346e-05	1.01165268868094e-06	6.26220461852919e-06	3.048304956951e-07	0.000464821658081828	4.23772773258045e-11	0.0114044748907225	1.00941582586513e-19	5.66461682992955e-09	0.00243358410278377	0.000116352877934657	0.00111680934161288	1.11447258642867e-05	0.00029558649117821	0.000126522751197126	0.000376036481725234	0.00331373235142114	0.00111418092115189	0.00614573501209605	0.0125490218399205	0.00215961461315469	0.000971674401948839	7.96092187438613e-06	1.57163272249736e-06	0.0131539322809448	4.5522429829123e-10	9.06698306124318e-08
rs0017	0.000997065310504529	0.00209968598354675	7.25798068825036e-05	0.000513515081285761	0.0132327942379229	0.0212962463288231	0.0432565709584961	0.146031708786502	0.0470760380919069	0.00507319966973287	1.96877185487163e-11	3.80152718172716e-08	0.0105374919453285	0.00145007113598125	0.159915532102178	2.53201737370665e-07	0.99886423888299	1.6653446021277e-08	0.000280739058886369	0	0.0715074723719238	0.0500694745934233	0.0192039219468669	0.00687082181801948	0.268479881599418	0.00351784071148027	0.834345160586985	0.0028495033153549	0.137947044436129	8.99927189360209e-05	0.0758768927066782	0.0803613393667253	0.0278327538264088	0.83813434298732	0.0153811789703375	0.027319239656424	0.018592126459025	0.994977775561054	0.0895613051059321	0.056965241004378	0.108954795296308	0.144293257524171	0.0772835338035675	0.0430705041340723	0.390298252874597	0.00353766951821808	0.144521509303341	0.151248073504762	0.203660400064107
rs0020	0.000127061270812788	0.13978466922138	0.00347105096484751	0.0568899701624054	0.429442180990422	0.019639015532626	0.953351717105216	0.000413355297731106	0.22519934422696	0.00572921805053074	0.0270239083954184	0.0151906432828514	6.39851895302061e-06	0.000261278033222462	0.00959029178072223	0.00923257699776134	0.0563170329154342	0.0294872929803868	0.00158261134500572	0.0715074723719238	0	0.000157830428953745	0.00494688419730784	0.00895955817294031	0.0163895636816212	0.000600899071086078	0.05517073898318	0.0118156718099602	0.000135999194313033	0.00284795771704127	0.010676396457448	4.27341163509941e-05	0.0040774669085378	0.0490030711153341	6.880589902262e-05	0.0610718994735995	0.0424716721200117	0.00449398279042227	0.000223309470361893	0.0209662460225333	0.010979182205858	0.0165551190276633	0.00350867295797641	0.00470610153257115	0.0553957739541639	0.029856529470798	0.0177213108762625	0.00677848199576906	0.0250804835046591
rs0023	5.90392778190019e-07	7.10844076436233e-05	0.00152451331716277	0.0501835332289794	0.0314091343377367	2.25095001546339e-06	0.317653699523557	0.013999458196337	0.0192623866379366	0.00236128125328986	0.0302886122210537	0.0172557379344211	0.00012786021510465	0.0234924167628074	0.0045123228860093	0.00398157720120443	0.0186103763634783	0.0184240274266203	0.000583831218963739	0.0500694745934233	0.000157830428953745	0	1.00604669393281e-06	0.000112940698109085	0.0094833320829647	0.00382817996484117	0.0380967802777749	0.00642865541539415	0.00740574977827671	0.00117276626889614	0.00114500479793962	2.20578212912533e-12	0.000875186537911905	0.0329464465435392	1.09497215772539e-06	0.000363354125705503	0.00775869766208439	0.00267071903597402	7.35155783607425e-06	0.00140588440050489	7.08545261193002e-09	0.00489616588964148	1.03122804658015e-11	0.0846820738730743	0.0270085445025633	0.0186553977157275	5.77803595050877e-06	0.0029989739256434	0.0152718992977577
rs0025	1.08544588087858e-05	0.00113874681195474	0.00016967084400554	0.0165522007189197	0.254706600273145	6.17503044381476e-06	0.0422426218314146	0.00676745511381948	0.000880693993015869	0.00706469553222271	0.00571739748653934	0.00307137458253984	3.44224686126798e-06	0.00950837719300182	0.000849875823025728	0.000625934036915604	0.00556557539109489	0.00455193248576861	2.88622222087346e-05	0.0192039219468669	0.00494688419730784	1.00604669393281e-06	0	1.45958134252692e-07	0.00197749235373521	0.00916002219220892	0.0208099500943838	0.000946095588809108	0.0153630786558637	6.75480449066379e-05	0.000136070440300306	1.72250783539028e-06	1.52998282478864e-05	0.0154693462434678	4.20014668963667e-07	0.0164643742360625	1.07276201877494e-05	0.0094876960909229	0.0418810999770079	0.000158122788082172	5.14359745869953e-05	0.000158047691784716	3.51343324525219e-05	0.175112545558972	0.00987298053544802	0.00481627128099097	1.50810042797266e-05	0.00100547419137773	0.00456632647278686
rs0026	1.25555179559569e-05	0.00339614736579108	8.55777837323228e-07	0.00499076143519896	0.654448244701391	5.50050152516355e-05	0.0252373390548036	0.000247449764749218	0.000615309002291843	0.00260255308366416	0.000588941998395803	0.000251635212301855	1.56468102038588e-06	0.000200256563866236	0.000264906304621646	5.88336774014846e-05	0.00286056530813901	0.00100062264897469	1.01165268868094e-06	0.00687082181801948	0.00895955817294031	0.000112940698109085	1.45958134252692e-07	0	0.000369064004820503	0.000408494942234386	0.00672714675598991	0.000106851419633986	0.00273669109574326	1.99066825542348e-06	1.28769753515165e-05	0.000183167572865481	3.37407659343539e-07	0.00481350932587658	7.49501115502402e-05	0.0253617461501385	3.16198618329808e-08	0.0111714254892738	0.176210096614237	3.4917324484343e-06	0.000216385325072495	0.0154348057056956	0.00179960809469021	0.0164552818493071	0.00454622005691061	0.00100959538286171	2.35725112595634e-05	0.000153857739209981	0.00104657011800459
rs0027	1.06565503221493e-05	0.0621719893285985	2.04668618820734e-07	0.0400754491829518	0.49903071563197	0.00126231176120929	0.720061042908049	0.00132314846105317	0.0128175855637413	4.76001382234261e-08	0.0024504231572534	3.73495142517557e-05	0.00127603966672829	7.71490465693817e-05	9.56749623999586e-08	0.0266678303157141	8.45938055563719e-13	0.0527331394583699	6.26220461852919e-06	0.268479881599418	0.0163895636816212	0.0094833320829647	0.00197749235373521	0.000369064004820503	0	0.000213298955951336	6.40532882461603e-09	5.48958987868888e-05	0.0517117251087182	6.62205198021955e-05	1.30601033400486e-06	0.0212170196624906	0.00368025768024691	4.67382365620318e-06	0.00123700693333694	0.00535257696297561	0.00496976297009704	3.57036511265588e-08	0.0255049288962668	0.0132612372694469	0.0367948898155684	0.0546473649978714	0.0195841781881186	0.0117927716202245	1.07102921995832e-08	8.92161008019415e-06	0.0569454184265709	0.000133973080151356	1.80281860509525e-05
rs0030	1.52649358738359e-06	0.0832764822492062	7.18867800374342e-07	0.00235865496361582	0.735002428101894	0.00894462003133088	0.0485988283201931	0.000235659137828019	0.00303206444212183	0.000196223929518397	0.000190385999218014	9.85920892463042e-05	0.000962488827960456	4.34559804947995e-11	0.000407025542205926	0.000279633488574945	0.0033581781990203	0.00120901127312462	3.048304956951e-07	0.00351784071148027	0.000600899071086078	0.00382817996484117	0.00916002219220892	0.000408494942234386	0.000213298955951336	0	0.00214964963610657	3.10762440710109e-05	0.00184779060448487	8.28157313875543e-07	7.62735213070369e-05	0.0166364695153961	0.00286222466903424	0.00338733985121393	0.00647825022430813	4.27812203655812e-05	0.0092851253132875	0.000508479050074665	0.00852053092329459	0.00390312067040818	0.00931280202417196	0.0351152875844467	0.00204277961360715	0.00339742850171575	0.00271569571357279	0.000361676054464632	0.0157796484193634	0.000145534240568999	0.000783358163120307
rs0031	0.000442977690956355	0.661863283049109	0.00445097901665518	0.146323543124373	0.616775541074427	0.132996972812203	0.370922839321305	0.00142784484156346	0.0172128108796088	0.00164487305797125	0.106931842271521	0.0178480604275934	0.00975369958126084	0.00152790268237622	0.00183775681159271	0.34759509870661	8.89562461452967e-08	0.466074101259612	0.000464821658081828	0.834345160586985	0.05517073898318	0.0380967802777749	0.0208099500943838	0.00672714675598991	6.40532882461603e-09	0.00214964963610657	0	0.00214207792586632	0.118878389403494	0.00580872583141747	0.00175666655322064	0.0655257702815559	0.0278744119802373	2.6556049547942e-15	0.0137276589850428	0.0197010803125033	0.0207459971424056	7.14662833251687e-05	0.0699674803094844	0.0665255429096377	0.093627890179394	0.121484410842179	0.0600354500855276	0.03238610340343	0.000134017080999744	7.36062622876013e-07	0.130787244608801	0.00490752862846121	0.000308286527481212
rs0034	1.06897777212048e-06	0.00245807703599206	2.14793011503864e-06	1.91450499361873e-06	0.0955526461383732	1.56719060749516e-05	0.301979311557306	0.0119660657349537	0.00242380012363907	2.70316146322018e-06	3.31849819118789e-05	2.53209663213388e-06	0.000291486473127874	3.26696571059681e-06	3.873294184076e-06	0.00122506196260275	0.000183731971848014	0.0510570938817211	4.23772773258045e-11	0.0028495033153549	0.0118156718099602	0.00642865541539415	0.000946095588809108	0.000106851419633986	5.48958987868888e-05	3.10762440710109e-05	0.00214207792586632	0	0.0414371358328203	4.08980609605312e-12	2.51747650420507e-08	0.0156402805185625	0.00210588034169919	0.0154064438655633	0.000582801844962687	0.00226141412463192	0.0010492047807362	0.000735500697265261	0.0186313435855766	0.0083080615931413	0.0287747222977969	0.0443916134969027	0.0142351034441209	0.00526505798453543	0.00118278013446366	0.00459111372392061	0.0461131331710089	1.72702301697655e-06	0.000748617430217127
rs0035	0.000685738232059885	0.0904483065855102	0.00490321435719581	0.0443435694989854	0.84544163060177	0.0115186166062605	0.872567002982369	0.000637352074793024	0.391429180459995	0.0781995748655381	0.100864780825186	0.0580460423630158	0.000432297924675502	0.00442443280015541	0.0321265092668231	0.031006124233876	0.082256958680898	0.0753241590783959	0.0114044748907225	0.137947044436129	0.000135999194313033	0.00740574977827671	0.0153630786558637	0.00273669109574326	0.0517117251087182	0.00184779060448487	0.118878389403494	0.0414371358328203	0	0.0162304882103	0.018190614993307	0.010803719211312	0.00242348687162095	0.10939738481455	0.00792079900835463	0.308195587216501	0.00648897336947531	0.0308382722924637	0.0274794524072465	0.000462788366253352	0.00326816759086889	0.00153707293782018	0.00472705051646742	0.0420116967334593	0.0970897286935798	0.0758733049018784	0.00106854650528499	0.0287944080752403	0.0690878058423231
rs0049	3.71754718940048e-08	0.000158708517762911	1.95833539755681e-10	7.20359118472398e-07	0.0580596536697437	4.32649113739538e-06	0.0846534234221617	0.00508335949751411	0.000829415742197296	1.48386833095282e-07	5.16524464849814e-09	2.14292833882896e-09	1.22679844074093e-05	6.75180113888498e-09	2.7120176660399e-06	4.94317231347083e-08	0.000601560103615944	4.51592277122962e-05	1.00941582586513e-19	8.99927189360209e-05	0.00284795771704127	0.00117276626889614	6.75480449066379e-05	1.99066825542348e-06	6.62205198021955e-05	8.28157313875543e-07	0.00580872583141747	4.08980609605312e-12	0.0162304882103	0	8.02831168292079e-10	0.00424761203500791	0.000216371175766209	0.00708626629255013	3.11053613442347e-05	0.000454062393027592	8.30128977040115e-05	0.00183734345803952	0.00533805154407167	0.00171028549905643	0.00956765211234543	0.0182437049166583	0.0037342568655179	0.000928797682866624	3.4262715680379e-05	4.68595022675746e-05	0.018742261306573	6.22561195444534e-09	2.06483846628174e-06
rs0054	7.89586071293791e-06	0.000206055241847425	4.69093313466847e-09	0.000193512330816361	0.0790087588626327	1.45598642966178e-08	0.543628810562351	0.0142434874742156	0.00523214150785379	2.10589916524645e-06	0.000583837050944682	0.000300504229958777	6.71486378130322e-05	1.30476771142332e-05	7.97856796515492e-10	0.000969109411158924	4.63942511963442e-09	0.012029246692614	5.66461682992955e-09	0.0758768927066782	0.010676396457448	0.00114500479793962	0.000136070440300306	1.28769753515165e-05	1.30601033400486e-06	7.62735213070369e-05	0.00175666655322064	2.51747650420507e-08	0.018190614993307	8.02831168292079e-10	0	0.00316259626474636	0.000740858636966918	0.0173764514040815	9.89897396090961e-05	0.00169568909702301	0.000322008023179555	9.89552257209569e-07	0.0151352027949238	0.00335189032738497	0.00720966385125197	0.0169407633521854	0.00284448204558238	0.00581905223711346	0.000136581451958315	0.0146140837211533	0.0159922411228143	1.64869660019796e-05	0.000820908153144083
rs0056	1.55941314214856e-05	0.000900243243307722	0.007617003893594	0.142529807633914	0.0706430043079505	1.4412924051122e-05	0.700256415960149	0.00172158185002667	0.0359613850317327	0.0081639011181791	0.0573151910936249	0.0303816237064882	1.47693004596096e-06	0.0478968605052268	0.0110155849862344	0.0103837815947356	0.0321370432551358	0.0359243297120472	0.00243358410278377	0.0803613393667253	4.27341163509941e-05	2.20578212912533e-12	1.72250783539028e-06	0.000183167572865481	0.0212170196624906	0.0166364695153961	0.0655257702815559	0.0156402805185625	0.010803719211312	0.00424761203500791	0.00316259626474636	0	0.00110623143750832	0.0578925257516068	3.85194319946168e-07	0.0090089693964307	0.0261097186683559	0.0157404220833642	0.000499493686865772	0.00118264355407983	2.15997730872929e-09	0.000360904210575958	8.21422585234958e-09	0.083495685465135	0.046775399499909	0.0364967304791401	4.59924687209172e-05	0.00849661191437888	0.0313673368004882
rs0057	0.000197320776107287	0.0652307105786272	2.98029558142573e-05	0.0620066254325942	0.65321105132694	0.00180342842217491	0.025574260970537	8.14619610971857e-05	0.000419047415469876	0.030300951898435	0.00834694169608881	0.00400019679118347	0.000274653384948293	0.006987307720948	0.00273289886735111	0.00151384610915049	0.0124210416732	0.00797603743696267	0.000116352877934657	0.0278327538264088	0.0040774669085378	0.000875186537911905	1.52998282478864e-05	3.37407659343539e-07	0.00368025768024691	0.00286222466903424	0.0278744119802373	0.00210588034169919	0.00242348687162095	0.000216371175766209	0.000740858636966918	0.00110623143750832	0	0.0207561040878334	0.00229671344057483	0.0876204583189172	3.66729587111491e-09	0.00588322659402916	0.130226973301525	8.0525696675159e-08	8.25358606028443e-05	0.00299599669532299	0.00339317739188394	0.00559962625248974	0.0215803529822564	0.00807210717863056	7.16494422985956e-05	0.00177534088884139	0.0071583056833488
rs0060	0.000868614604415303	0.767854217576364	0.0125848640278325	0.207451147380301	0.332860046675712	0.247708236030456	0.145559026557646	0.00118611631537668	0.00892082531486802	0.00871205573340687	0.16692856449255	0.0362310341129002	0.0084668797802367	0.0015261342167779	0.00530728509846684	0.102195240080945	5.88266105469682e-05	0.200634748148457	0.00111680934161288	0.83813434298732	0.0490030711153341	0.0329464465435392	0.0154693462434678	0.00481350932587658	4.67382365620318e-06	0.00338733985121393	2.6556049547942e-15	0.0154064438655633	0.10939738481455	0.00708626629255013	0.0173764514040815	0.0578925257516068	0.0207561040878334	0	0.0105268450808199	0.0258896782627868	0.0165226485867711	0.00482845052908704	0.0648207385206909	0.053559125993547	0.0827569639952634	0.111770097610191	0.0531112145969442	0.0306358730946421	0.000298421277152671	6.71563616036838e-08	0.118949942195629	0.00249489022253218	5.16638010904248e-05
rs0069	4.96927664073577e-07	0.000812957012967537	0.000205233193171857	0.0056197324833103	0.0553729439752176	7.77410796307891e-06	0.988117103327727	0.000956977705502016	0.0488894888157085	0.000372491002264598	0.00192578326408159	0.000886146546924445	3.61594230481663e-11	0.000669872117672043	0.000629079723401922	0.000461010727107025	0.00498568546380818	0.00325092654741978	1.11447258642867e-05	0.0153811789703375	6.880589902262e-05	1.09497215772539e-06	4.20014668963667e-07	7.49501115502402e-05	0.00123700693333694	0.00647825022430813	0.0137276589850428	0.000582801844962687	0.00792079900835463	3.11053613442347e-05	9.89897396090961e-05	3.85194319946168e-07	0.00229671344057483	0.0105268450808199	0	0.0631830797852966	0.0041739359239875	0.00338803737235033	1.0836375720953e-05	0.0134582523234403	0.00309784331680748	3.35523058819375e-05	3.25216665335853e-05	0.0200983979479267	0.00751763531370096	0.00340404720736203	0.0129030992708046	0.000444716401123689	0.00290940181183451
rs0071	0.000455555412140997	0.00130960451639056	0.000478149395275026	0.0129181861606777	0.0618619974318903	0.000770809004166771	0.0327066715002243	0.380191774735876	0.000570900092375265	0.000481016257753978	0.0091679613645486	0.00781272557852915	0.101675918157173	0.00691665932578321	0.00640008785503979	0.00504988901456888	0.0159127122200041	0.0165352232442654	0.00029558649117821	0.027319239656424	0.0610718994735995	0.000363354125705503	0.0164643742360625	0.0253617461501385	0.00535257696297561	4.27812203655812e-05	0.0197010803125033	0.00226141412463192	0.308195587216501	0.000454062393027592	0.00169568909702301	0.0090089693964307	0.0876204583189172	0.0258896782627868	0.0631830797852966	0	0.168673798372513	0.00599308194894933	0.0393172364962654	0.116056274739074	0.0129321809105666	0.304260002967209	3.43388952998655e-05	0.0627743381630385	0.0161525660291435	0.0059630740786169	0.102282370640085	0.00420072952418622	0.00954824587978451
rs0074	9.82338111230132e-05	0.00952988116444046	6.89546457573038e-05	0.0211982964394088	0.727107598073158	0.000443559798896732	0.00852814065182438	0.00254397967026308	1.51340406446065e-05	0.0361751740672265	0.00336758841976863	0.00183740203168425	0.000223459679563896	0.00265866599065024	0.00129607836815564	0.000542963695028163	0.00817377077067006	0.00469798348494101	0.000126522751197126	0.018592126459025	0.0424716721200117	0.00775869766208439	1.07276201877494e-05	3.16198618329808e-08	0.00496976297009704	0.0092851253132875	0.0207459971424056	0.0010492047807362	0.00648897336947531	8.30128977040115e-05	0.000322008023179555	0.0261097186683559	3.66729587111491e-09	0.0165226485867711	0.0041739359239875	0.168673798372513	0	0.0204118034194216	0.306197486564166	0.000123290469419145	0.0044245639080496	0.00685929800905356	0.0172885752184476	0.0301652033686321	0.0149055952187817	0.00475902108955782	1.77009235610578e-05	0.00319773781173221	0.0078926870750129
rs0075	0.000252968929425489	0.100798419557299	0.000187718026380326	0.106511817166097	0.325128741728082	0.00121474779095533	0.597411024657653	0.0508447474153103	0.137423468369838	5.35090676040056e-06	0.089424445243388	0.0243092369374702	0.00834457031756165	0.00407794851942299	1.78142890623279e-05	0.307958818977452	4.92418371554329e-09	0.515671266861855	0.000376036481725234	0.994977775561054	0.00449398279042227	0.00267071903597402	0.0094876960909229	0.0111714254892738	3.57036511265588e-08	0.000508479050074665	7.14662833251687e-05	0.000735500697265261	0.0308382722924637	0.00183734345803952	9.89552257209569e-07	0.0157404220833642	0.00588322659402916	0.00482845052908704	0.00338803737235033	0.00599308194894933	0.0204118034194216	0	0.00611569821289391	0.0439295219457214	0.0264438365141648	0.0315444683024784	0.0052874627211779	0.00679503604161955	5.22754845057191e-05	0.0306959922224329	0.0292152631293161	0.000262283788658555	0.00153725315034223
rs0078	1.149460098081e-05	0.0193460422893142	0.00812666950218412	0.09307678449154	0.0118414506155029	0.0052546320878772	0.259622998229336	0.0688802735915301	0.841958516095624	0.000545757568233778	0.0302957518267485	0.0224684512129949	0.00249817438477188	0.00805874854258334	0.0204381701059276	0.0236207421094082	0.0591309220972318	0.041417181713866	0.00331373235142114	0.0895613051059321	0.000223309470361893	7.35155783607425e-06	0.0418810999770079	0.176210096614237	0.0255049288962668	0.00852053092329459	0.0699674803094844	0.0186313435855766	0.0274794524072465	0.00533805154407167	0.0151352027949238	0.000499493686865772	0.130226973301525	0.0648207385206909	1.0836375720953e-05	0.0393172364962654	0.306197486564166	0.00611569821289391	0	0.200906022823688	0.00615221183665924	0.0198587090900151	0.000159619501137943	0.00911476861799126	0.0624826406883179	0.0409213344600495	0.0455339993271912	0.0131642710266795	0.0351264428239915
rs0079	0.000464178991843791	0.139100447872042	0.000254158115427123	0.130384348290523	0.529371269483589	0.00681626828738229	0.0148728775142097	0.00018372248064318	0.00793849676904263	0.0464030360028611	0.0280782053353185	0.0160124088205003	0.00109390131702512	0.00429284591948184	0.00811675841999851	0.00614905557347027	0.0289930603577183	0.0219519844781603	0.00111418092115189	0.056965241004378	0.0209662460225333	0.00140588440050489	0.000158122788082172	3.4917324484343e-06	0.0132612372694469	0.00390312067040818	0.0665255429096377	0.0083080615931413	0.000462788366253352	0.00171028549905643	0.00335189032738497	0.00118264355407983	8.0525696675159e-08	0.053559125993547	0.0134582523234403	0.116056274739074	0.000123290469419145	0.0439295219457214	0.200906022823688	0	1.76065485486076e-05	0.00650623367128961	0.00190420287020065	0.0209833490993257	0.0369611553419267	0.0221449696893916	1.23518891230442e-06	0.0105922612462237	0.0234031966309189
rs0080	3.80499322982605e-05	0.00102941211115482	0.00513976562849621	0.438071097033961	0.0953888935150264	4.26503918462965e-05	0.451379628348381	0.00482398371006433	0.0332898003972749	0.026223984211325	0.093048022731917	0.0556934878261154	0.00381766847898184	0.0592120414496451	0.0206787962127697	0.0183687303988973	0.051817336078204	0.055335784914799	0.00614573501209605	0.108954795296308	0.010979182205858	7.08545261193002e-09	5.14359745869953e-05	0.000216385325072495	0.0367948898155684	0.00931280202417196	0.093627890179394	0.0287747222977969	0.00326816759086889	0.00956765211234543	0.00720966385125197	2.15997730872929e-09	8.25358606028443e-05	0.0827569639952634	0.00309784331680748	0.0129321809105666	0.0044245639080496	0.0264438365141648	0.00615221183665924	1.76065485486076e-05	0	0.00325548845432956	6.75461551932888e-08	0.0248299339305005	0.0697410882556749	0.0553357936534853	3.02852565753405e-09	0.0163729286763364	0.0489469413320706
rs0081	0.000170791866910981	0.0557869458566644	0.0178091702846513	0.0413806268452475	0.255455673712947	0.00179712309222968	0.997129907689284	0.00431022408797502	0.0979908552885276	0.0357777806870535	0.104736142185005	0.0685526463424875	9.28593184324231e-05	0.0242750975289612	0.0360026146899352	0.0356646296311065	0.0773633929517154	0.0806172208137086	0.0125490218399205	0.144293257524171	0.0165551190276633	0.00489616588964148	0.000158047691784716	0.0154348057056956	0.0546473649978714	0.0351152875844467	0.121484410842179	0.0443916134969027	0.00153707293782018	0.0182437049166583	0.0169407633521854	0.000360904210575958	0.00299599669532299	0.111770097610191	3.35523058819375e-05	0.304260002967209	0.00685929800905356	0.0315444683024784	0.0198587090900151	0.00650623367128961	0.00325548845432956	0	2.8942113630671e-05	0.0782848237012425	0.100529891125478	0.0812597579142502	0.00219655290022842	0.0288830535934869	0.0717597907353435
rs0082	3.12681144384955e-07	0.00011260201698001	0.00334399132159878	0.040803900258958	0.025535506889595	1.86221979701379e-06	0.296915993378788	0.0284872019836256	0.00676792010486877	0.00445888251081396	0.0710478181590696	0.0450254319089463	0.00116519370696223	0.0259352974883483	0.00981708944888564	0.00908691751379917	0.0311372071290904	0.0339347101704031	0.00215961461315469	0.0772835338035675	0.00350867295797641	1.03122804658015e-11	3.51343324525219e-05	0.00179960809469021	0.0195841781881186	0.00204277961360715	0.0600354500855276	0.0142351034441209	0.00472705051646742	0.0037342568655179	0.00284448204558238	8.21422585234958e-09	0.00339317739188394	0.0531112145969442	3.25216665335853e-05	3.43388952998655e-05	0.0172885752184476	0.0052874627211779	0.000159619501137943	0.00190420287020065	6.75461551932888e-08	2.8942113630671e-05	0	0.102518616750128	0.0416666206239271	0.0336662531119061	1.57144587838738e-05	0.00732675293469788	0.0285848920023408
rs0083	0.000846521898249875	0.0747359465841261	0.000262284078889931	0.352275530909395	0.0849862401165408	0.0215567299608419	0.714455903930334	0.0467634539745829	0.285865489555687	0.000347977492555976	0.00453651080565651	0.00376066357429133	0.0154528806778927	0.000227494245743367	0.00782326272615748	0.00381328528068214	0.044601386094052	0.0165829640009722	0.000971674401948839	0.0430705041340723	0.00470610153257115	0.0846820738730743	0.175112545558972	0.0164552818493071	0.0117927716202245	0.00339742850171575	0.03238610340343	0.00526505798453543	0.0420116967334593	0.000928797682866624	0.00581905223711346	0.083495685465135	0.00559962625248974	0.0306358730946421	0.0200983979479267	0.0627743381630385	0.0301652033686321	0.00679503604161955	0.00911476861799126	0.0209833490993257	0.0248299339305005	0.0782848237012425	0.102518616750128	0	0.0510200079829486	0.0140453598872401	0.0868171185794925	0.00608429441450506	0.0162427672682992
rs0090	0.000260874981082896	0.0308341400139839	0.000124598569809939	0.0863331038513702	0.3862005408467	0.00687321638109258	0.478123697364194	0.0115750811168824	0.0238454917259777	1.68320631459755e-06	0.000969931023419661	1.16126672503361e-05	0.00556177325228766	0.00108811097582022	0.000388526289057943	0.0141698414787686	1.63344252184999e-05	0.0534164206472222	7.96092187438613e-06	0.390298252874597	0.0553957739541639	0.0270085445025633	0.00987298053544802	0.00454622005691061	1.07102921995832e-08	0.00271569571357279	0.000134017080999744	0.00118278013446366	0.0970897286935798	3.4262715680379e-05	0.000136581451958315	0.046775399499909	0.0215803529822564	0.000298421277152671	0.00751763531370096	0.0161525660291435	0.0149055952187817	5.22754845057191e-05	0.0624826406883179	0.0369611553419267	0.0697410882556749	0.100529891125478	0.0416666206239271	0.0510200079829486	0	1.14933247411772e-06	0.093391973461277	1.01903047565475e-08	5.41513298299536e-14
rs0097	1.94872753229185e-05	0.104668449972773	7.96857247138166e-05	0.0292639171865808	0.581864837055896	0.117195853919112	0.0296546463214927	0.00133905360710014	0.00523257307536608	0.000141174726211413	5.10540435475521e-06	2.36195281787041e-07	0.00192104794937636	7.67914584680169e-05	0.0317816517304507	0.000708128533195421	0.00583310451810361	0.000413280646880951	1.57163272249736e-06	0.00353766951821808	0.029856529470798	0.0186553977157275	0.00481627128099097	0.00100959538286171	8.92161008019415e-06	0.000361676054464632	7.36062622876013e-07	0.00459111372392061	0.0758733049018784	4.68595022675746e-05	0.0146140837211533	0.0364967304791401	0.00807210717863056	6.71563616036838e-08	0.00340404720736203	0.0059630740786169	0.00475902108955782	0.0306959922224329	0.0409213344600495	0.0221449696893916	0.0553357936534853	0.0812597579142502	0.0336662531119061	0.0140453598872401	1.14933247411772e-06	0	0.081693654874082	0.000192476222023086	3.36635785984821e-08
rs0101	5.29650287271072e-05	0.00530743619059426	0.00683206653758693	0.389628363696969	0.236300170314317	0.000519702459394907	0.117454656286938	0.0250318727953318	0.016197840126085	0.0634311194805493	0.116868361794028	0.0892229691546307	0.00368641563644697	0.0451856125737502	0.0355967382377827	0.0351052310869138	0.0744383716781995	0.0810045497200705	0.0131539322809448	0.144521509303341	0.0177213108762625	5.77803595050877e-06	1.50810042797266e-05	2.35725112595634e-05	0.0569454184265709	0.0157796484193634	0.130787244608801	0.0461131331710089	0.00106854650528499	0.018742261306573	0.0159922411228143	4.59924687209172e-05	7.16494422985956e-05	0.118949942195629	0.0129030992708046	0.102282370640085	1.77009235610578e-05	0.0292152631293161	0.0455339993271912	1.23518891230442e-06	3.02852565753405e-09	0.00219655290022842	1.57144587838738e-05	0.0868171185794925	0.093391973461277	0.081693654874082	0	0.0329388811600397	0.0746994206898163
rs0103	1.95555903805857e-05	0.016070351477326	0.000164020110218266	0.00208837432276455	0.360882222532057	0.00125414478694336	0.389643930067419	0.00678037984474595	0.0147232647645778	1.71075019349494e-05	0.000675898145830178	6.81055955355522e-05	0.000638559494246723	6.07933797399751e-05	0.00124082625613304	0.00186880986424712	0.00369110811216375	0.0666106412731658	4.5522429829123e-10	0.151248073504762	0.00677848199576906	0.0029989739256434	0.00100547419137773	0.000153857739209981	0.000133973080151356	0.000145534240568999	0.00490752862846121	1.72702301697655e-06	0.0287944080752403	6.22561195444534e-09	1.64869660019796e-05	0.00849661191437888	0.00177534088884139	0.00249489022253218	0.000444716401123689	0.00420072952418622	0.00319773781173221	0.000262283788658555	0.0131642710266795	0.0105922612462237	0.0163729286763364	0.0288830535934869	0.00732675293469788	0.00608429441450506	1.01903047565475e-08	0.000192476222023086	0.0329388811600397	0	5.32362850616028e-14
rs0104	0.000116298133190633	0.0590043401867186	0.000416392279935708	0.0267193975511982	0.580128404509358	0.0261073642188001	0.207505307389137	0.00564173635195938	0.0171177582132705	4.43883309765811e-05	0.000433837197537652	2.21926454104279e-05	0.00261758257848497	0.000242516088735618	0.00945554821970191	0.00358967251862832	0.00312248614624591	0.029607666625183	9.06698306124318e-08	0.203660400064107	0.0250804835046591	0.0152718992977577	0.00456632647278686	0.00104657011800459	1.80281860509525e-05	0.000783358163120307	0.000308286527481212	0.000748617430217127	0.0690878058423231	2.06483846628174e-06	0.000820908153144083	0.0313673368004882	0.0071583056833488	5.16638010904248e-05	0.00290940181183451	0.00954824587978451	0.0078926870750129	0.00153725315034223	0.0351264428239915	0.0234031966309189	0.0489469413320706	0.0717597907353435	0.0285848920023408	0.0162427672682992	5.41513298299536e-14	3.36635785984821e-08	0.0746994206898163	5.32362850616028e-14	0
rs0105	5.94657198278418e-06	0.00383537035597286	0.000254431531215821	0.0669819739917315	0.458405956430278	0.000241807468295373	0.0960516452598371	0.00277508899977813	0.00491842941742987	0.00790024724459031	0.00299345741578985	0.00197891699284288	0.000449432571958965	0.000978590266266224	0.0012797141716399	0.000508009210621787	0.0118037110659236	0.0047509174311428	3.13104861744332e-05	0.019546105904016	0.0107774294619049	1.49086950638673e-05	5.7253609913553e-06	2.95121256650093e-08	0.00203023356471025	0.0014463242385398	0.0144290178868819	0.00107719082847384	0.0301040612511256	7.5536440065722e-05	0.000220496316168354	0.000961584830560113	0.000394837858213868	0.0112792828920839	4.56893032928287e-05	0.0228219495382481	1.96449927965175e-05	0.00713130979491914	0.0169804790487103	0.00748335770217545	0.00120793411630417	0.074619007077688	0.00178235074391028	0.0239490098401632	0.0120004534346844	0.00498763552359358	0.000869964923781829	0.000402996173674501	0.00375168380361015
rs0108	2.56654043660033e-06	0.000879546048829203	0.00247362036563387	0.0830720262591036	0.101086315296606	9.01698234743262e-05	0.216956203237759	0.0413046815177806	0.0945169455861214	0.00624050101814034	0.0391893717478905	0.0281207213912221	0.000181762643628748	0.0207605925976103	0.00963342991069046	0.0100275742940288	0.0270246495786613	0.0302238360617006	0.00167050459692811	0.0708290497639206	0.000801861564472909	3.77802027825489e-10	1.18455225749699e-06	1.34236161596126e-05	0.017196942606005	0.00642593883475704	0.056065410365813	0.0124593468389245	0.000178681340485251	0.00305494893466649	0.00304465105888524	9.46924349591329e-07	0.00280979576945804	0.0502458781530939	9.52238985470322e-05	0.0153049298566638	0.00211332996570554	0.00457219692696444	0.00110774317187721	0.000136039013865136	1.8140544850539e-06	0.0103023021362318	4.56262570121972e-06	0.104890502945086	0.0384884884282141	0.0305011500761567	1.07027471515247e-08	0.00692425412946127	0.025635163127018
rs0111	2.17264815922473e-07	0.0249154651803504	7.18000356976979e-05	0.00642218208536384	0.526964280138943	0.00671251149821987	0.0350178239707744	0.000215215362906375	0.000518302892335272	0.000451427271087239	0.000291120362966652	4.2443097890384e-05	5.20611788819509e-05	4.83554631138829e-05	0.00610254344270522	0.00240879563679768	0.000445682227436077	0.006868819146074	3.88432074048428e-08	0.0130341984981246	0.0127296431090993	0.000495529105412169	9.18994336254988e-05	1.38863714422164e-05	6.28648518829535e-06	7.93850927157046e-05	1.53961466152544e-09	9.30944301998215e-05	0.0160534678179682	4.55415940021468e-06	0.00053988047473096	0.00139528070768921	0.000913873001017584	2.74129216037355e-10	8.11689041122316e-05	0.000844395879192191	0.000458467480789821	0.00649237677566691	0.0146237791092848	0.0049944137593783	0.00323855108174987	0.0114683711089509	0.00111322606226187	0.00841493896407164	9.14137439329967e-05	1.23744600747636e-12	0.00988231855435663	7.26712896651798e-05	2.23733265675752e-06
rs0116	6.36979057783752e-05	7.0775403582487e-05	0.00217182713680418	0.00561732372247408	0.00103090378261473	4.22243785345826e-05	0.338533874302451	0.021855889321096	0.35696288851715	0.000167234446198629	0.00490061275616263	0.00198263097620531	0.00011950711517985	0.00551370865975718	0.00207628973250263	0.00174244880077508	0.0111545670308151	0.010268740010816	0.000485628224445996	0.0294478404422185	0.0029373769964463	2.89831024478558e-05	0.0191976634669775	0.0412813043694191	0.00945748196240831	0.024500028522493	0.0211892673075098	0.00183092856478219	0.0277828909899266	0.000274341903058696	0.000726353228236352	5.38883194175812e-05	0.169627835307464	0.02120436008578	1.4739961081215e-06	0.0146811922577862	0.241072550302481	0.0379040971469602	6.95221539455077e-07	0.349615444244209	0.00458296776216525	0.0104340557481476	0.000286021608943573	0.0138047039049409	0.0173906446355384	0.00741021398509031	0.249091095892224	0.00628191807505046	0.013372482606358
rs0120	7.11356543758458e-05	0.0075722992183746	0.00310491089447994	0.4845857134892	0.484006355391777	0.00108950722660101	0.138718821872712	0.0189443723278391	0.0157840177589296	0.10841841252644	0.102108264964496	0.0793675626567531	0.0528790442158847	0.0349309980988509	0.031727569954423	0.0288732588373189	0.0703483328864051	0.0730430153004137	0.0110705677491595	0.133814713042412	0.0693335215783121	0.00118969086649296	0.00287366494754855	0.00105736276805979	0.0516410741590642	0.00714553359531557	0.128798058714387	0.0418942621638685	7.03033653980768e-05	0.015722885870775	0.0150738020375168	0.0139615569447983	8.44502598664859e-06	0.111318993856624	0.0909677921651861	0.0533801753149099	1.50974595919845e-05	0.0345579819222463	0.0696746198316396	4.02500095733747e-05	2.39141710739093e-06	0.00606869590226899	0.000380775824000236	0.0165573677630286	0.0928147655832612	0.0734645239786787	2.64560541393256e-08	0.0298097794185401	0.0677814522630736
rs0122	0.000274711326071461	0.0636603909879488	0.00117206362431241	0.000755776111483163	0.00642011567600729	0.0308270374346011	0.538591252485297	0.154878548754408	0.747803291136468	6.90799680435861e-06	0.00019759289572122	0.000113026323785566	0.00739594001931571	4.97404876544129e-05	0.00370327934826374	0.00344067864623719	0.0104650796394995	0.00739244898232596	9.54641032791557e-05	0.00936634552108502	0.0211472484133805	0.0944400729786804	0.1086063657968	0.224487671150267	0.0039799053729793	0.00552752640732644	0.00867915943252278	0.000308214989664349	0.151254203005981	4.74188723301014e-05	0.00187273278375379	0.13486745146707	0.581753076784918	0.0170059140235487	0.00100397447316677	0.107019570368014	0.384847262428043	0.0236695783808575	0.000134123441778505	0.449288292552323	0.36415341792305	0.0395029516061817	0.0779089933259272	0.00511299566644238	0.00734098725150695	0.00130478603844893	0.753745327801526	0.00727372556023587	0.00654128827569343
rs0124	1.53512617673199e-08	0.00242217571844889	4.16577993289111e-05	0.00368648925811519	0.0735709429040068	0.000107426978273642	0.236613083528632	0.0137142550518206	0.00535181112590913	0.000277354924505623	0.00584009231509666	0.00398548492787498	1.52205593390133e-05	0.000107580572726917	0.00135961644455155	0.0012100459635097	0.0102771531630372	0.00538414169289245	3.26912765358931e-05	0.0217272817023633	1.26227986706565e-05	1.22728515740153e-06	4.96189091980721e-05	0.000261649843058939	0.00203571271303729	4.1897800544771e-06	0.014541136117773	0.0011292841330552	0.00035726440036498	8.72640477578787e-05	0.000475946112688363	0.000195717352900064	0.000902309617361688	0.0123441812801618	3.79354228878818e-06	0.00040539820400004	0.000617557783293952	0.000103971908044038	2.23198620204808e-05	0.00690349879504749	0.00130802676200432	0.000627586265060324	1.85470190705983e-07	0.00876437226463112	0.0126437402354538	0.00549021810620652	0.000102157084008073	0.000506651336735037	0.00387713324166904
rs0130	0.000203195643681251	0.0424599260681581	0.00365704357976214	0.00364988347817363	0.0181323048676182	0.0329402005793169	0.533098714889068	0.224121660208978	0.816264616405312	0.0001273067644955	0.00124658985409046	0.00123838052122559	0.0231964415958882	0.000373106672517786	0.00892101894210792	0.0077282070465188	0.0246021291272952	0.0139173148223065	0.000606634307996755	0.0230382761723501	0.0553030179663986	0.0765567686360379	0.179150993951145	0.169952148834668	0.0109639312830578	0.01320900338313	0.0304807426317021	0.00188014650684117	0.256262063074442	0.000390342323168052	0.00457577395675664	0.125301080145925	0.504485760609697	0.0409770485628775	0.000575959934632398	0.313320506199872	0.489095780378143	0.0489725717797807	0.000393892569626561	0.566816264474172	0.3227797907904	0.0505572506457833	0.0458095975521632	0.0202344244152769	0.0211533469724491	0.00784874454452314	0.635585018727855	0.0140863287427407	0.0172336492816462
rs0136	0.000243845966655733	0.017921274101363	0.00930694080694607	0.160306645777396	0.486856150301379	0.00293316102270075	0.476024964568333	0.000660000119832273	0.130460980500701	0.124949323390076	0.119220946902814	0.0736167969163324	0.0121970405385658	0.0122506380069646	0.0436196525910035	0.0407484866789109	0.092639257122474	0.0911879098235986	0.0165984075079232	0.157227371838627	0.0559020711106563	7.87672479141241e-05	0.00982057044102318	0.0154420153204229	0.0651535057721609	0.00614904904500866	0.146030406178703	0.0536194781671384	0.000310491346976049	0.0228242794608165	0.0205967636465746	0.001797441512425	0.000968029525484648	0.132711884997292	0.00234090500107084	0.228521782282244	0.014503226284086	0.0548867730340178	0.00109253784157539	0.000471383330524606	2.75182784625347e-05	0.000557553148177945	0.000134005661064457	0.0818808360357085	0.107428428196162	0.0909229740903996	0.000380719967728248	0.0410992218042891	0.0854681136268119
rs0138	0.000381543567110467	0.00696967341486022	0.00373551618790849	0.235962889209426	0.354329827479772	0.000292684220712229	0.0191696309928363	0.0356066092844782	0.00105889913205442	0.0383150381148489	0.0468026978152882	0.0296953502664983	0.00166695984847094	0.0314650702582808	0.00932807358221686	0.00792251624251385	0.0320989927166931	0.0295041562446262	0.00195313369254657	0.0698293822067394	0.0359967344364598	8.21041316819525e-05	2.62545535274634e-05	0.000768358147265259	0.0189179235417568	0.0107789785023472	0.0777285105392664	0.0124971866857894	0.0477031161657721	0.00300664822345847	0.00412408130821634	0.000628334015290998	0.00465665793791647	0.0632491610719043	0.00128742890071379	0.000151731847793562	0.00745120026046593	0.0278843023409008	0.0490633607248922	0.000657817115142125	0.00152071770877198	0.136617750660776	0.000234588689200917	0.0696969867323604	0.0426273577371451	0.0302743052749455	0.0108633038116713	0.0125823015180798	0.0302326222155638
rs0139	1.37238728146877e-05	0.0210406543757393	0.000378001656825761	0.049422381586503	0.333145330766833	0.000469362222531801	0.697517612459353	0.00027262231965353	0.00650369297558233	7.40137367682689e-05	0.0425817745891667	0.00272985205925963	0.00012547118125123	5.90280987584887e-05	9.29635345362772e-06	0.0421961731254506	4.18117159821434e-08	0.204785650784652	2.44110675800939e-05	0.712091284112792	0.00599173553758236	0.00155405761689248	0.00154365866644235	0.000526874389777563	8.57398782081943e-09	0.000177155192324317	1.55115000704893e-08	0.000104099132199791	0.0169375637130054	8.98901033881613e-05	1.05746705095995e-05	0.00245428598243312	0.0129557950889714	1.69446992293109e-07	0.000404217236905045	0.00573532663332168	0.00386346720169985	6.78768042240721e-06	0.016208208606882	0.0558457011923761	0.00562358730202546	0.0128570021973622	0.002675807567349	0.0121359364922667	3.23095115742379e-07	4.83416446013353e-05	0.0242906880639198	1.02292805102455e-05	3.15367382468176e-06
rs0141	3.21926069238163e-06	0.106953322142159	0.00230709466888132	0.00527666482077934	0.860408473336809	0.00673859247812768	0.255584642616647	0.000542138837495331	0.00942862803314086	0.00413713790727969	0.0450721491909267	0.0268252900715612	0.000121825030243046	8.16920782623292e-05	0.00496644242719693	0.0111659678096325	0.00362702525383055	0.0858608028450902	1.76953766779142e-06	0.174723140423723	0.00163264335652214	3.89757314469314e-05	0.00014279768654305	5.19487718933037e-05	0.00130651035146011	2.29021903508338e-05	5.94714548515398e-06	0.000165505028683459	0.00753167747895899	4.21757787830126e-05	0.000486648307854156	0.00035077214687907	0.0011203405859703	3.5050980032971e-07	1.9229497584239e-05	0.00114685137945019	0.00269913721658751	0.00111840830360486	0.00138282941087514	0.00950953244070925	0.00109369578090415	0.00268703517380648	0.000108951096789972	0.0056332121581637	0.0141914475891504	0.000219344882289664	0.00566869495142033	1.65256938603177e-05	0.000250550476601612
rs0150	0.000426264193879726	0.0656401484655804	0.00135946054334807	0.0739359510954603	0.924145591538202	0.011754141712463	0.0535784612129305	0.017875196428887	0.00212001626027149	0.0807570289431628	0.00668954606130054	0.00619583644774489	0.00690840724111498	0.00500243546685819	0.00615194286995483	0.00393838332316075	0.0244188928173006	0.0150007534028036	0.000451131057158934	0.0409976811730356	0.0564140137093048	0.0450785691334449	8.57601653687404e-05	2.11739175067914e-05	0.00798400734996026	0.0266256888292652	0.0447953272018406	0.00467489736703771	0.0545923383549421	0.000754654933892631	0.0024180386834096	0.096633738948849	9.02153810418363e-05	0.0351751385470026	0.00609912865136606	0.431445708099062	2.78366670473454e-07	0.0454417827434257	0.380695310038361	0.026401923934115	0.0709577627981262	0.0806379217410996	0.232845795197351	0.0776861948833534	0.0314526385555109	0.0142717901629804	0.00627858389157771	0.00491186716198855	0.0141015519793163
rs0161	1.26609131044542e-05	0.00982867036098109	0.000763820491706438	0.147636686396451	0.525797601500321	0.000204396844702452	0.039712927471742	0.0132351311742718	0.00200074876680393	0.0111067647051565	0.0332871368932779	0.0243602530177374	0.000417603089254745	0.0150615915224717	0.00554402741120515	0.00526002590667867	0.0183632778261762	0.0214981387672246	0.000845989715605509	0.0557827702551973	0.011737349990789	6.37758664530498e-05	3.21316402924281e-06	5.65749362328575e-06	0.0120055928980131	0.00125982476022582	0.0460194105021477	0.00814965771240282	0.000442378226418472	0.00162931195757753	0.00172023381940267	2.86731330417786e-05	3.76753303071415e-05	0.03840050221405	0.00535735177353289	0.00175043043046403	0.000125003347498348	0.00519337943124437	0.171766418609545	1.20832198220659e-06	1.80710909191435e-06	0.00151489448997242	3.78301868672185e-05	0.0279155768340014	0.0311944471590261	0.0217426571561174	2.16579952195188e-07	0.00409786528356162	0.0183486815533706
rs0166	0.000391983558947071	0.0355715619368886	2.73765055017493e-05	0.0560380257376918	0.759050100072604	0.0030845562528931	0.226320581838536	0.0732480093006211	0.0271640754214097	0.000804466329588016	0.000791277724966176	0.000825694807360223	0.0101280978181775	0.000678661171728665	0.00113661258237147	0.000661211010817335	0.00493632892637709	0.00281043900763065	5.64423631026159e-06	0.0114136883934687	0.180683056681138	0.040403324316408	0.00287609018380947	0.00038303265517663	0.000814710278736723	0.000151706614652944	0.0107900583836449	0.000356923908159708	0.0450554993791174	1.63815820802195e-05	0.000166396406143535	0.12809054333951	0.00384723374681243	0.00887664879428404	0.0021052152736426	0.00209406889211659	0.00781674676714422	0.0048744096651708	0.064145573621637	0.010445635959105	0.0773411938888617	0.145470839169791	0.0443141980510909	0.0051755357312184	0.00619428307537702	0.00212889027966764	0.13567026510691	0.000400371692181216	0.00197786253262961
rs0172	8.05702704361266e-05	0.0483157520064742	0.00885805203341558	0.0249007055439139	0.219768082695297	0.00587765212867926	0.811567973241735	0.00296836026251679	0.429343022148545	0.0169450882690951	0.0772171153965184	0.0476944419695741	3.80806053068097e-05	0.00639144407478914	0.024283338411087	0.0254497496815514	0.0748134892551407	0.0621011343899103	0.00732715263140303	0.120553738747612	4.54227293809524e-06	0.000609595080004222	0.00301693227859884	0.0105686420502526	0.0397871852031285	0.00257972868781184	0.0972684213817782	0.0315849948920082	2.82552025692928e-07	0.0114197294079953	0.016740367631943	0.000383488611681677	0.0225352572447877	0.0901644638008804	0.000277723955113406	0.136640274845874	0.0354074452727934	0.0233504652223097	0.0013287619706028	0.0441785586212614	0.00536094367601289	0.000321992378161021	0.000233631077084459	0.121023717448221	0.0871544094264409	0.0625555711680566	0.00677526950128696	0.0198274878189501	0.0547331473043213
rs0175	3.27257246968578e-06	0.00135128757284758	0.002778778954201	0.403113760236661	0.0653326254630101	0.000147307137235837	0.420205644679917	0.062749987471437	0.00937706626213331	0.0167656971263774	0.0697220544922564	0.0608048553812209	0.0267262393161656	0.00570324408730185	0.021749931689804	0.0206782925666505	0.0540864933669663	0.0514526263360707	0.00553044155820154	0.103711780678054	0.0745406278148527	0.00050306630269157	0.00553509501770849	0.0078373776364145	0.0344765212263474	0.000625011291607527	0.094102280028801	0.0261945335139813	0.00348170230703961	0.00835867522061283	0.00896344483682787	0.00247593667127774	0.00368340618596581	0.0831834323211001	0.0153664823134242	0.00361626520363575	0.00238913410923131	0.0173021300841611	0.00677729481917041	0.00133997200511473	2.15994765689132e-06	0.000326055297211349	1.2025024474041e-06	0.0057380250237131	0.06354625518927	0.0514723263429079	2.01110930654623e-07	0.0183819505087949	0.0467645852209791
rs0176	0.000986144446463944	0.00335244218365467	0.0108638573843736	0.258166937973596	0.0193600587894469	0.00133863483766127	0.96064252061863	0.313654870685012	0.0318341479387522	0.00874735976286231	0.0451965461091658	0.0491195887085334	0.0479730829460044	0.016192540802468	0.0311206326829406	0.0277292322891679	0.0671353010384542	0.0546442253673792	0.00628985497447623	0.106280787973811	0.474775058362961	0.0316445255607507	0.0140828892712282	0.0762812315166109	0.0358194936395143	0.00627726396772595	0.0980381857467439	0.0269046197886659	0.475737107519744	0.00904786974105817	0.0135396281882766	0.0241125324792807	0.144292478472541	0.0881362589465024	0.00381215217297059	0.0107462330859941	0.142389929392782	0.0499965592393894	0.0481789293074905	0.313888721053626	0.00624953243079105	0.00390040482754537	0.000624083763114326	0.0241479562784924	0.0768538620286668	0.0536953606874123	0.0422963174130997	0.0225705090271953	0.0489103782648236
rs0179	6.23204445916706e-05	0.00516503407651823	1.66526917849795e-06	0.00720054848903667	0.131015637383712	0.0122091970356594	0.0257956547697411	0.0176079688888939	0.00478310654594269	0.000103190062575717	2.92464264883396e-08	2.33348522314906e-09	0.00166196857552746	8.99455191076964e-05	0.00251081246148011	2.29341075929271e-11	0.152022229173476	1.65490354719312e-11	0.000192814341730136	1.29393733238321e-08	0.0258417159884107	0.0157760263591511	0.00370634458328813	0.000728092073568141	0.00439072860464532	0.00065400516374681	0.0633115584074408	0.00507319669918033	0.0683102865871219	3.75197916504595e-05	0.0467795377183519	0.0315619514336157	0.00652770555171869	0.0146672206092208	0.00259244126122015	0.0107609400295893	0.0037763505593902	0.437199995482995	0.0372026945213194	0.0187644963227993	0.0491053438525235	0.0736830763785919	0.0294497175196184	0.0132339045896537	0.0105983877711394	2.35650485195136e-06	0.0737114999961361	0.025350368865766	0.00669115827854076
rs0183	0.000424529591196495	0.0197810674371403	0.00293121718414325	0.272077185806055	0.79102216535026	0.000854379696128203	0.151179405232278	1.8359004770356e-05	0.0115756877426334	0.17188042359571	0.0908271531647807	0.0442437549975061	0.000677130855427877	0.00911762213990091	0.0253672274993394	0.0198164575690294	0.0665149541605935	0.0561582048246776	0.00668202776292813	0.110843139819448	0.0429243059941108	0.000233098562916499	0.000478993468968991	2.94925304561157e-05	0.0369692251372389	0.00271248587612272	0.0989337099317645	0.0290491358641411	1.7802652066106e-05	0.00970657797869192	0.00870465018774778	0.000661793145542622	8.48661056023566e-06	0.087993596397842	0.00447455696415627	0.155451973040933	8.83425862421243e-05	0.0438299350521231	0.0583802672603915	1.41745086544141e-07	1.45167524217067e-07	0.00215797778745098	0.000134176518511935	0.0277263444219121	0.0719515227860183	0.0569179070418603	1.23851265692098e-06	0.0199141519803276	0.0510011909719614
rs0188	0.000257819126167123	0.00173960899704577	0.0140010450663195	0.0105769930298673	0.0044439884273127	0.000982857777929311	0.500633665730307	0.358233873906476	0.631909964261941	0.00194984847369754	0.0300055823033263	0.0274317333103221	0.00456296758432391	0.00891311990559124	0.0168177849792505	0.0151308655584095	0.0472616944126756	0.0429066119110583	0.00369557135313325	0.0888780026365281	0.00884508155197996	0.00306035059921814	0.00505092825625615	0.0352489268890295	0.0265966940272767	0.0640171583098	0.0915813966628846	0.0187262045079534	0.0201403699223071	0.00568464570168026	0.00964707199642342	0.00752738224114384	0.394971604068158	0.0806423651947749	1.72861651709736e-05	0.0642426290124992	0.254458762087957	0.0446710283752232	0.00727051260734303	0.384916395193207	0.0792220560819158	0.0110430241175034	0.00102712426018532	0.152491259391954	0.0586558167788382	0.0414886922268576	0.164364325388591	0.0189448221001328	0.0418747357508736
rs0190	9.80795782897722e-06	0.00928639146216621	0.00024820785327305	2.41258657078247e-05	0.277000095837163	0.00228413601072562	0.0374797726879509	0.0133907859890645	0.00105839090258228	0.000720576232925347	5.37747163743027e-05	9.20101226079356e-06	0.000547653548203421	1.55321800858538e-05	0.00158516207485707	1.83721477308587e-06	0.136359857342556	0.00191377653120761	1.77627889190568e-07	6.30126416028369e-05	0.0143574978945471	0.00776782358329604	0.00130974334946884	0.000180887832058385	0.0225853788030626	0.000177672884522767	0.0318647903217515	6.21574559526687e-09	0.047212930906	6.99349742684368e-09	0.0037002102141111	0.0180070828265919	0.00269984400273839	0.00691028957930805	0.000833958228740792	0.00584114898725065	0.00161097429393223	0.259896173139065	0.0216362950727478	0.00976826913651795	0.0307990009908998	0.049573366488364	0.0163020605289488	0.00723543909395397	0.0266978825725958	0.00079140067879714	0.0501605112893196	2.98280064888322e-05	0.00125838235699608
rs0192	1.1751501026894e-05	0.0261201610908113	3.52097011559147e-05	0.0530502838086463	0.583049011464837	0.00122351111245249	0.354305150498187	0.000369971008468772	0.00318795365283491	6.54588793685721e-06	0.00693526710730911	0.000210625945738768	0.000172271066982594	5.76977577375354e-05	8.2532384020067e-06	0.00827624664350652	1.26764529637093e-08	0.0422294200310393	2.59483510893214e-06	0.438763279626897	0.0150646003482272	0.00236258122114432	0.00100383658201305	0.000159846672084623	3.53783742044797e-11	0.000199605157412834	3.80081061279521e-10	0.00026010896884355	0.0203427138712428	1.73738876098976e-05	8.49188527749276e-06	0.0044043781697057	0.00634149241848122	8.17800436907476e-10	0.000380256213705008	0.00296381030584722	0.00250035720928144	2.04578569291266e-05	0.022146409119396	0.0125179209449367	0.0096205352638519	0.0205818484511863	0.00361055244539071	0.0121969494752813	4.94126603654252e-11	2.99185627628404e-08	0.0267223075771809	1.57854011813021e-06	3.93065290851474e-09
rs0195	8.02509556681176e-07	0.0200649502020887	0.00275491258709397	0.0918850736700985	0.0513631879998934	0.00215955232318847	0.275684435982925	0.033719205956702	0.0141888313206062	0.00285590975133955	0.0435179393843039	0.0376340887351262	0.00138790554598627	0.000837901098128787	0.0127357557752372	0.0135595966605957	0.0609347168596239	0.0384053310650156	0.00263317954921266	0.0866605488837389	0.000932127902635686	0.000188447636798218	0.000608381078344398	0.00688435580991686	0.0224069677694274	0.000767186854229578	0.0655502815735672	0.016734887462419	0.0171622246457281	0.00465881760772945	0.011277171032699	0.000764563582023489	0.0196174874089846	0.0591988437512996	0.00330439170179769	0.00233015598678506	0.00468073406035904	0.00629429406035944	0.00198234941982654	0.00352420088216335	0.000599552921782566	0.000162471843586622	5.33787666329136e-06	0.00750867895114119	0.0597910319270901	0.0381096255449082	4.17467983554439e-06	0.00924665012654421	0.0317723441823315
rs0202	0.000161500126629889	0.297194687484833	0.00106342432571012	0.026534824145876	0.814755535468813	0.0569831609952978	0.626170557407503	0.22145073573575	0.398195873584925	0.00126944104729237	0.0126168304451892	0.0148981162411255	0.0283776730859816	0.00587285568538826	0.011902655600452	0.0132368291803562	0.0272745665622293	0.0200768480221429	0.000720703103741283	0.0519570397247581	0.00850458785354723	0.0329548058148232	0.0105019957810528	0.0118896502325152	0.0104718720380081	0.000636120238293504	0.0424688989688848	0.00685340209496702	0.00199009691642375	0.00132586678108112	0.00688266481330015	0.0904626790824506	0.00432393475297685	0.037574791648176	0.0125957602845057	0.106050464937027	0.0158614413852082	0.00310437083647302	0.00765315352676533	0.0152716566234609	0.0652032403661409	0.010427929566092	0.0139368534275579	0.0683137463921085	0.0342865994770942	0.0192953873350395	0.00818436763873897	0.00561585123465725	0.0162762503853013
rs0203	4.16858435568545e-05	0.000281935506298337	0.0020208148983011	0.388993643440946	0.0811546958360446	0.000116783154590974	0.182660160796175	0.0688594899543951	0.0113399654298375	0.0110183481000747	0.0726225613182105	0.0622894579600625	0.0317547550449142	0.0292573154604043	0.0213159571201233	0.0190880235338254	0.0493113239128743	0.0503561797103255	0.00513567257536476	0.102168954208821	0.106303033466957	8.29819044770271e-06	0.0092858295008846	0.00273547757384192	0.032485086293608	0.000710424744457169	0.0849758990066644	0.0255691439099139	0.0133341819310468	0.00805986907222552	0.00715792823497684	0.00029401514436901	0.00552992173812685	0.0754663201905696	0.0378510038881697	1.67744940580862e-05	0.0250398467080575	0.0180543847256555	0.0107788950107355	0.00104078968958052	1.41736517401612e-07	0.0489773168827705	1.78791223078356e-06	0.0124424250911856	0.0666888925116859	0.050369701202089	1.0306080740806e-05	0.0146456822178071	0.0433428749144367
rs0205	3.82097813263614e-07	0.000365713776682657	0.000521706506560787	0.148076772478919	0.16712395500237	2.37162039362526e-06	0.10536651194544	0.000298565512608199	0.000415549060683799	0.0165559910843279	0.029913320818024	0.0140928050944143	1.30610718116856e-05	0.00397256799420644	0.00366971721047253	0.00290236273299342	0.0191969506747884	0.0154146555885895	0.00041697287098228	0.0448449152700268	0.00040647198711878	3.91930686968735e-09	2.51768540285488e-06	2.91647272404626e-05	0.00803478088969087	0.000311330068039361	0.0333986724287808	0.00509167785987648	0.000409501069710579	0.000797001125037082	0.000893034710543035	5.54213931295015e-07	9.65012213316776e-06	0.028244357622701	9.85186252294096e-06	0.000677513083582782	7.10462525548984e-05	0.00223535931870523	0.000753737666861621	7.32595712373815e-05	1.00968467439483e-07	0.00047147693142238	6.29754383981412e-10	0.00758030086622361	0.0235839128762364	0.0155425860583519	2.96651007753088e-06	0.00239564578066189	0.0125197961504224
rs0208	2.42319572691284e-05	0.00393166418047737	0.000909035456066919	0.17808767817957	0.685205320088213	4.33601853877767e-05	0.00215067876774902	0.00236036170902264	2.0562334618609e-05	0.0871113392046079	0.0347708456742958	0.0198773865474789	0.000697159382467677	0.01158256675685	0.00512480285454053	0.0037819876725469	0.0207500008850606	0.0170891244030973	0.00065153762932133	0.0474334689604296	0.0387800563426966	4.70045039632851e-05	1.32282640921248e-09	2.41339496622054e-05	0.0100613876901917	0.00127273788079467	0.0529470928436968	0.00606377027388905	0.0091662479316079	0.00106281341249349	0.00120233377466241	0.000130631504526886	2.0439477084259e-05	0.0419254768626338	0.000743268203604855	0.0015151433507022	9.98724899048933e-05	0.0293369094472184	0.145616327960222	4.85585828723017e-05	4.01853878639362e-05	0.000429952711961177	8.70052520097253e-06	0.0929851348597845	0.0278413826963216	0.0177408205620466	8.26333737180974e-05	0.00638066870605754	0.0175817307806861
rs0213	4.81868237539375e-05	0.000203936468717197	0.00628983436236895	0.0144030395518338	0.0125547867214679	3.40475089232118e-05	0.775749676354437	0.0738512493775129	0.0186461657977852	0.00274095165129074	0.0566638565043979	0.0411490562140617	0.00139366329324469	0.0223663692770529	0.00987454056425934	0.00999277465636251	0.0402263909752452	0.0330014138809236	0.00239696954036276	0.0683422225684337	0.00103811402775536	8.51279808960412e-07	0.00182838445301352	0.0555445989765724	0.020915990840569	0.00239034395018531	0.0607560969972908	0.0126611712427021	0.0530614796005437	0.00394952045343713	0.00461018162798932	6.37274792072903e-06	0.112040685151332	0.0544457916558407	2.16187806499503e-05	8.26929007938903e-07	0.311283269113039	0.0147870445045832	9.73148936856415e-05	0.305364394803842	0.0023786860024607	0.00196550516099948	2.2437606940055e-09	0.130234007145929	0.0700230872246326	0.0391348738694814	0.083863754460721	0.011843707757653	0.0423298322040149
rs0215	4.69883903006115e-05	0.168108905565456	0.000202209117087641	0.0609280216872876	0.907190494120439	0.0111250764813249	0.425867053219454	0.000637787822434601	0.00780910432546746	3.82659786768673e-05	0.0236583004366383	0.0015255972732203	0.00161800827733102	0.0001229114883965	4.46621125650895e-05	0.0860118203469879	5.64769320861407e-10	0.228619006139823	8.08062663575403e-06	0.696766623740022	0.0202553131487274	0.0105237564286529	0.00358121522815087	0.000742182478509302	3.16985864392718e-12	0.000710450445731967	4.08120908833205e-16	0.000157979933554851	0.0464556190185035	0.000147605953087791	1.83197863273077e-05	0.0202455816063764	0.0105576379952475	1.39434246909408e-11	0.00245618524945175	0.00770992613074559	0.00531444150456959	5.42434723591882e-06	0.0434034249082147	0.0161815127742213	0.0335928827793004	0.0560494983742293	0.0188695490763705	0.011724676318879	3.57800025391968e-08	1.86507926766098e-07	0.053701348305621	3.21713577152205e-05	6.10689045417617e-07
rs0219	0.000183907015952994	0.0858394434749022	0.0149416060156048	0.433334149338138	0.933728379265572	0.00420386341061612	0.0609648418118697	0.0050043476983914	0.00865788794743595	0.17604946399998	0.141917063023775	0.0999912285411431	0.015645189248343	0.0163418174598925	0.0418455145359114	0.0341775177940121	0.104319365310774	0.0830229259906192	0.0140507676118717	0.147158610493117	0.0745167832607686	0.00520358191537531	0.000155158661592601	0.000890504597514279	0.0588441966782244	0.00243195757815186	0.131316195561168	0.0481000656106226	0.00161120593500302	0.0197429838769671	0.0191402126222318	0.00557480924181855	0.00216143599783787	0.119134246922716	0.0416018550837804	0.0257398480545529	0.000862724474205439	0.0821115806128946	0.221439638658797	0.000330996528030967	0.000347296040668182	3.51815752078297e-05	0.000124995652793988	0.0945557402562875	0.100322301391104	0.0840906989298388	2.67849101998931e-05	0.0328945813547821	0.0761171733606332
rs0220	0.000834853034526637	0.000141743290109266	0.0427012218013025	0.0728028884326017	0.00496873257229164	0.000253549120413045	0.526716872159792	0.724554856587535	0.102143244603517	0.00952440006704174	0.136264509516688	0.12025030690162	0.0602642208442469	0.334617792572613	0.0501328297295826	0.0452789309289531	0.0976101684814629	0.101692237592514	0.0205492876828417	0.170484895920579	0.038387269352671	1.30631250054618e-08	0.0026284210405274	0.0430441945364283	0.0734013819430791	0.135764101388799	0.148991518450745	0.0605392800162208	0.386509458817106	0.0276330189049512	0.0231613587230384	6.33389051419177e-05	0.289481044948659	0.137256899032479	0.00216702923784679	1.20826930047389e-05	0.294513602937843	0.0493125819895526	0.000145974110293349	0.40472153949231	0.00357045394270427	0.175978889554841	2.99699012915103e-06	0.436535982604219	0.127729083043097	0.10269013514796	0.031584287693651	0.0425342651231371	0.0934656880670864
rs0225	0.000280137422210343	0.00501810053755468	0.00180437620348032	5.28576035264228e-05	0.135173042968644	0.000744073570889339	0.282858852690826	0.0709881751966085	0.013570912023324	0.00039030353609445	0.000375717051993244	8.11948399872922e-05	0.00403288916335581	0.000343547255271361	0.00400691501975911	0.00207554804177228	0.0589622943829058	0.137835847643566	1.98486293531737e-08	0.0235314809617846	0.0400830572536171	0.0264036511598129	0.00818221029670309	0.00217424296700715	0.0197066668401571	0.00155006952044219	0.123460272675598	1.89806099700539e-10	0.0940599028971133	1.20142453200738e-09	8.35635317465179e-05	0.0476901751672184	0.0134264329571388	0.122812185510385	0.0061375934438241	0.0148935248022875	0.00826329554722658	0.0273446267808861	0.0569438323376481	0.0329043289977378	0.0708548120527641	0.0992585798463837	0.0443708706088336	0.0230027112141737	0.0003224934210272	0.0179757482105437	0.100953837081265	4.85712035013658e-11	6.296114529349e-06
rs0231	1.93980851628449e-05	0.0233082309334829	0.00100984430642164	0.0502492843189875	0.172516681589021	0.00323168163639758	0.531865714365285	0.015061199331491	0.370604925986239	0.00196553552994245	0.0229567612153883	0.0143357090369437	0.0004413207523317	0.004469180060443	0.0132910588457979	0.00988142017883824	0.0400485545627602	0.0303325445266651	0.00161765135738678	0.0651618254737961	0.00123535909260555	2.30009802168272e-06	0.00471221772638037	0.00035006595349681	0.0151219889650839	0.00430304397740945	0.0519852128004475	0.0108502504894783	0.000505248837353709	0.00271795913856952	0.00493182915902054	0.000122780475952104	0.0087484825222054	0.0495915326551656	0.000151205909089536	0.0395362450358065	0.045143968650319	0.00548721794364172	4.52328859238524e-05	0.000298047825651416	0.000733519491540977	0.0439353740708671	0.000361506482173291	0.0021798692640359	0.0504136553525811	0.0264341681700806	0.00206336138837939	0.00745451622480494	0.0236619806760352
rs0238	0.000446231962750334	0.231247838937885	0.00722596240453684	0.00700385282874329	0.0727363452909644	0.137582666632645	0.302278757957183	0.053653324540097	0.95238503449142	0.000574417817903085	0.0077629777779057	0.00619471506981699	0.00515949672016915	1.8673113895661e-05	0.0206967880473128	0.0215705009557312	0.0599994371193109	0.0287988728129306	0.0014941876146955	0.0600276013337834	3.94326535624128e-05	0.0402247288231807	0.306567253921627	0.323930773327462	0.014289794282068	0.000286094623620062	0.0418394217289335	0.0078002271576262	0.0886147700828714	0.00197625662760622	0.0200045686159563	0.0583826118646082	0.624085449696505	0.0449259151514919	0.000520665733422258	0.116871852242142	0.844897152931769	0.017005424811135	2.76249247706322e-06	0.95804095860291	0.490219636354672	0.109153195231935	0.0707103034026684	0.0185435580431705	0.0449000749790098	0.0187119063974573	0.861867827948205	0.0126869843427018	0.0214978478610937
rs0250	0.000263264808225209	0.00045813474758964	0.0138754333139632	0.163504482870815	0.016533957928225	8.53062521657463e-05	0.583389604448757	0.0147474344198505	0.473403355058728	0.016201505332528	0.112875204999889	0.0692463568029838	0.000281740352979073	0.139370663498198	0.0357892078194822	0.0360135817751013	0.0736732407756619	0.0878866877486423	0.0147937827475746	0.153595139912203	0.00308046151123044	3.20310003292177e-07	0.000188006724412117	0.00157669761056337	0.0611209265311432	0.117295378057765	0.129596948410119	0.0508079237071622	0.000181140448994702	0.021478575716589	0.0138000404552086	3.84474335147538e-08	0.00834781668909524	0.119739560565096	0.000421659984352301	0.103738109208544	0.0367249959137623	0.0582846647679515	0.00138738006400113	0.00239230355293649	7.56139027885161e-09	0.000777321320929422	2.71151968884419e-05	0.0434586348900561	0.108655633346177	0.0886455743173692	7.75260960667227e-06	0.031623157103041	0.0792609746182664
rs0252	0.000470788302261761	0.197132260309378	0.0184785987799669	0.276295864153261	0.0540315107900192	0.116554271819807	0.41279352482939	0.226042095042752	0.60701627562336	0.00230531266827821	0.0440500156977768	0.0486254614088186	0.224084315979086	0.00202275113182328	0.0419772305312102	0.0445464736340329	0.140277440040579	0.0772340524620758	0.0118428952846657	0.142399466357956	0.00145963555586131	0.0552436594529517	0.399904720335466	0.604238219522119	0.0539359996516954	0.0123476744358321	0.123369738886706	0.0436823571608361	0.233680797472551	0.0170921443821684	0.0664923918824324	0.0698130901334188	0.153664956035972	0.109406304331012	0.0381966499418013	0.0620385186746545	0.625984442033134	0.0170872125780316	0.000680565408872229	0.353779414228491	0.0442310797406568	0.12356192994421	0.036386634228744	2.24466994885761e-05	0.136647312209911	0.0768090821020016	0.281445713163235	0.0313284939963647	0.0687482873378562
rs0260	2.52593167701676e-05	0.002131506008723	0.0106780327120126	0.111635978511511	0.0321903005311245	0.000512027903208549	0.42122869390021	0.284584886267249	0.230126399695611	0.00464906744914543	0.0604181681432841	0.0534279133597107	0.0243808196148379	0.0122775866672673	0.0174647217430697	0.0171573176501415	0.0536212956432705	0.0495857836217847	0.00468777229212398	0.101878450016354	0.00813838133812827	3.38350375508446e-06	8.50278640262979e-05	0.00514348665416686	0.0310585305035669	0.00878519687326721	0.0817487572363386	0.0241708452451129	0.00712621510318364	0.00771495701370859	0.00934721287496397	0.000247166249752738	0.0721717082436891	0.0741454130615868	0.000425720333967221	0.00601530078186345	0.120772846917193	0.00561359297298588	0.00773727864086374	0.00858725230268333	0.00018575387249407	0.00860845814654378	5.13897602505208e-06	0.0320745906936765	0.062781861245168	0.0503112402036671	0.000481451094126388	0.013478117908265	0.0429042060960596
rs0264	2.34175638583964e-06	0.000971452199036472	0.00485056766586014	0.0988663672033359	0.135422181267774	7.62594145567153e-05	0.0778610792274103	0.0345862439919509	0.00155010977154901	0.0266469510947436	0.0877129678760916	0.0681466508333115	0.00141516760264902	0.0220406592117948	0.0205247882778004	0.0183619161330239	0.050544290086553	0.0549940346808072	0.00570114748968457	0.107199272435344	0.00967473242995322	9.1849449105115e-08	5.0493122821516e-05	2.85781232539653e-05	0.0339318731776236	0.00265786030347447	0.0879630314841557	0.0267744629017423	0.00268876726015504	0.00912592262955796	0.00650169854020388	3.27111613307337e-06	0.00216449260116821	0.0804249464918877	0.0028511266044569	0.00295719094768835	0.000211488059071505	0.0155958755926788	0.0133928264313663	0.000413505257388834	6.8287336106023e-07	0.001724489528615	4.25694774251942e-08	0.193886830137103	0.0647070829826844	0.0539826498851221	2.90932529653657e-11	0.0150367261630963	0.0470002617651375
rs0270	8.87874802436286e-07	0.000476482752956229	0.000798850432513398	0.0897047439732525	0.0630326898933124	1.58152901942683e-05	0.213351214429115	0.0424118157366001	0.00331094344378027	0.00115406431302397	0.0385759092271587	0.0248676346017735	0.00664456383736328	0.0050340893477447	0.00418057866434549	0.00495645511666728	0.0188406856715118	0.0232226453144288	0.000625665214007158	0.0590817253671398	0.00743500218868205	2.02865648671558e-08	0.00117000883050537	0.00354451722946923	0.00776928331540144	2.67564913553106e-05	0.0327679662000537	0.00554827624561936	0.0146666433544365	0.00123217651558513	0.00159056082345639	8.58577316087557e-06	0.0101656658964068	0.0284917825678629	0.00152800654310075	2.0296663313193e-09	0.0325005153357915	0.00255929580688926	0.000189055308942285	0.00489563563429108	3.89527982819526e-06	0.00579427393906047	1.65069569881961e-11	0.030838788979531	0.0240183453675686	0.018844569208611	0.000242573840372453	0.00258811169468117	0.013891591697844
rs0271	2.31130179680943e-05	0.0199330530196758	0.00846083051084361	0.0487355902390638	0.0534932001617167	0.00780032608729222	0.999691440137605	0.274612306254911	0.203323243778883	0.00239916622025232	0.0451599720373708	0.0524933447429523	0.0102276670695758	0.00323453048404432	0.0254956960424479	0.02787835010651	0.0731220126882366	0.0593175944740424	0.00674960151903393	0.116405804477608	0.00205241401647997	0.0064706728838538	0.0155475679312848	0.0253468781466379	0.0381013059676722	0.0115945304312151	0.0953247829556062	0.0299787633942779	0.00539424584329471	0.0105672474971542	0.0192797358015626	0.0110923132014781	0.0697185195597316	0.086970613045363	0.00140010794886899	0.118111337713414	0.0523132979858034	0.0076616581194217	0.0103775731602761	0.0311714250014497	0.0156391282836146	0.00107610649682849	0.000540768086377342	0.00764752975722846	0.0818062899204635	0.059358004976418	0.000688458814063167	0.0192927578937423	0.0515852344824626
rs0294	5.40897170410198e-06	0.00283989510132319	0.00512009244870656	0.0242731226750141	0.0949005843664332	5.39681495729009e-05	0.88934315274257	0.000420868909559225	0.0303545779564656	0.00461725357460695	0.027342073779297	0.0134754418116203	1.14702665720147e-07	0.0116863683991519	0.00742585803820848	0.00645244577974758	0.0245948102369712	0.0223756501490429	0.000898272901564489	0.0575832772455495	0.000168646349483272	3.33841309905598e-09	6.41045061268632e-05	0.000770182190819596	0.0118700811712715	0.0108828027076205	0.0446268658165858	0.00818976954751188	0.0350540209625962	0.00170145812881558	0.00196475709695523	5.55976138711098e-12	0.00237861262633515	0.0388702265830332	2.35860070975961e-11	0.0307483301123386	0.0246099192290421	0.00927968177690704	1.44950677824505e-05	0.0110728376990717	4.79129989031266e-05	4.19564985179965e-05	4.26748688298057e-08	0.111367483743972	0.0322992260687237	0.022693624722993	0.00483013551319095	0.00434841436930203	0.0187998535286399
rs0301	1.97921780729336e-06	0.00280840607194176	0.000843637574621258	0.0200910237959263	0.229769028275668	7.81528311774003e-05	0.29733199338817	0.00113114567685799	0.00210655108950093	0.000621075822527282	0.013247977670783	0.00302559540630214	3.99713816125961e-05	0.00147127388994705	0.0013295729135256	0.0237177417252092	4.01506112111599e-05	0.0984843169545571	7.13721067382745e-06	0.144474518251505	0.0120142830522836	1.14314861132924e-05	5.12960994891149e-05	1.67777439560839e-05	2.68504346200964e-05	0.000375987249709787	2.67666358043314e-07	0.000136988989868584	0.00418298896512602	8.74343238148741e-05	2.71720394374501e-05	3.69675426433992e-05	0.00215038058302105	2.79988803498144e-06	4.21982993413641e-05	0.000632307867750158	0.000466619359712571	0.000103539927929357	0.0210208001415028	0.0110716628501802	0.00013802829577779	0.00191596230046934	2.28611816254775e-05	0.0203390484535218	0.000371836783287586	2.3509858125092e-05	0.00154315411891404	0.000138068242089692	0.000181801521857772
rs0344	2.92970450987378e-05	0.00219536713626651	0.00774764161610454	0.0148692150324221	0.154043185094053	0.000887142712759958	0.112839817935719	0.168373002123092	0.0259356186109224	0.0259708802215161	0.12726217140934	0.10471240393147	0.0198413461345983	0.04501122040023	0.0383636156209404	0.044390311050693	0.0638199556690045	0.0742944650932588	0.0107337595413827	0.135598757589716	0.0173988347961824	3.86284569765313e-07	0.00187924770136426	0.00425836023567985	0.0501111901027409	0.00134134642252203	0.112170660148585	0.0397467644169262	0.00038949412449514	0.0157245711986261	0.015384156266476	0.000426033729720422	0.0214632772964914	0.105441957133003	0.00957218979781383	0.00124680272134993	0.0198781658123149	0.010136587500256	0.00126050103672851	0.00499409481155241	8.74233741271628e-05	0.0156509032543432	1.58719509371441e-07	0.578154217241266	0.0817737972568957	0.0742319870458996	1.82588201361115e-06	0.0286637210402022	0.0656373737807609
rs0350	4.072423441951e-05	0.013101757014701	0.0661845163532203	0.471167824503385	0.056860555272389	0.00213953175846432	0.99595468731123	0.0941157031985775	0.414893954931533	0.024956654399437	0.190693084598339	0.146950816240732	0.00951033419009564	0.129926414943796	0.085005971447015	0.0913846997754285	0.129217625924997	0.136294216724735	0.0353437710097643	0.211764839194301	0.00120591144937542	4.19505632880342e-07	0.00184798245687996	0.039221032877933	0.104992734680657	0.0411867657296657	0.18522832981585	0.0887908359125641	0.0408718489833235	0.0458319381856442	0.0461740204035895	8.8572070598116e-08	0.0272329326784218	0.175928602140396	0.000326210827816343	0.0587188129420094	0.270156799836358	0.036657300020206	7.97698061189145e-05	0.0262413174080419	7.19027392326402e-06	0.000776427180690292	1.19535721256576e-07	0.0899692858018156	0.149604599146985	0.136763807272009	0.000680040113680647	0.0687644715001943	0.125680728462104
rs0370	0.000196565860058897	0.00633443731118247	0.0897381838763411	0.407742840203665	0.0409828442488862	0.00193885067492735	0.943313890244358	0.349253197599608	0.398939058003335	0.0428559431181745	0.281453156363891	0.232700968527448	0.0742104793657793	0.234514805243617	0.108779166151096	0.113249457073476	0.163056376680854	0.184342754396311	0.058528718441756	0.267394021800454	0.00316427954312253	1.32513958428252e-06	0.00510064202978612	0.0517829036690977	0.144395318676344	0.0434179779815424	0.231274366608866	0.126209998874929	0.0139055341859579	0.0730234436022028	0.061333759067202	1.11868883374886e-05	0.0785821726420884	0.220724413820263	0.00562209288345358	0.0176251256704418	0.261521186890861	0.0543204943326947	0.000528442795789836	0.104758632494702	2.64681771941069e-05	0.0211340921596885	1.29858690824261e-07	0.24560643654668	0.189592446711812	0.182304216612727	0.00119749185216299	0.0948375512010786	0.166793114702112
rs0036	0.00126344646017381	4.16548309776151e-05	0.0354507100533499	0.0588373234699218	0.0019058061735242	0.000160150201108863	0.694857175018965	0.300614246585132	0.228267279833798	0.0151827855457333	0.0886474237687841	0.0634231820375183	0.0252117456983181	0.0935760151010864	0.040611735676366	0.0505055881791896	0.0670540651915843	0.0966637705632546	0.0159672186510723	0.151732139878895	0.0925189617194188	2.38425101219149e-05	0.010491655473012	0.138717872832912	0.0471905142602864	0.0632607323917448	0.109137118705924	0.047877981118302	0.0744539320103684	0.0225955459836105	0.0177000520098677	0.0015078767462805	0.429133977257851	0.116559516423599	4.43895936010048e-05	0.00960717854112611	0.518381309841659	0.0403352422987989	0.000150785035639335	0.570626861294568	0.0043016416538542	0.0754129419039155	2.87906068975664e-05	0.244062143120893	0.0766644235802424	0.0702251763890053	0.138086155922033	0.0424513502114933	0.0751180809177177
rs0037	0.586667729279791	0.0420321000245433	0.600766911446044	0.811589944890702	0.0613883340967562	0.122633592451343	0.480925979713573	0.93868324611688	0.825008860739834	0.349849122603387	0.374210044956313	0.264569687140457	0.400215171824283	0.573378231681587	0.212097944965939	0.502515437341129	0.252111712744985	0.621458338070637	0.463958196494179	0.696312758042169	0.630904565710053	0.458734004029325	0.415433075697689	0.774595880713349	0.341008239917798	0.995770143557829	0.535121555975099	0.327381981890834	0.726430940461551	0.344119951623749	0.259854987725462	0.872078022661347	0.450829906548292	0.714191919946483	0.0995410924322224	0.836784209708324	0.929386585210655	0.390027986318189	0.153532037191	0.232998886018521	0.644419199389682	0.687822917420643	0.901168267185491	0.783652483616872	0.231408090065171	0.549642093269053	0.410384749446596	0.542344920101715	0.498420409052707
[truncated: 48 more columns]
