# Supplementary material for: Dietary wheat and reduced methane yield are linked to rumen microbiome changes in dairy cows
Source: PLoS One. 2022 May 19;17(5):e0268157. doi: 10.1371/journal.pone.0268157 (PMC9119556; doi:10.1371/journal.pone.0268157)
Supplement: S6 Table — Note table is comma delimited. (CSV) [file pone.0268157.s010.csv]

Cow	Diet	MeY	pH	NH4_N	D-Lactate	L-Lactate	Acetic	Propionic	Iso-butyric	Butyric	Iso-valeric	Valeric	Hexanoic	Heptanoic
bs1226	barley	26.9	7.18	67.5	9.40395	7.16832	2859	932	60	895	70	114	23	1
bs1293	barley	26.4	6.28	111.5	4.97856	4.96268	4147	1353	95	1195	120	180	42	3
bs1308	barley	18.8	6.91	28.7	6.63808	8.27113	3116	1367	46	888	50	123	10	0
bs2287	barley	24.7	6.74	42.15	4.97856	6.61691	3871	1461	72	1043	82	164	27	2
bs2303	barley	23.3	6.59	21.9	4.42539	7.16832	3824	1628	81	1076	110	169	16	1
bs2309	barley	26.5	6.94	37.55	3.87221	40.8043	3342	1107	72	965	95	133	20	2
bs2326	barley	19.1	6.69	69	5.53173	7.71972	3912	1701	100	898	117	212	16	1
bs9570	barley	17.3	6.8	78	17.1484	11.0282	3455	1901	98	699	113	181	18	1
bd0645	barley	22.6	6.46	109.5	6.63808	12.6824	4042	1578	95	1213	125	158	19	1
bd0675	barley	22.2	6.43	122	7.74443	13.2338	4335	1578	85	1371	113	175	26	1
bd1252	barley	22.8	6.76	111.5	4.42539	15.4394	3897	1207	100	1136	129	170	41	3
bd1282	barley	23	6.57	92.5	5.53173	6.0655	3855	1498	87	1117	97	169	26	1
bd2306	barley	20.6	6.12	58.5	9.40395	9.37395	4624	2219	88	1339	108	216	14	0
bd2322	barley	25.6	7.11	91	3.87221	7.16832	3212	998	77	1032	131	147	17	1
bd2374	barley	23.8	6.88	67	0.553173	7.16832	3979	1411	85	1225	80	169	22	1
bd6803	barley	26.7	6.91	81	6.63808	9.37395	3551	1364	112	713	108	148	21	3
cn0663	corn	20.3	6.68	145.5	9.40395	24.262	4012	1501	97	1035	127	210	18	1
cn2317	corn	21.8	5.95	97.5	7.74443	9.92536	4152	2635	84	875	70	149	9	1
cn2319	corn	18.9	5.9	119	4.97856	12.6824	4465	2291	73	797	59	117	7	1
cn2378	corn	22.6	5.66	145.5	4.97856	6.61691	3855	2926	75	1084	71	125	7	0
cn2387	corn	17.3	6.49	102	0	7.71972	3676	1974	83	767	87	140	7	0
cn7306	corn	22.5	6.36	146.5	6.08491	8.82254	4211	1913	98	971	148	192	14	1
cn9551	corn	17.6	6.36	90.5	8.2976	7.71972	3744	1931	73	741	64	130	12	1
cn9564	corn	21.4	7.09	121.5	4.97856	0	3644	1266	111	673	161	146	36	5
wt1263	wheat	11.4	5.8	43.75	19.3611	48.524	4294	3086	67	777	47	235	157	20
wt1288	wheat	11.8	5.66	56.5	33.1904	23.1592	4242	3053	77	678	57	351	195	32
wt2334	wheat	10.1	5.54	56.5	39.8285	28.6733	4640	2948	63	695	45	329	273	41
wt2355	wheat	12.2	5.76	31.1	40.9348	29.7761	4353	4009	100	724	64	331	95	15
wt2357	wheat	10.9	6.94	30.35	19.9142	18.1965	3060	1544	57	407	36	232	69	13
wt6838	wheat	14.2	5.68	22.9	33.7436	33.6359	4539	2473	56	801	75	215	248	22
wt9534	wheat	17.4	6.01	45.25	23.2333	22.0564	3545	3000	66	818	50	199	10	0
wt9543	wheat	26.1	7.14	95.5	8.85077	6.0655	2746	992	52	809	78	109	11	1
